# Supplementary material for: Using AlphaFold-Multimer to study novel protein-protein interactions of predation essential hypothetical proteins in Bdellovibrio
Source: Front Bioinform. 2025 Apr 14;5:1566486. doi: 10.3389/fbinf.2025.1566486 (PMC12034629; doi:10.3389/fbinf.2025.1566486)
Supplement: Supplementary file 2 [file Table2.xlsx]

## Sheet: MCL_cluster4 interactions
#node1	node2	node1_string_id	node2_string_id	neighborhood_on_chromosome	gene_fusion	phylogenetic_cooccurrence	homology	coexpression	experimentally_determined_interaction	database_annotated	automated_textmining	combined_score
Bd0031	Bd0473	264462.Bd0031	264462.Bd0473	0	0	0.422	0	0	0	0	0	0.422
Bd0031	Bd2684	264462.Bd0031	264462.Bd2684	0	0	0	0	0	0	0	0.552	0.552
Bd0031	Bd0886	264462.Bd0031	264462.Bd0886	0	0	0	0	0	0	0	0.552	0.552
Bd0031	Bd2872	264462.Bd0031	264462.Bd2872	0	0	0	0	0.07	0	0	0.551	0.564
Bd0031	Bd0075	264462.Bd0031	264462.Bd0075	0.108	0	0	0	0.089	0.085	0	0.552	0.622
Bd0031	Bd0472	264462.Bd0031	264462.Bd0472	0	0	0.641	0	0	0	0	0	0.641
Bd0031	Bd0474	264462.Bd0031	264462.Bd0474	0	0	0.429	0	0	0	0	0.63	0.779
Bd0075	Bd1169	264462.Bd0075	264462.Bd1169	0.271	0	0	0	0.117	0.114	0	0.162	0.458
Bd0075	Bd2872	264462.Bd0075	264462.Bd2872	0.054	0	0	0	0	0	0	0.507	0.513
Bd0075	Bd0886	264462.Bd0075	264462.Bd0886	0.051	0	0	0	0	0	0	0.55	0.554
Bd0075	Bd2684	264462.Bd0075	264462.Bd2684	0	0	0	0	0	0	0	0.635	0.635
Bd0075	Bd0472	264462.Bd0075	264462.Bd0472	0.108	0	0.251	0	0.089	0.085	0	0.552	0.705
Bd0075	Bd3743	264462.Bd0075	264462.Bd3743	0.057	0	0.707	0	0	0	0	0.073	0.721
Bd0075	Bd3409	264462.Bd0075	264462.Bd3409	0.266	0	0.761	0	0	0	0	0.159	0.839
Bd0075	Bd0474	264462.Bd0075	264462.Bd0474	0.275	0	0.459	0	0.089	0.085	0	0.679	0.876
Bd0472	maf	264462.Bd0472	264462.Bd0469	0.549	0	0	0	0	0	0	0	0.55
Bd0472	Bd1169	264462.Bd0472	264462.Bd1169	0.054	0	0.408	0	0	0	0	0	0.416
Bd0472	Bd2684	264462.Bd0472	264462.Bd2684	0	0	0	0	0	0	0	0.552	0.552
Bd0472	Bd0886	264462.Bd0472	264462.Bd0886	0	0	0	0	0	0	0	0.552	0.552
Bd0472	Bd2872	264462.Bd0472	264462.Bd2872	0	0	0	0	0.07	0	0	0.551	0.564
Bd0472	Bd3409	264462.Bd0472	264462.Bd3409	0.084	0	0.655	0	0.136	0	0	0	0.703
Bd0472	Bd3743	264462.Bd0472	264462.Bd3743	0	0	0.724	0	0	0	0	0	0.724
Bd0472	Bd0475	264462.Bd0472	264462.Bd0475	0.798	0	0	0	0	0	0	0	0.798
Bd0472	Bd0473	264462.Bd0472	264462.Bd0473	0.789	0	0.298	0.607	0	0	0	0	0.846
Bd0472	Bd0474	264462.Bd0472	264462.Bd0474	0.798	0	0.755	0	0	0	0	0.63	0.98
Bd0473	maf	264462.Bd0473	264462.Bd0469	0.527	0	0	0	0	0	0	0	0.527
Bd0473	Bd1169	264462.Bd0473	264462.Bd1169	0.054	0	0.597	0	0	0	0	0	0.602
Bd0473	Bd0475	264462.Bd0473	264462.Bd0475	0.822	0	0	0	0	0	0	0	0.823
Bd0473	Bd0474	264462.Bd0473	264462.Bd0474	0.822	0	0.275	0.607	0	0	0	0	0.866
Bd0474	maf	264462.Bd0474	264462.Bd0469	0.527	0	0	0	0	0	0	0	0.527
Bd0474	Bd0886	264462.Bd0474	264462.Bd0886	0.051	0	0	0	0	0	0	0.503	0.508
Bd0474	Bd2872	264462.Bd0474	264462.Bd2872	0	0	0	0	0.07	0	0	0.501	0.516
Bd0474	Bd2684	264462.Bd0474	264462.Bd2684	0	0	0	0	0	0	0	0.63	0.63
Bd0474	Bd3743	264462.Bd0474	264462.Bd3743	0	0	0.765	0	0	0	0	0.047	0.766
Bd0474	Bd3409	264462.Bd0474	264462.Bd3409	0.091	0	0.738	0	0.136	0	0	0	0.776
Bd0474	Bd0475	264462.Bd0474	264462.Bd0475	0.822	0	0	0	0	0	0	0	0.823
Bd0475	maf	264462.Bd0475	264462.Bd0469	0.527	0	0	0	0	0	0	0	0.527
Bd0886	Bd2872	264462.Bd0886	264462.Bd2872	0	0	0	0	0	0	0	0.507	0.507
Bd0886	Bd2684	264462.Bd0886	264462.Bd2684	0	0	0	0	0	0	0	0.55	0.55
Bd2684	Bd2872	264462.Bd2684	264462.Bd2872	0	0	0	0	0	0	0	0.507	0.507
Bd3409	Bd3743	264462.Bd3409	264462.Bd3743	0	0	0.773	0	0.055	0	0	0.053	0.779
				Interactions above STRING combined score cut-off > 0.7 are significant

## Sheet: MCL_cluster10_interactions_ (2)
#node1	node2	node1_string_id	node2_string_id	neighborhood_on_chromosome	gene_fusion	phylogenetic_cooccurrence	homology	coexpression	experimentally_determined_interaction	database_annotated	automated_textmining	combined_score
Bd2722	hutI	264462.Bd2722	264462.Bd2721	0.709	0	0	0	0	0	0	0	0.709
Bd2722	Bd2725	264462.Bd2722	264462.Bd2725	0.446	0	0	0	0	0	0	0	0.446
Bd2722	Bd2726	264462.Bd2722	264462.Bd2726	0.446	0	0	0	0	0	0	0	0.446
Bd2722	Bd2724	264462.Bd2722	264462.Bd2724	0.446	0	0	0	0	0	0	0	0.446
Bd2722	Bd2723	264462.Bd2722	264462.Bd2723	0.486	0	0	0	0	0	0	0	0.486
Bd2723	hutI	264462.Bd2723	264462.Bd2721	0.45	0	0	0	0	0	0	0	0.45
Bd2723	Bd2725	264462.Bd2723	264462.Bd2725	0.701	0	0	0	0	0	0	0	0.701
Bd2723	Bd2724	264462.Bd2723	264462.Bd2724	0.701	0	0	0	0	0	0	0	0.701
Bd2723	Bd2726	264462.Bd2723	264462.Bd2726	0.701	0	0	0	0	0	0	0	0.701
Bd2724	hutI	264462.Bd2724	264462.Bd2721	0.415	0	0	0	0	0	0	0	0.415
Bd2724	Bd2726	264462.Bd2724	264462.Bd2726	0.773	0	0	0	0	0	0	0	0.773
Bd2724	Bd2725	264462.Bd2724	264462.Bd2725	0.773	0	0	0	0	0	0	0	0.773
Bd2725	hutI	264462.Bd2725	264462.Bd2721	0.415	0	0	0	0	0	0	0	0.415
Bd2725	Bd2726	264462.Bd2725	264462.Bd2726	0.773	0	0	0	0	0	0	0	0.773
Bd2726	hutI	264462.Bd2726	264462.Bd2721	0.415	0	0	0	0	0	0	0	0.415
	Interactions above STRING combined score cut-off > 0.7 are significant

## Sheet: MCL_cluster12_interactions_ (2)
#node1	node2	node1_string_id	node2_string_id	neighborhood_on_chromosome	gene_fusion	phylogenetic_cooccurrence	homology	coexpression	experimentally_determined_interaction	database_annotated	automated_textmining	combined_score
Bd2210	frpC	264462.Bd2210	264462.Bd2209	0.773	0	0	0	0	0	0	0	0.773
Bd2210	Bd2215	264462.Bd2210	264462.Bd2215	0.432	0	0	0	0	0	0	0	0.432
Bd2210	Bd2212	264462.Bd2210	264462.Bd2212	0.773	0	0	0	0	0	0	0	0.773
Bd2210	Bd2211	264462.Bd2210	264462.Bd2211	0.773	0	0	0	0	0	0	0	0.773
Bd2211	frpC	264462.Bd2211	264462.Bd2209	0.773	0	0	0	0	0	0	0	0.773
Bd2211	Bd2215	264462.Bd2211	264462.Bd2215	0.432	0	0	0	0	0	0	0	0.432
Bd2211	Bd2212	264462.Bd2211	264462.Bd2212	0.785	0	0	0	0	0	0	0	0.786
Bd2212	frpC	264462.Bd2212	264462.Bd2209	0.773	0	0	0	0	0	0	0	0.773
Bd2212	Bd2215	264462.Bd2212	264462.Bd2215	0.432	0	0	0	0	0	0	0	0.432
Bd2215	frpC	264462.Bd2215	264462.Bd2209	0.432	0	0	0	0	0	0	0	0.432
				Interactions above STRING combined score cut-off > 0.7 are significant

## Sheet: AlphaFold-M_ipTM>0.6 
Protein 1	Protein 2	Strings Combined Score	iPTM score(AlphaFoldMultimer)
Bd0031	Bd0474	0.779	0.165
Bd0075	Bd0472	0.705	0.147
Bd0075	Bd3743	0.721	0.676
Bd0075	Bd3409	0.839	0.198
Bd0075	Bd0474	0.876	0.619
Bd0472	Bd3409	0.703	0.198
Bd0472	Bd3743	0.724	0.235
Bd0472	Bd0475	0.798	0.156
Bd0472	Bd0473	0.846	0.192
Bd0472	Bd0474	0.98	0.28
Bd0473	Bd0475	0.823	0.646
Bd0473	Bd0474	0.866	0.17
Bd0474	Bd3743	0.766	0.363
Bd0474	Bd3409	0.776	0.489
Bd0474	Bd0475	0.823	0.15
Bd3409	Bd3743	0.779	0.189
Bd2722	hutI(Bd2721)	0.709	0.282
Bd2723	Bd2725	0.701	0.372
Bd2723	Bd2724	0.701	0.213
Bd2723	Bd2726	0.701	0.794
Bd2724	Bd2726	0.773	0.794
Bd2724	Bd2725	0.773	0.329
Bd2725	Bd2726	0.773	0.738
Bd2210	frpC(Bd2209)	0.773	0.512
Bd2210	Bd2212	0.773	0.802
Bd2210	Bd2211	0.773	0.57
Bd2211	frpC(Bd2209)	0.773	0.186
Bd2211	Bd2212	0.786	0.78
Bd2212	frpC(Bd2209)	0.773	0.708
	AlphaFold-Multimer ipTM score >0.6 are significant
