# Supplementary material for: Using AlphaFold-Multimer to study novel protein-protein interactions of predation essential hypothetical proteins in Bdellovibrio
Source: Front Bioinform. 2025 Apr 14;5:1566486. doi: 10.3389/fbinf.2025.1566486 (PMC12034629; doi:10.3389/fbinf.2025.1566486)
Supplement: Supplementary file 3 [file DataSheet3.zip]

Archive with 2 entries (2 files):
- pdb files of complexes/Bd2209_Bd2212complex.pdb
- pdb files of complexes/Bd2723_Bd2726 complex.pdb
