# Supplementary material for: Using AlphaFold-Multimer to study novel protein-protein interactions of predation essential hypothetical proteins in Bdellovibrio
Source: Front Bioinform. 2025 Apr 14;5:1566486. doi: 10.3389/fbinf.2025.1566486 (PMC12034629; doi:10.3389/fbinf.2025.1566486)
Supplement: Supplementary file 3 [file DataSheet3.zip › pdb files of complexes/Bd2209_Bd2212complex.pdb]

MODEL     1                                                                     
ATOM      1  N   MET A   1      37.312 -96.062 -28.297  1.00 21.36           N  
ATOM      2  CA  MET A   1      36.562 -95.750 -27.062  1.00 21.36           C  
ATOM      3  C   MET A   1      35.250 -95.062 -27.375  1.00 21.36           C  
ATOM      4  CB  MET A   1      37.406 -94.875 -26.125  1.00 21.36           C  
ATOM      5  O   MET A   1      34.531 -94.688 -26.469  1.00 21.36           O  
ATOM      6  CG  MET A   1      38.250 -95.688 -25.141  1.00 21.36           C  
ATOM      7  SD  MET A   1      38.844 -94.625 -23.750  1.00 21.36           S  
ATOM      8  CE  MET A   1      40.562 -95.250 -23.609  1.00 21.36           C  
ATOM      9  N   LEU A   2      35.125 -94.750 -28.609  1.00 23.97           N  
ATOM     10  CA  LEU A   2      33.938 -94.188 -29.281  1.00 23.97           C  
ATOM     11  C   LEU A   2      32.781 -95.188 -29.266  1.00 23.97           C  
ATOM     12  CB  LEU A   2      34.281 -93.812 -30.719  1.00 23.97           C  
ATOM     13  O   LEU A   2      31.703 -94.875 -29.781  1.00 23.97           O  
ATOM     14  CG  LEU A   2      34.719 -92.312 -30.953  1.00 23.97           C  
ATOM     15  CD1 LEU A   2      35.906 -92.250 -31.906  1.00 23.97           C  
ATOM     16  CD2 LEU A   2      33.531 -91.500 -31.484  1.00 23.97           C  
ATOM     17  N   ASN A   3      33.094 -96.500 -28.984  1.00 25.09           N  
ATOM     18  CA  ASN A   3      32.188 -97.625 -29.156  1.00 25.09           C  
ATOM     19  C   ASN A   3      31.000 -97.500 -28.188  1.00 25.09           C  
ATOM     20  CB  ASN A   3      32.906 -98.938 -28.969  1.00 25.09           C  
ATOM     21  O   ASN A   3      30.156 -98.438 -28.141  1.00 25.09           O  
ATOM     22  CG  ASN A   3      33.469 -99.500 -30.281  1.00 25.09           C  
ATOM     23  ND2 ASN A   3      34.312-100.500 -30.188  1.00 25.09           N  
ATOM     24  OD1 ASN A   3      33.094 -99.000 -31.359  1.00 25.09           O  
ATOM     25  N   SER A   4      31.281 -96.875 -27.016  1.00 24.47           N  
ATOM     26  CA  SER A   4      30.484 -97.250 -25.844  1.00 24.47           C  
ATOM     27  C   SER A   4      29.078 -96.625 -25.938  1.00 24.47           C  
ATOM     28  CB  SER A   4      31.172 -96.750 -24.562  1.00 24.47           C  
ATOM     29  O   SER A   4      28.141 -97.188 -25.359  1.00 24.47           O  
ATOM     30  OG  SER A   4      30.234 -96.125 -23.703  1.00 24.47           O  
ATOM     31  N   VAL A   5      28.938 -95.375 -26.266  1.00 27.64           N  
ATOM     32  CA  VAL A   5      27.750 -94.688 -25.750  1.00 27.64           C  
ATOM     33  C   VAL A   5      26.562 -95.000 -26.656  1.00 27.64           C  
ATOM     34  CB  VAL A   5      27.969 -93.188 -25.594  1.00 27.64           C  
ATOM     35  O   VAL A   5      26.344 -94.250 -27.641  1.00 27.64           O  
ATOM     36  CG1 VAL A   5      26.859 -92.562 -24.734  1.00 27.64           C  
ATOM     37  CG2 VAL A   5      29.344 -92.875 -25.000  1.00 27.64           C  
ATOM     38  N   ARG A   6      26.484 -96.188 -27.266  1.00 29.33           N  
ATOM     39  CA  ARG A   6      25.391 -96.562 -28.156  1.00 29.33           C  
ATOM     40  C   ARG A   6      24.062 -96.688 -27.406  1.00 29.33           C  
ATOM     41  CB  ARG A   6      25.703 -97.938 -28.781  1.00 29.33           C  
ATOM     42  O   ARG A   6      23.281 -97.562 -27.594  1.00 29.33           O  
ATOM     43  CG  ARG A   6      26.312 -97.875 -30.188  1.00 29.33           C  
ATOM     44  CD  ARG A   6      26.562 -99.250 -30.781  1.00 29.33           C  
ATOM     45  NE  ARG A   6      27.062 -99.125 -32.156  1.00 29.33           N  
ATOM     46  NH1 ARG A   6      27.422-101.375 -32.406  1.00 29.33           N  
ATOM     47  NH2 ARG A   6      27.906 -99.938 -34.125  1.00 29.33           N  
ATOM     48  CZ  ARG A   6      27.469-100.188 -32.875  1.00 29.33           C  
ATOM     49  N   ASN A   7      24.094 -96.188 -26.094  1.00 26.77           N  
ATOM     50  CA  ASN A   7      22.844 -96.438 -25.391  1.00 26.77           C  
ATOM     51  C   ASN A   7      21.641 -95.812 -26.094  1.00 26.77           C  
ATOM     52  CB  ASN A   7      22.922 -96.000 -23.938  1.00 26.77           C  
ATOM     53  O   ASN A   7      21.531 -94.625 -26.172  1.00 26.77           O  
ATOM     54  CG  ASN A   7      22.312 -97.000 -22.969  1.00 26.77           C  
ATOM     55  ND2 ASN A   7      22.453 -96.688 -21.672  1.00 26.77           N  
ATOM     56  OD1 ASN A   7      21.719 -98.000 -23.375  1.00 26.77           O  
ATOM     57  N   THR A   8      21.109 -96.375 -27.125  1.00 28.25           N  
ATOM     58  CA  THR A   8      20.031 -96.000 -28.031  1.00 28.25           C  
ATOM     59  C   THR A   8      18.719 -95.750 -27.266  1.00 28.25           C  
ATOM     60  CB  THR A   8      19.812 -97.062 -29.109  1.00 28.25           C  
ATOM     61  O   THR A   8      17.703 -95.375 -27.844  1.00 28.25           O  
ATOM     62  CG2 THR A   8      20.766 -96.812 -30.297  1.00 28.25           C  
ATOM     63  OG1 THR A   8      20.062 -98.375 -28.547  1.00 28.25           O  
ATOM     64  N   LYS A   9      18.547 -96.500 -26.172  1.00 32.28           N  
ATOM     65  CA  LYS A   9      17.203 -96.688 -25.609  1.00 32.28           C  
ATOM     66  C   LYS A   9      16.656 -95.312 -25.156  1.00 32.28           C  
ATOM     67  CB  LYS A   9      17.219 -97.688 -24.453  1.00 32.28           C  
ATOM     68  O   LYS A   9      15.484 -95.000 -25.375  1.00 32.28           O  
ATOM     69  CG  LYS A   9      17.234 -99.125 -24.891  1.00 32.28           C  
ATOM     70  CD  LYS A   9      17.094-100.062 -23.703  1.00 32.28           C  
ATOM     71  CE  LYS A   9      17.078-101.562 -24.141  1.00 32.28           C  
ATOM     72  NZ  LYS A   9      16.922-102.438 -22.984  1.00 32.28           N  
ATOM     73  N   GLY A  10      17.078 -94.875 -24.016  1.00 32.53           N  
ATOM     74  CA  GLY A  10      16.438 -94.125 -22.953  1.00 32.53           C  
ATOM     75  C   GLY A  10      16.281 -92.688 -23.266  1.00 32.53           C  
ATOM     76  O   GLY A  10      16.109 -91.875 -22.359  1.00 32.53           O  
ATOM     77  N   ASN A  11      16.203 -92.375 -24.484  1.00 34.16           N  
ATOM     78  CA  ASN A  11      16.422 -90.938 -24.719  1.00 34.16           C  
ATOM     79  C   ASN A  11      15.180 -90.125 -24.391  1.00 34.16           C  
ATOM     80  CB  ASN A  11      16.875 -90.688 -26.156  1.00 34.16           C  
ATOM     81  O   ASN A  11      15.133 -88.938 -24.672  1.00 34.16           O  
ATOM     82  CG  ASN A  11      18.125 -89.812 -26.234  1.00 34.16           C  
ATOM     83  ND2 ASN A  11      18.656 -89.688 -27.438  1.00 34.16           N  
ATOM     84  OD1 ASN A  11      18.594 -89.312 -25.234  1.00 34.16           O  
ATOM     85  N   ILE A  12      14.062 -90.875 -24.250  1.00 38.66           N  
ATOM     86  CA  ILE A  12      12.867 -90.062 -24.062  1.00 38.66           C  
ATOM     87  C   ILE A  12      12.938 -89.312 -22.719  1.00 38.66           C  
ATOM     88  CB  ILE A  12      11.586 -90.938 -24.156  1.00 38.66           C  
ATOM     89  O   ILE A  12      12.555 -88.188 -22.625  1.00 38.66           O  
ATOM     90  CG1 ILE A  12      10.992 -90.875 -25.562  1.00 38.66           C  
ATOM     91  CG2 ILE A  12      10.562 -90.438 -23.094  1.00 38.66           C  
ATOM     92  CD1 ILE A  12      10.000 -91.938 -25.859  1.00 38.66           C  
ATOM     93  N   LEU A  13      13.375 -90.125 -21.672  1.00 38.75           N  
ATOM     94  CA  LEU A  13      13.523 -89.562 -20.359  1.00 38.75           C  
ATOM     95  C   LEU A  13      14.461 -88.375 -20.422  1.00 38.75           C  
ATOM     96  CB  LEU A  13      14.039 -90.562 -19.344  1.00 38.75           C  
ATOM     97  O   LEU A  13      14.219 -87.312 -19.766  1.00 38.75           O  
ATOM     98  CG  LEU A  13      13.148 -90.812 -18.141  1.00 38.75           C  
ATOM     99  CD1 LEU A  13      12.750 -92.312 -18.094  1.00 38.75           C  
ATOM    100  CD2 LEU A  13      13.859 -90.438 -16.844  1.00 38.75           C  
ATOM    101  N   LEU A  14      15.445 -88.500 -21.266  1.00 41.75           N  
ATOM    102  CA  LEU A  14      16.391 -87.375 -21.391  1.00 41.75           C  
ATOM    103  C   LEU A  14      15.742 -86.188 -22.062  1.00 41.75           C  
ATOM    104  CB  LEU A  14      17.625 -87.812 -22.172  1.00 41.75           C  
ATOM    105  O   LEU A  14      16.016 -85.062 -21.703  1.00 41.75           O  
ATOM    106  CG  LEU A  14      18.969 -87.688 -21.469  1.00 41.75           C  
ATOM    107  CD1 LEU A  14      19.672 -89.000 -21.328  1.00 41.75           C  
ATOM    108  CD2 LEU A  14      19.859 -86.688 -22.219  1.00 41.75           C  
ATOM    109  N   GLN A  15      14.867 -86.562 -22.984  1.00 42.78           N  
ATOM    110  CA  GLN A  15      14.180 -85.438 -23.672  1.00 42.78           C  
ATOM    111  C   GLN A  15      13.188 -84.750 -22.750  1.00 42.78           C  
ATOM    112  CB  GLN A  15      13.453 -86.000 -24.906  1.00 42.78           C  
ATOM    113  O   GLN A  15      13.078 -83.500 -22.750  1.00 42.78           O  
ATOM    114  CG  GLN A  15      14.359 -86.188 -26.125  1.00 42.78           C  
ATOM    115  CD  GLN A  15      13.594 -86.500 -27.375  1.00 42.78           C  
ATOM    116  NE2 GLN A  15      14.281 -86.500 -28.516  1.00 42.78           N  
ATOM    117  OE1 GLN A  15      12.391 -86.812 -27.344  1.00 42.78           O  
ATOM    118  N   ILE A  16      12.508 -85.562 -21.953  1.00 45.69           N  
ATOM    119  CA  ILE A  16      11.594 -85.000 -20.969  1.00 45.69           C  
ATOM    120  C   ILE A  16      12.383 -84.188 -19.938  1.00 45.69           C  
ATOM    121  CB  ILE A  16      10.750 -86.062 -20.297  1.00 45.69           C  
ATOM    122  O   ILE A  16      11.977 -83.062 -19.547  1.00 45.69           O  
ATOM    123  CG1 ILE A  16       9.766 -86.688 -21.297  1.00 45.69           C  
ATOM    124  CG2 ILE A  16      10.000 -85.500 -19.078  1.00 45.69           C  
ATOM    125  CD1 ILE A  16       9.062 -87.938 -20.781  1.00 45.69           C  
ATOM    126  N   LEU A  17      13.492 -84.750 -19.547  1.00 47.94           N  
ATOM    127  CA  LEU A  17      14.352 -84.000 -18.594  1.00 47.94           C  
ATOM    128  C   LEU A  17      14.906 -82.750 -19.203  1.00 47.94           C  
ATOM    129  CB  LEU A  17      15.508 -84.938 -18.156  1.00 47.94           C  
ATOM    130  O   LEU A  17      15.000 -81.688 -18.516  1.00 47.94           O  
ATOM    131  CG  LEU A  17      15.352 -85.625 -16.797  1.00 47.94           C  
ATOM    132  CD1 LEU A  17      15.883 -87.062 -16.859  1.00 47.94           C  
ATOM    133  CD2 LEU A  17      16.078 -84.812 -15.711  1.00 47.94           C  
ATOM    134  N   ALA A  18      15.164 -82.812 -20.484  1.00 50.03           N  
ATOM    135  CA  ALA A  18      15.664 -81.625 -21.156  1.00 50.03           C  
ATOM    136  C   ALA A  18      14.562 -80.562 -21.297  1.00 50.03           C  
ATOM    137  CB  ALA A  18      16.219 -81.938 -22.547  1.00 50.03           C  
ATOM    138  O   ALA A  18      14.812 -79.375 -21.062  1.00 50.03           O  
ATOM    139  N   ALA A  19      13.438 -81.062 -21.625  1.00 51.88           N  
ATOM    140  CA  ALA A  19      12.305 -80.125 -21.734  1.00 51.88           C  
ATOM    141  C   ALA A  19      11.953 -79.562 -20.375  1.00 51.88           C  
ATOM    142  CB  ALA A  19      11.094 -80.875 -22.312  1.00 51.88           C  
ATOM    143  O   ALA A  19      11.672 -78.312 -20.266  1.00 51.88           O  
ATOM    144  N   THR A  20      11.977 -80.375 -19.344  1.00 54.09           N  
ATOM    145  CA  THR A  20      11.727 -79.875 -17.984  1.00 54.09           C  
ATOM    146  C   THR A  20      12.812 -78.875 -17.547  1.00 54.09           C  
ATOM    147  CB  THR A  20      11.664 -81.062 -16.984  1.00 54.09           C  
ATOM    148  O   THR A  20      12.539 -77.938 -16.844  1.00 54.09           O  
ATOM    149  CG2 THR A  20      10.219 -81.438 -16.656  1.00 54.09           C  
ATOM    150  OG1 THR A  20      12.305 -82.188 -17.547  1.00 54.09           O  
ATOM    151  N   ALA A  21      13.969 -79.188 -18.078  1.00 54.25           N  
ATOM    152  CA  ALA A  21      15.078 -78.312 -17.734  1.00 54.25           C  
ATOM    153  C   ALA A  21      14.914 -76.938 -18.375  1.00 54.25           C  
ATOM    154  CB  ALA A  21      16.406 -78.938 -18.141  1.00 54.25           C  
ATOM    155  O   ALA A  21      15.148 -75.875 -17.750  1.00 54.25           O  
ATOM    156  N   VAL A  22      14.531 -76.938 -19.594  1.00 54.16           N  
ATOM    157  CA  VAL A  22      14.344 -75.688 -20.312  1.00 54.16           C  
ATOM    158  C   VAL A  22      13.164 -74.938 -19.719  1.00 54.16           C  
ATOM    159  CB  VAL A  22      14.117 -75.938 -21.828  1.00 54.16           C  
ATOM    160  O   VAL A  22      13.242 -73.750 -19.516  1.00 54.16           O  
ATOM    161  CG1 VAL A  22      13.750 -74.625 -22.516  1.00 54.16           C  
ATOM    162  CG2 VAL A  22      15.367 -76.562 -22.453  1.00 54.16           C  
ATOM    163  N   MET A  23      12.164 -75.625 -19.406  1.00 55.03           N  
ATOM    164  CA  MET A  23      10.992 -74.938 -18.812  1.00 55.03           C  
ATOM    165  C   MET A  23      11.328 -74.438 -17.422  1.00 55.03           C  
ATOM    166  CB  MET A  23       9.828 -75.938 -18.719  1.00 55.03           C  
ATOM    167  O   MET A  23      10.898 -73.312 -17.047  1.00 55.03           O  
ATOM    168  CG  MET A  23       9.070 -76.125 -20.031  1.00 55.03           C  
ATOM    169  SD  MET A  23       7.254 -75.938 -19.812  1.00 55.03           S  
ATOM    170  CE  MET A  23       6.848 -77.562 -19.172  1.00 55.03           C  
ATOM    171  N   SER A  24      12.117 -75.125 -16.703  1.00 57.06           N  
ATOM    172  CA  SER A  24      12.508 -74.750 -15.375  1.00 57.06           C  
ATOM    173  C   SER A  24      13.406 -73.500 -15.430  1.00 57.06           C  
ATOM    174  CB  SER A  24      13.227 -75.875 -14.633  1.00 57.06           C  
ATOM    175  O   SER A  24      13.281 -72.562 -14.602  1.00 57.06           O  
ATOM    176  OG  SER A  24      13.766 -76.812 -15.555  1.00 57.06           O  
ATOM    177  N   THR A  25      14.266 -73.438 -16.422  1.00 54.88           N  
ATOM    178  CA  THR A  25      15.156 -72.312 -16.531  1.00 54.88           C  
ATOM    179  C   THR A  25      14.383 -71.062 -16.953  1.00 54.88           C  
ATOM    180  CB  THR A  25      16.297 -72.562 -17.547  1.00 54.88           C  
ATOM    181  O   THR A  25      14.633 -69.938 -16.438  1.00 54.88           O  
ATOM    182  CG2 THR A  25      17.547 -73.062 -16.844  1.00 54.88           C  
ATOM    183  OG1 THR A  25      15.852 -73.562 -18.484  1.00 54.88           O  
ATOM    184  N   SER A  26      13.539 -71.250 -17.938  1.00 56.12           N  
ATOM    185  CA  SER A  26      12.711 -70.125 -18.375  1.00 56.12           C  
ATOM    186  C   SER A  26      11.828 -69.625 -17.234  1.00 56.12           C  
ATOM    187  CB  SER A  26      11.844 -70.562 -19.562  1.00 56.12           C  
ATOM    188  O   SER A  26      11.648 -68.438 -17.062  1.00 56.12           O  
ATOM    189  OG  SER A  26      12.609 -70.562 -20.750  1.00 56.12           O  
ATOM    190  N   PHE A  27      11.414 -70.562 -16.453  1.00 56.66           N  
ATOM    191  CA  PHE A  27      10.609 -70.188 -15.289  1.00 56.66           C  
ATOM    192  C   PHE A  27      11.445 -69.438 -14.250  1.00 56.66           C  
ATOM    193  CB  PHE A  27       9.992 -71.438 -14.680  1.00 56.66           C  
ATOM    194  O   PHE A  27      10.977 -68.500 -13.625  1.00 56.66           O  
ATOM    195  CG  PHE A  27       8.727 -71.188 -13.906  1.00 56.66           C  
ATOM    196  CD1 PHE A  27       8.750 -71.062 -12.523  1.00 56.66           C  
ATOM    197  CD2 PHE A  27       7.508 -71.125 -14.570  1.00 56.66           C  
ATOM    198  CE1 PHE A  27       7.582 -70.812 -11.812  1.00 56.66           C  
ATOM    199  CE2 PHE A  27       6.332 -70.875 -13.859  1.00 56.66           C  
ATOM    200  CZ  PHE A  27       6.371 -70.750 -12.484  1.00 56.66           C  
ATOM    201  N   TYR A  28      12.641 -69.875 -14.148  1.00 56.16           N  
ATOM    202  CA  TYR A  28      13.539 -69.250 -13.195  1.00 56.16           C  
ATOM    203  C   TYR A  28      13.797 -67.750 -13.586  1.00 56.16           C  
ATOM    204  CB  TYR A  28      14.867 -70.000 -13.109  1.00 56.16           C  
ATOM    205  O   TYR A  28      13.719 -66.875 -12.742  1.00 56.16           O  
ATOM    206  CG  TYR A  28      15.812 -69.438 -12.070  1.00 56.16           C  
ATOM    207  CD1 TYR A  28      16.828 -68.562 -12.422  1.00 56.16           C  
ATOM    208  CD2 TYR A  28      15.688 -69.812 -10.727  1.00 56.16           C  
ATOM    209  CE1 TYR A  28      17.703 -68.062 -11.461  1.00 56.16           C  
ATOM    210  CE2 TYR A  28      16.547 -69.312  -9.766  1.00 56.16           C  
ATOM    211  OH  TYR A  28      18.422 -67.938  -9.188  1.00 56.16           O  
ATOM    212  CZ  TYR A  28      17.562 -68.438 -10.141  1.00 56.16           C  
ATOM    213  N   PHE A  29      14.062 -67.500 -14.820  1.00 55.28           N  
ATOM    214  CA  PHE A  29      14.359 -66.125 -15.258  1.00 55.28           C  
ATOM    215  C   PHE A  29      13.117 -65.250 -15.180  1.00 55.28           C  
ATOM    216  CB  PHE A  29      14.906 -66.125 -16.688  1.00 55.28           C  
ATOM    217  O   PHE A  29      13.203 -64.125 -14.773  1.00 55.28           O  
ATOM    218  CG  PHE A  29      16.406 -66.250 -16.766  1.00 55.28           C  
ATOM    219  CD1 PHE A  29      17.188 -65.125 -16.516  1.00 55.28           C  
ATOM    220  CD2 PHE A  29      17.031 -67.438 -17.078  1.00 55.28           C  
ATOM    221  CE1 PHE A  29      18.578 -65.188 -16.578  1.00 55.28           C  
ATOM    222  CE2 PHE A  29      18.422 -67.500 -17.141  1.00 55.28           C  
ATOM    223  CZ  PHE A  29      19.203 -66.375 -16.891  1.00 55.28           C  
ATOM    224  N   LEU A  30      12.008 -65.812 -15.500  1.00 58.41           N  
ATOM    225  CA  LEU A  30      10.766 -65.000 -15.414  1.00 58.41           C  
ATOM    226  C   LEU A  30      10.398 -64.750 -13.969  1.00 58.41           C  
ATOM    227  CB  LEU A  30       9.625 -65.812 -16.094  1.00 58.41           C  
ATOM    228  O   LEU A  30       9.930 -63.625 -13.648  1.00 58.41           O  
ATOM    229  CG  LEU A  30       8.961 -65.125 -17.281  1.00 58.41           C  
ATOM    230  CD1 LEU A  30       9.031 -66.000 -18.516  1.00 58.41           C  
ATOM    231  CD2 LEU A  30       7.512 -64.750 -16.969  1.00 58.41           C  
ATOM    232  N   THR A  31      10.664 -65.688 -13.133  1.00 61.16           N  
ATOM    233  CA  THR A  31      10.375 -65.500 -11.711  1.00 61.16           C  
ATOM    234  C   THR A  31      11.258 -64.375 -11.125  1.00 61.16           C  
ATOM    235  CB  THR A  31      10.594 -66.812 -10.922  1.00 61.16           C  
ATOM    236  O   THR A  31      10.773 -63.531 -10.383  1.00 61.16           O  
ATOM    237  CG2 THR A  31       9.633 -66.875  -9.742  1.00 61.16           C  
ATOM    238  OG1 THR A  31      10.375 -67.938 -11.797  1.00 61.16           O  
ATOM    239  N   ASN A  32      12.500 -64.438 -11.547  1.00 55.97           N  
ATOM    240  CA  ASN A  32      13.406 -63.406 -11.031  1.00 55.97           C  
ATOM    241  C   ASN A  32      13.047 -62.000 -11.547  1.00 55.97           C  
ATOM    242  CB  ASN A  32      14.859 -63.719 -11.383  1.00 55.97           C  
ATOM    243  O   ASN A  32      13.141 -61.031 -10.820  1.00 55.97           O  
ATOM    244  CG  ASN A  32      15.555 -64.500 -10.297  1.00 55.97           C  
ATOM    245  ND2 ASN A  32      16.719 -65.062 -10.625  1.00 55.97           N  
ATOM    246  OD1 ASN A  32      15.062 -64.625  -9.180  1.00 55.97           O  
ATOM    247  N   TYR A  33      12.586 -62.000 -12.727  1.00 59.03           N  
ATOM    248  CA  TYR A  33      12.188 -60.719 -13.328  1.00 59.03           C  
ATOM    249  C   TYR A  33      10.930 -60.188 -12.656  1.00 59.03           C  
ATOM    250  CB  TYR A  33      11.953 -60.906 -14.828  1.00 59.03           C  
ATOM    251  O   TYR A  33      10.875 -59.000 -12.312  1.00 59.03           O  
ATOM    252  CG  TYR A  33      11.719 -59.594 -15.555  1.00 59.03           C  
ATOM    253  CD1 TYR A  33      10.438 -59.219 -15.938  1.00 59.03           C  
ATOM    254  CD2 TYR A  33      12.781 -58.750 -15.867  1.00 59.03           C  
ATOM    255  CE1 TYR A  33      10.211 -58.000 -16.609  1.00 59.03           C  
ATOM    256  CE2 TYR A  33      12.570 -57.562 -16.531  1.00 59.03           C  
ATOM    257  OH  TYR A  33      11.078 -56.000 -17.562  1.00 59.03           O  
ATOM    258  CZ  TYR A  33      11.289 -57.188 -16.906  1.00 59.03           C  
ATOM    259  N   VAL A  34       9.984 -61.031 -12.367  1.00 60.22           N  
ATOM    260  CA  VAL A  34       8.727 -60.625 -11.750  1.00 60.22           C  
ATOM    261  C   VAL A  34       8.969 -60.219 -10.297  1.00 60.22           C  
ATOM    262  CB  VAL A  34       7.664 -61.750 -11.828  1.00 60.22           C  
ATOM    263  O   VAL A  34       8.406 -59.219  -9.820  1.00 60.22           O  
ATOM    264  CG1 VAL A  34       6.434 -61.375 -11.000  1.00 60.22           C  
ATOM    265  CG2 VAL A  34       7.273 -62.000 -13.281  1.00 60.22           C  
ATOM    266  N   ILE A  35       9.867 -60.969  -9.664  1.00 60.03           N  
ATOM    267  CA  ILE A  35      10.180 -60.656  -8.273  1.00 60.03           C  
ATOM    268  C   ILE A  35      10.953 -59.312  -8.203  1.00 60.03           C  
ATOM    269  CB  ILE A  35      10.984 -61.781  -7.605  1.00 60.03           C  
ATOM    270  O   ILE A  35      10.711 -58.500  -7.324  1.00 60.03           O  
ATOM    271  CG1 ILE A  35      10.125 -63.031  -7.453  1.00 60.03           C  
ATOM    272  CG2 ILE A  35      11.539 -61.312  -6.250  1.00 60.03           C  
ATOM    273  CD1 ILE A  35      10.891 -64.250  -7.000  1.00 60.03           C  
ATOM    274  N   GLY A  36      11.812 -59.156  -9.102  1.00 60.81           N  
ATOM    275  CA  GLY A  36      12.547 -57.906  -9.164  1.00 60.81           C  
ATOM    276  C   GLY A  36      11.656 -56.719  -9.414  1.00 60.81           C  
ATOM    277  O   GLY A  36      11.805 -55.688  -8.766  1.00 60.81           O  
ATOM    278  N   GLN A  37      10.688 -56.844 -10.188  1.00 59.31           N  
ATOM    279  CA  GLN A  37       9.734 -55.750 -10.461  1.00 59.31           C  
ATOM    280  C   GLN A  37       8.852 -55.500  -9.242  1.00 59.31           C  
ATOM    281  CB  GLN A  37       8.859 -56.125 -11.664  1.00 59.31           C  
ATOM    282  O   GLN A  37       8.555 -54.344  -8.930  1.00 59.31           O  
ATOM    283  CG  GLN A  37       9.531 -55.812 -13.008  1.00 59.31           C  
ATOM    284  CD  GLN A  37       8.758 -54.812 -13.844  1.00 59.31           C  
ATOM    285  NE2 GLN A  37       9.383 -54.344 -14.906  1.00 59.31           N  
ATOM    286  OE1 GLN A  37       7.605 -54.500 -13.539  1.00 59.31           O  
ATOM    287  N   ARG A  38       8.539 -56.562  -8.539  1.00 59.19           N  
ATOM    288  CA  ARG A  38       7.734 -56.406  -7.328  1.00 59.19           C  
ATOM    289  C   ARG A  38       8.500 -55.625  -6.270  1.00 59.19           C  
ATOM    290  CB  ARG A  38       7.320 -57.750  -6.773  1.00 59.19           C  
ATOM    291  O   ARG A  38       7.934 -54.750  -5.609  1.00 59.19           O  
ATOM    292  CG  ARG A  38       6.398 -57.688  -5.566  1.00 59.19           C  
ATOM    293  CD  ARG A  38       6.078 -59.062  -5.004  1.00 59.19           C  
ATOM    294  NE  ARG A  38       5.312 -58.969  -3.766  1.00 59.19           N  
ATOM    295  NH1 ARG A  38       4.949 -61.250  -3.586  1.00 59.19           N  
ATOM    296  NH2 ARG A  38       4.113 -59.812  -1.999  1.00 59.19           N  
ATOM    297  CZ  ARG A  38       4.793 -60.000  -3.119  1.00 59.19           C  
ATOM    298  N   GLN A  39       9.695 -55.906  -6.184  1.00 60.84           N  
ATOM    299  CA  GLN A  39      10.516 -55.188  -5.207  1.00 60.84           C  
ATOM    300  C   GLN A  39      10.656 -53.719  -5.570  1.00 60.84           C  
ATOM    301  CB  GLN A  39      11.898 -55.844  -5.094  1.00 60.84           C  
ATOM    302  O   GLN A  39      10.578 -52.844  -4.699  1.00 60.84           O  
ATOM    303  CG  GLN A  39      11.938 -57.062  -4.176  1.00 60.84           C  
ATOM    304  CD  GLN A  39      13.305 -57.719  -4.121  1.00 60.84           C  
ATOM    305  NE2 GLN A  39      13.477 -58.656  -3.201  1.00 60.84           N  
ATOM    306  OE1 GLN A  39      14.203 -57.375  -4.898  1.00 60.84           O  
ATOM    307  N   GLN A  40      10.734 -53.438  -6.766  1.00 58.75           N  
ATOM    308  CA  GLN A  40      10.867 -52.062  -7.215  1.00 58.75           C  
ATOM    309  C   GLN A  40       9.570 -51.281  -7.004  1.00 58.75           C  
ATOM    310  CB  GLN A  40      11.273 -52.000  -8.688  1.00 58.75           C  
ATOM    311  O   GLN A  40       9.594 -50.125  -6.570  1.00 58.75           O  
ATOM    312  CG  GLN A  40      12.031 -50.750  -9.078  1.00 58.75           C  
ATOM    313  CD  GLN A  40      12.742 -50.875 -10.414  1.00 58.75           C  
ATOM    314  NE2 GLN A  40      13.414 -49.812 -10.836  1.00 58.75           N  
ATOM    315  OE1 GLN A  40      12.688 -51.938 -11.062  1.00 58.75           O  
ATOM    316  N   VAL A  41       8.477 -51.906  -7.164  1.00 59.44           N  
ATOM    317  CA  VAL A  41       7.176 -51.250  -7.012  1.00 59.44           C  
ATOM    318  C   VAL A  41       6.895 -51.000  -5.535  1.00 59.44           C  
ATOM    319  CB  VAL A  41       6.051 -52.125  -7.633  1.00 59.44           C  
ATOM    320  O   VAL A  41       6.344 -49.969  -5.172  1.00 59.44           O  
ATOM    321  CG1 VAL A  41       4.680 -51.531  -7.309  1.00 59.44           C  
ATOM    322  CG2 VAL A  41       6.238 -52.219  -9.148  1.00 59.44           C  
ATOM    323  N   SER A  42       7.281 -51.969  -4.652  1.00 58.88           N  
ATOM    324  CA  SER A  42       7.098 -51.781  -3.221  1.00 58.88           C  
ATOM    325  C   SER A  42       7.934 -50.594  -2.713  1.00 58.88           C  
ATOM    326  CB  SER A  42       7.469 -53.031  -2.451  1.00 58.88           C  
ATOM    327  O   SER A  42       7.480 -49.844  -1.862  1.00 58.88           O  
ATOM    328  OG  SER A  42       7.781 -52.750  -1.104  1.00 58.88           O  
ATOM    329  N   LYS A  43       9.047 -50.406  -3.266  1.00 59.97           N  
ATOM    330  CA  LYS A  43       9.906 -49.281  -2.926  1.00 59.97           C  
ATOM    331  C   LYS A  43       9.250 -47.938  -3.324  1.00 59.97           C  
ATOM    332  CB  LYS A  43      11.266 -49.406  -3.604  1.00 59.97           C  
ATOM    333  O   LYS A  43       9.305 -46.969  -2.576  1.00 59.97           O  
ATOM    334  CG  LYS A  43      12.203 -50.406  -2.930  1.00 59.97           C  
ATOM    335  CD  LYS A  43      13.555 -50.469  -3.623  1.00 59.97           C  
ATOM    336  CE  LYS A  43      14.461 -51.500  -2.996  1.00 59.97           C  
ATOM    337  NZ  LYS A  43      15.773 -51.594  -3.705  1.00 59.97           N  
ATOM    338  N   THR A  44       8.539 -48.031  -4.277  1.00 58.66           N  
ATOM    339  CA  THR A  44       7.922 -46.812  -4.797  1.00 58.66           C  
ATOM    340  C   THR A  44       6.742 -46.375  -3.926  1.00 58.66           C  
ATOM    341  CB  THR A  44       7.449 -47.000  -6.250  1.00 58.66           C  
ATOM    342  O   THR A  44       6.535 -45.188  -3.691  1.00 58.66           O  
ATOM    343  CG2 THR A  44       7.672 -45.719  -7.066  1.00 58.66           C  
ATOM    344  OG1 THR A  44       8.188 -48.062  -6.852  1.00 58.66           O  
ATOM    345  N   SER A  45       5.988 -47.375  -3.348  1.00 62.66           N  
ATOM    346  CA  SER A  45       4.859 -47.062  -2.480  1.00 62.66           C  
ATOM    347  C   SER A  45       5.328 -46.375  -1.197  1.00 62.66           C  
ATOM    348  CB  SER A  45       4.062 -48.312  -2.139  1.00 62.66           C  
ATOM    349  O   SER A  45       4.695 -45.438  -0.718  1.00 62.66           O  
ATOM    350  OG  SER A  45       3.461 -48.188  -0.860  1.00 62.66           O  
ATOM    351  N   ASN A  46       6.426 -46.812  -0.705  1.00 69.12           N  
ATOM    352  CA  ASN A  46       7.016 -46.188   0.482  1.00 69.12           C  
ATOM    353  C   ASN A  46       7.500 -44.781   0.200  1.00 69.12           C  
ATOM    354  CB  ASN A  46       8.164 -47.062   1.011  1.00 69.12           C  
ATOM    355  O   ASN A  46       7.383 -43.906   1.054  1.00 69.12           O  
ATOM    356  CG  ASN A  46       7.688 -48.344   1.633  1.00 69.12           C  
ATOM    357  ND2 ASN A  46       8.570 -49.344   1.680  1.00 69.12           N  
ATOM    358  OD1 ASN A  46       6.539 -48.469   2.068  1.00 69.12           O  
ATOM    359  N   VAL A  47       7.746 -44.562  -0.966  1.00 75.69           N  
ATOM    360  CA  VAL A  47       8.305 -43.281  -1.346  1.00 75.69           C  
ATOM    361  C   VAL A  47       7.188 -42.219  -1.409  1.00 75.69           C  
ATOM    362  CB  VAL A  47       9.039 -43.344  -2.701  1.00 75.69           C  
ATOM    363  O   VAL A  47       7.402 -41.062  -1.076  1.00 75.69           O  
ATOM    364  CG1 VAL A  47       9.430 -41.969  -3.182  1.00 75.69           C  
ATOM    365  CG2 VAL A  47      10.273 -44.250  -2.586  1.00 75.69           C  
ATOM    366  N   VAL A  48       5.977 -42.656  -1.648  1.00 78.31           N  
ATOM    367  CA  VAL A  48       4.852 -41.750  -1.759  1.00 78.31           C  
ATOM    368  C   VAL A  48       4.512 -41.188  -0.381  1.00 78.31           C  
ATOM    369  CB  VAL A  48       3.611 -42.438  -2.377  1.00 78.31           C  
ATOM    370  O   VAL A  48       4.281 -39.969  -0.235  1.00 78.31           O  
ATOM    371  CG1 VAL A  48       2.387 -41.531  -2.270  1.00 78.31           C  
ATOM    372  CG2 VAL A  48       3.881 -42.812  -3.834  1.00 78.31           C  
ATOM    373  N   ASN A  49       4.523 -42.000   0.663  1.00 84.06           N  
ATOM    374  CA  ASN A  49       4.215 -41.562   2.014  1.00 84.06           C  
ATOM    375  C   ASN A  49       5.281 -40.594   2.545  1.00 84.06           C  
ATOM    376  CB  ASN A  49       4.047 -42.750   2.957  1.00 84.06           C  
ATOM    377  O   ASN A  49       4.969 -39.625   3.248  1.00 84.06           O  
ATOM    378  CG  ASN A  49       2.770 -43.500   2.701  1.00 84.06           C  
ATOM    379  ND2 ASN A  49       2.783 -44.812   3.012  1.00 84.06           N  
ATOM    380  OD1 ASN A  49       1.775 -42.969   2.229  1.00 84.06           O  
ATOM    381  N   LEU A  50       6.508 -40.938   2.240  1.00 86.00           N  
ATOM    382  CA  LEU A  50       7.594 -40.062   2.650  1.00 86.00           C  
ATOM    383  C   LEU A  50       7.473 -38.688   1.978  1.00 86.00           C  
ATOM    384  CB  LEU A  50       8.953 -40.688   2.312  1.00 86.00           C  
ATOM    385  O   LEU A  50       7.680 -37.656   2.619  1.00 86.00           O  
ATOM    386  CG  LEU A  50       9.344 -41.906   3.127  1.00 86.00           C  
ATOM    387  CD1 LEU A  50      10.523 -42.625   2.469  1.00 86.00           C  
ATOM    388  CD2 LEU A  50       9.688 -41.531   4.559  1.00 86.00           C  
ATOM    389  N   ARG A  51       7.078 -38.656   0.733  1.00 85.94           N  
ATOM    390  CA  ARG A  51       6.891 -37.406  -0.008  1.00 85.94           C  
ATOM    391  C   ARG A  51       5.723 -36.625   0.556  1.00 85.94           C  
ATOM    392  CB  ARG A  51       6.660 -37.719  -1.492  1.00 85.94           C  
ATOM    393  O   ARG A  51       5.809 -35.406   0.690  1.00 85.94           O  
ATOM    394  CG  ARG A  51       7.793 -37.250  -2.395  1.00 85.94           C  
ATOM    395  CD  ARG A  51       7.516 -37.562  -3.857  1.00 85.94           C  
ATOM    396  NE  ARG A  51       8.672 -37.281  -4.699  1.00 85.94           N  
ATOM    397  NH1 ARG A  51       7.633 -37.844  -6.680  1.00 85.94           N  
ATOM    398  NH2 ARG A  51       9.812 -37.156  -6.688  1.00 85.94           N  
ATOM    399  CZ  ARG A  51       8.703 -37.438  -6.020  1.00 85.94           C  
ATOM    400  N   PHE A  52       4.691 -37.344   0.890  1.00 89.25           N  
ATOM    401  CA  PHE A  52       3.523 -36.656   1.456  1.00 89.25           C  
ATOM    402  C   PHE A  52       3.865 -36.031   2.795  1.00 89.25           C  
ATOM    403  CB  PHE A  52       2.367 -37.656   1.627  1.00 89.25           C  
ATOM    404  O   PHE A  52       3.453 -34.906   3.072  1.00 89.25           O  
ATOM    405  CG  PHE A  52       1.638 -37.969   0.347  1.00 89.25           C  
ATOM    406  CD1 PHE A  52       1.982 -37.312  -0.837  1.00 89.25           C  
ATOM    407  CD2 PHE A  52       0.607 -38.906   0.327  1.00 89.25           C  
ATOM    408  CE1 PHE A  52       1.310 -37.594  -2.023  1.00 89.25           C  
ATOM    409  CE2 PHE A  52      -0.069 -39.188  -0.854  1.00 89.25           C  
ATOM    410  CZ  PHE A  52       0.283 -38.531  -2.029  1.00 89.25           C  
ATOM    411  N   ALA A  53       4.613 -36.719   3.547  1.00 91.44           N  
ATOM    412  CA  ALA A  53       4.969 -36.219   4.867  1.00 91.44           C  
ATOM    413  C   ALA A  53       5.832 -34.969   4.750  1.00 91.44           C  
ATOM    414  CB  ALA A  53       5.691 -37.281   5.680  1.00 91.44           C  
ATOM    415  O   ALA A  53       5.578 -33.969   5.426  1.00 91.44           O  
ATOM    416  N   LEU A  54       6.812 -35.000   3.895  1.00 91.75           N  
ATOM    417  CA  LEU A  54       7.719 -33.844   3.723  1.00 91.75           C  
ATOM    418  C   LEU A  54       6.977 -32.625   3.182  1.00 91.75           C  
ATOM    419  CB  LEU A  54       8.867 -34.219   2.781  1.00 91.75           C  
ATOM    420  O   LEU A  54       7.102 -31.531   3.721  1.00 91.75           O  
ATOM    421  CG  LEU A  54      10.234 -34.438   3.432  1.00 91.75           C  
ATOM    422  CD1 LEU A  54      10.930 -35.656   2.826  1.00 91.75           C  
ATOM    423  CD2 LEU A  54      11.102 -33.188   3.277  1.00 91.75           C  
ATOM    424  N   ASN A  55       6.188 -32.812   2.170  1.00 91.94           N  
ATOM    425  CA  ASN A  55       5.469 -31.703   1.562  1.00 91.94           C  
ATOM    426  C   ASN A  55       4.387 -31.156   2.492  1.00 91.94           C  
ATOM    427  CB  ASN A  55       4.855 -32.125   0.225  1.00 91.94           C  
ATOM    428  O   ASN A  55       4.191 -29.938   2.578  1.00 91.94           O  
ATOM    429  CG  ASN A  55       5.859 -32.094  -0.911  1.00 91.94           C  
ATOM    430  ND2 ASN A  55       6.215 -33.281  -1.410  1.00 91.94           N  
ATOM    431  OD1 ASN A  55       6.312 -31.031  -1.335  1.00 91.94           O  
ATOM    432  N   SER A  56       3.717 -32.062   3.197  1.00 94.81           N  
ATOM    433  CA  SER A  56       2.689 -31.625   4.137  1.00 94.81           C  
ATOM    434  C   SER A  56       3.295 -30.828   5.289  1.00 94.81           C  
ATOM    435  CB  SER A  56       1.918 -32.812   4.684  1.00 94.81           C  
ATOM    436  O   SER A  56       2.723 -29.828   5.734  1.00 94.81           O  
ATOM    437  OG  SER A  56       1.262 -33.531   3.637  1.00 94.81           O  
ATOM    438  N   ALA A  57       4.418 -31.297   5.754  1.00 95.56           N  
ATOM    439  CA  ALA A  57       5.098 -30.578   6.828  1.00 95.56           C  
ATOM    440  C   ALA A  57       5.516 -29.172   6.375  1.00 95.56           C  
ATOM    441  CB  ALA A  57       6.316 -31.359   7.305  1.00 95.56           C  
ATOM    442  O   ALA A  57       5.348 -28.203   7.113  1.00 95.56           O  
ATOM    443  N   MET A  58       6.035 -29.078   5.191  1.00 94.44           N  
ATOM    444  CA  MET A  58       6.449 -27.781   4.660  1.00 94.44           C  
ATOM    445  C   MET A  58       5.254 -26.844   4.508  1.00 94.44           C  
ATOM    446  CB  MET A  58       7.156 -27.953   3.314  1.00 94.44           C  
ATOM    447  O   MET A  58       5.316 -25.672   4.895  1.00 94.44           O  
ATOM    448  CG  MET A  58       7.637 -26.641   2.703  1.00 94.44           C  
ATOM    449  SD  MET A  58       8.828 -25.750   3.783  1.00 94.44           S  
ATOM    450  CE  MET A  58      10.312 -26.750   3.506  1.00 94.44           C  
ATOM    451  N   ASP A  59       4.168 -27.375   4.031  1.00 94.50           N  
ATOM    452  CA  ASP A  59       2.975 -26.562   3.857  1.00 94.50           C  
ATOM    453  C   ASP A  59       2.414 -26.109   5.203  1.00 94.50           C  
ATOM    454  CB  ASP A  59       1.908 -27.328   3.074  1.00 94.50           C  
ATOM    455  O   ASP A  59       1.934 -24.984   5.336  1.00 94.50           O  
ATOM    456  CG  ASP A  59       2.182 -27.359   1.581  1.00 94.50           C  
ATOM    457  OD1 ASP A  59       3.002 -26.562   1.089  1.00 94.50           O  
ATOM    458  OD2 ASP A  59       1.570 -28.203   0.889  1.00 94.50           O  
ATOM    459  N   TYR A  60       2.537 -26.969   6.176  1.00 95.62           N  
ATOM    460  CA  TYR A  60       2.115 -26.594   7.523  1.00 95.62           C  
ATOM    461  C   TYR A  60       2.986 -25.484   8.086  1.00 95.62           C  
ATOM    462  CB  TYR A  60       2.168 -27.812   8.453  1.00 95.62           C  
ATOM    463  O   TYR A  60       2.480 -24.547   8.719  1.00 95.62           O  
ATOM    464  CG  TYR A  60       1.782 -27.516   9.875  1.00 95.62           C  
ATOM    465  CD1 TYR A  60       2.744 -27.453  10.883  1.00 95.62           C  
ATOM    466  CD2 TYR A  60       0.454 -27.281  10.227  1.00 95.62           C  
ATOM    467  CE1 TYR A  60       2.393 -27.172  12.203  1.00 95.62           C  
ATOM    468  CE2 TYR A  60       0.091 -27.000  11.539  1.00 95.62           C  
ATOM    469  OH  TYR A  60       0.712 -26.672  13.820  1.00 95.62           O  
ATOM    470  CZ  TYR A  60       1.066 -26.953  12.516  1.00 95.62           C  
ATOM    471  N   VAL A  61       4.242 -25.594   7.848  1.00 96.31           N  
ATOM    472  CA  VAL A  61       5.180 -24.578   8.344  1.00 96.31           C  
ATOM    473  C   VAL A  61       4.930 -23.250   7.648  1.00 96.31           C  
ATOM    474  CB  VAL A  61       6.645 -25.031   8.133  1.00 96.31           C  
ATOM    475  O   VAL A  61       4.941 -22.203   8.289  1.00 96.31           O  
ATOM    476  CG1 VAL A  61       7.605 -23.875   8.430  1.00 96.31           C  
ATOM    477  CG2 VAL A  61       6.969 -26.234   9.008  1.00 96.31           C  
ATOM    478  N   ILE A  62       4.738 -23.266   6.359  1.00 93.75           N  
ATOM    479  CA  ILE A  62       4.457 -22.047   5.613  1.00 93.75           C  
ATOM    480  C   ILE A  62       3.152 -21.422   6.109  1.00 93.75           C  
ATOM    481  CB  ILE A  62       4.375 -22.312   4.094  1.00 93.75           C  
ATOM    482  O   ILE A  62       3.047 -20.203   6.238  1.00 93.75           O  
ATOM    483  CG1 ILE A  62       5.762 -22.672   3.541  1.00 93.75           C  
ATOM    484  CG2 ILE A  62       3.787 -21.109   3.361  1.00 93.75           C  
ATOM    485  CD1 ILE A  62       5.750 -23.109   2.084  1.00 93.75           C  
ATOM    486  N   PHE A  63       2.178 -22.203   6.414  1.00 93.81           N  
ATOM    487  CA  PHE A  63       0.936 -21.750   7.020  1.00 93.81           C  
ATOM    488  C   PHE A  63       1.208 -21.062   8.352  1.00 93.81           C  
ATOM    489  CB  PHE A  63      -0.039 -22.906   7.215  1.00 93.81           C  
ATOM    490  O   PHE A  63       0.685 -19.969   8.617  1.00 93.81           O  
ATOM    491  CG  PHE A  63      -1.222 -22.578   8.086  1.00 93.81           C  
ATOM    492  CD1 PHE A  63      -1.261 -22.969   9.414  1.00 93.81           C  
ATOM    493  CD2 PHE A  63      -2.295 -21.859   7.566  1.00 93.81           C  
ATOM    494  CE1 PHE A  63      -2.354 -22.656  10.219  1.00 93.81           C  
ATOM    495  CE2 PHE A  63      -3.391 -21.547   8.367  1.00 93.81           C  
ATOM    496  CZ  PHE A  63      -3.418 -21.938   9.688  1.00 93.81           C  
ATOM    497  N   GLY A  64       2.049 -21.703   9.141  1.00 95.12           N  
ATOM    498  CA  GLY A  64       2.410 -21.109  10.414  1.00 95.12           C  
ATOM    499  C   GLY A  64       3.096 -19.750  10.266  1.00 95.12           C  
ATOM    500  O   GLY A  64       2.873 -18.844  11.070  1.00 95.12           O  
ATOM    501  N   VAL A  65       3.928 -19.625   9.273  1.00 94.75           N  
ATOM    502  CA  VAL A  65       4.602 -18.359   9.008  1.00 94.75           C  
ATOM    503  C   VAL A  65       3.576 -17.297   8.594  1.00 94.75           C  
ATOM    504  CB  VAL A  65       5.680 -18.500   7.910  1.00 94.75           C  
ATOM    505  O   VAL A  65       3.629 -16.156   9.062  1.00 94.75           O  
ATOM    506  CG1 VAL A  65       6.246 -17.141   7.516  1.00 94.75           C  
ATOM    507  CG2 VAL A  65       6.797 -19.438   8.383  1.00 94.75           C  
ATOM    508  N   ARG A  66       2.627 -17.688   7.797  1.00 92.12           N  
ATOM    509  CA  ARG A  66       1.587 -16.766   7.340  1.00 92.12           C  
ATOM    510  C   ARG A  66       0.746 -16.281   8.508  1.00 92.12           C  
ATOM    511  CB  ARG A  66       0.690 -17.453   6.301  1.00 92.12           C  
ATOM    512  O   ARG A  66       0.368 -15.102   8.555  1.00 92.12           O  
ATOM    513  CG  ARG A  66       0.059 -16.484   5.312  1.00 92.12           C  
ATOM    514  CD  ARG A  66      -0.785 -17.219   4.273  1.00 92.12           C  
ATOM    515  NE  ARG A  66       0.000 -17.578   3.098  1.00 92.12           N  
ATOM    516  NH1 ARG A  66      -0.981 -19.656   2.824  1.00 92.12           N  
ATOM    517  NH2 ARG A  66       0.653 -18.953   1.377  1.00 92.12           N  
ATOM    518  CZ  ARG A  66      -0.111 -18.719   2.436  1.00 92.12           C  
ATOM    519  N   GLN A  67       0.499 -17.203   9.430  1.00 92.31           N  
ATOM    520  CA  GLN A  67      -0.336 -16.859  10.578  1.00 92.31           C  
ATOM    521  C   GLN A  67       0.502 -16.281  11.711  1.00 92.31           C  
ATOM    522  CB  GLN A  67      -1.109 -18.094  11.062  1.00 92.31           C  
ATOM    523  O   GLN A  67      -0.023 -15.984  12.789  1.00 92.31           O  
ATOM    524  CG  GLN A  67      -2.102 -18.641  10.047  1.00 92.31           C  
ATOM    525  CD  GLN A  67      -3.238 -17.672   9.758  1.00 92.31           C  
ATOM    526  NE2 GLN A  67      -3.855 -17.812   8.594  1.00 92.31           N  
ATOM    527  OE1 GLN A  67      -3.561 -16.812  10.578  1.00 92.31           O  
ATOM    528  N   LYS A  68       1.801 -16.109  11.531  1.00 91.94           N  
ATOM    529  CA  LYS A  68       2.721 -15.570  12.523  1.00 91.94           C  
ATOM    530  C   LYS A  68       2.701 -16.391  13.805  1.00 91.94           C  
ATOM    531  CB  LYS A  68       2.369 -14.117  12.836  1.00 91.94           C  
ATOM    532  O   LYS A  68       2.494 -15.859  14.891  1.00 91.94           O  
ATOM    533  CG  LYS A  68       3.102 -13.102  11.969  1.00 91.94           C  
ATOM    534  CD  LYS A  68       2.762 -11.672  12.367  1.00 91.94           C  
ATOM    535  CE  LYS A  68       1.879 -11.633  13.609  1.00 91.94           C  
ATOM    536  NZ  LYS A  68       1.530 -10.234  13.992  1.00 91.94           N  
ATOM    537  N   TYR A  69       2.963 -17.609  13.664  1.00 95.56           N  
ATOM    538  CA  TYR A  69       2.980 -18.531  14.797  1.00 95.56           C  
ATOM    539  C   TYR A  69       4.152 -18.234  15.727  1.00 95.56           C  
ATOM    540  CB  TYR A  69       3.055 -19.984  14.305  1.00 95.56           C  
ATOM    541  O   TYR A  69       5.199 -17.766  15.281  1.00 95.56           O  
ATOM    542  CG  TYR A  69       1.712 -20.578  13.945  1.00 95.56           C  
ATOM    543  CD1 TYR A  69       0.624 -19.750  13.656  1.00 95.56           C  
ATOM    544  CD2 TYR A  69       1.527 -21.953  13.898  1.00 95.56           C  
ATOM    545  CE1 TYR A  69      -0.616 -20.297  13.328  1.00 95.56           C  
ATOM    546  CE2 TYR A  69       0.292 -22.500  13.570  1.00 95.56           C  
ATOM    547  OH  TYR A  69      -1.997 -22.203  12.969  1.00 95.56           O  
ATOM    548  CZ  TYR A  69      -0.772 -21.672  13.289  1.00 95.56           C  
ATOM    549  N   CYS A  70       3.930 -18.438  16.984  1.00 97.00           N  
ATOM    550  CA  CYS A  70       5.020 -18.781  17.891  1.00 97.00           C  
ATOM    551  C   CYS A  70       5.164 -20.297  18.016  1.00 97.00           C  
ATOM    552  CB  CYS A  70       4.781 -18.172  19.266  1.00 97.00           C  
ATOM    553  O   CYS A  70       4.504 -20.922  18.859  1.00 97.00           O  
ATOM    554  SG  CYS A  70       4.977 -16.375  19.297  1.00 97.00           S  
ATOM    555  N   PHE A  71       6.070 -20.859  17.203  1.00 97.50           N  
ATOM    556  CA  PHE A  71       6.199 -22.297  17.172  1.00 97.50           C  
ATOM    557  C   PHE A  71       6.672 -22.844  18.516  1.00 97.50           C  
ATOM    558  CB  PHE A  71       7.168 -22.734  16.062  1.00 97.50           C  
ATOM    559  O   PHE A  71       7.723 -22.438  19.016  1.00 97.50           O  
ATOM    560  CG  PHE A  71       6.609 -22.594  14.680  1.00 97.50           C  
ATOM    561  CD1 PHE A  71       5.582 -23.422  14.234  1.00 97.50           C  
ATOM    562  CD2 PHE A  71       7.109 -21.625  13.812  1.00 97.50           C  
ATOM    563  CE1 PHE A  71       5.062 -23.281  12.953  1.00 97.50           C  
ATOM    564  CE2 PHE A  71       6.594 -21.484  12.531  1.00 97.50           C  
ATOM    565  CZ  PHE A  71       5.574 -22.312  12.102  1.00 97.50           C  
ATOM    566  N   SER A  72       5.941 -23.828  19.047  1.00 96.19           N  
ATOM    567  CA  SER A  72       6.215 -24.391  20.359  1.00 96.19           C  
ATOM    568  C   SER A  72       7.473 -25.250  20.344  1.00 96.19           C  
ATOM    569  CB  SER A  72       5.023 -25.219  20.844  1.00 96.19           C  
ATOM    570  O   SER A  72       7.887 -25.719  19.281  1.00 96.19           O  
ATOM    571  OG  SER A  72       4.805 -26.328  20.000  1.00 96.19           O  
ATOM    572  N   ASN A  73       8.031 -25.375  21.531  1.00 94.00           N  
ATOM    573  CA  ASN A  73       9.234 -26.188  21.672  1.00 94.00           C  
ATOM    574  C   ASN A  73       8.945 -27.516  22.344  1.00 94.00           C  
ATOM    575  CB  ASN A  73      10.305 -25.422  22.453  1.00 94.00           C  
ATOM    576  O   ASN A  73       9.836 -28.141  22.922  1.00 94.00           O  
ATOM    577  CG  ASN A  73      11.711 -25.703  21.953  1.00 94.00           C  
ATOM    578  ND2 ASN A  73      12.703 -25.297  22.734  1.00 94.00           N  
ATOM    579  OD1 ASN A  73      11.898 -26.266  20.875  1.00 94.00           O  
ATOM    580  N   ASP A  74       7.816 -28.047  22.312  1.00 93.88           N  
ATOM    581  CA  ASP A  74       7.410 -29.297  22.953  1.00 93.88           C  
ATOM    582  C   ASP A  74       7.422 -30.453  21.969  1.00 93.88           C  
ATOM    583  CB  ASP A  74       6.020 -29.141  23.578  1.00 93.88           C  
ATOM    584  O   ASP A  74       6.832 -31.516  22.219  1.00 93.88           O  
ATOM    585  CG  ASP A  74       4.961 -28.734  22.562  1.00 93.88           C  
ATOM    586  OD1 ASP A  74       5.316 -28.422  21.406  1.00 93.88           O  
ATOM    587  OD2 ASP A  74       3.770 -28.703  22.938  1.00 93.88           O  
ATOM    588  N   ASN A  75       7.945 -30.281  20.812  1.00 95.75           N  
ATOM    589  CA  ASN A  75       8.062 -31.281  19.750  1.00 95.75           C  
ATOM    590  C   ASN A  75       6.715 -31.547  19.078  1.00 95.75           C  
ATOM    591  CB  ASN A  75       8.656 -32.594  20.281  1.00 95.75           C  
ATOM    592  O   ASN A  75       6.473 -32.656  18.578  1.00 95.75           O  
ATOM    593  CG  ASN A  75      10.086 -32.438  20.766  1.00 95.75           C  
ATOM    594  ND2 ASN A  75      10.617 -33.469  21.406  1.00 95.75           N  
ATOM    595  OD1 ASN A  75      10.711 -31.375  20.547  1.00 95.75           O  
ATOM    596  N   LEU A  76       5.805 -30.531  19.109  1.00 95.62           N  
ATOM    597  CA  LEU A  76       4.527 -30.625  18.406  1.00 95.62           C  
ATOM    598  C   LEU A  76       4.410 -29.562  17.328  1.00 95.62           C  
ATOM    599  CB  LEU A  76       3.367 -30.500  19.406  1.00 95.62           C  
ATOM    600  O   LEU A  76       3.537 -29.656  16.453  1.00 95.62           O  
ATOM    601  CG  LEU A  76       3.080 -31.719  20.281  1.00 95.62           C  
ATOM    602  CD1 LEU A  76       2.129 -31.344  21.406  1.00 95.62           C  
ATOM    603  CD2 LEU A  76       2.502 -32.844  19.438  1.00 95.62           C  
ATOM    604  N   LEU A  77       5.309 -28.578  17.312  1.00 95.69           N  
ATOM    605  CA  LEU A  77       5.344 -27.547  16.297  1.00 95.69           C  
ATOM    606  C   LEU A  77       4.000 -26.828  16.188  1.00 95.69           C  
ATOM    607  CB  LEU A  77       5.707 -28.141  14.930  1.00 95.69           C  
ATOM    608  O   LEU A  77       3.514 -26.547  15.094  1.00 95.69           O  
ATOM    609  CG  LEU A  77       6.684 -27.344  14.070  1.00 95.69           C  
ATOM    610  CD1 LEU A  77       8.109 -27.859  14.266  1.00 95.69           C  
ATOM    611  CD2 LEU A  77       6.281 -27.406  12.602  1.00 95.69           C  
ATOM    612  N   MET A  78       3.340 -26.625  17.344  1.00 95.56           N  
ATOM    613  CA  MET A  78       2.055 -25.938  17.391  1.00 95.56           C  
ATOM    614  C   MET A  78       2.250 -24.453  17.672  1.00 95.56           C  
ATOM    615  CB  MET A  78       1.147 -26.547  18.469  1.00 95.56           C  
ATOM    616  O   MET A  78       3.383 -23.969  17.781  1.00 95.56           O  
ATOM    617  CG  MET A  78       0.695 -27.969  18.141  1.00 95.56           C  
ATOM    618  SD  MET A  78      -0.895 -28.000  17.219  1.00 95.56           S  
ATOM    619  CE  MET A  78      -2.035 -27.500  18.531  1.00 95.56           C  
ATOM    620  N   ASN A  79       1.149 -23.688  17.625  1.00 95.00           N  
ATOM    621  CA  ASN A  79       1.180 -22.250  17.906  1.00 95.00           C  
ATOM    622  C   ASN A  79       0.949 -21.953  19.375  1.00 95.00           C  
ATOM    623  CB  ASN A  79       0.142 -21.516  17.047  1.00 95.00           C  
ATOM    624  O   ASN A  79      -0.106 -22.281  19.922  1.00 95.00           O  
ATOM    625  CG  ASN A  79       0.250 -20.016  17.156  1.00 95.00           C  
ATOM    626  ND2 ASN A  79      -0.800 -19.312  16.750  1.00 95.00           N  
ATOM    627  OD1 ASN A  79       1.271 -19.484  17.609  1.00 95.00           O  
ATOM    628  N   ASP A  80       1.948 -21.344  20.000  1.00 94.12           N  
ATOM    629  CA  ASP A  80       1.725 -20.828  21.344  1.00 94.12           C  
ATOM    630  C   ASP A  80       0.920 -19.531  21.328  1.00 94.12           C  
ATOM    631  CB  ASP A  80       3.059 -20.609  22.062  1.00 94.12           C  
ATOM    632  O   ASP A  80       1.296 -18.578  20.641  1.00 94.12           O  
ATOM    633  CG  ASP A  80       3.766 -21.906  22.422  1.00 94.12           C  
ATOM    634  OD1 ASP A  80       3.105 -22.969  22.484  1.00 94.12           O  
ATOM    635  OD2 ASP A  80       4.996 -21.875  22.641  1.00 94.12           O  
ATOM    636  N   LEU A  81      -0.210 -19.484  21.938  1.00 86.50           N  
ATOM    637  CA  LEU A  81      -1.104 -18.344  21.812  1.00 86.50           C  
ATOM    638  C   LEU A  81      -1.050 -17.484  23.062  1.00 86.50           C  
ATOM    639  CB  LEU A  81      -2.541 -18.812  21.562  1.00 86.50           C  
ATOM    640  O   LEU A  81      -0.505 -17.906  24.094  1.00 86.50           O  
ATOM    641  CG  LEU A  81      -2.797 -19.531  20.234  1.00 86.50           C  
ATOM    642  CD1 LEU A  81      -4.137 -20.266  20.281  1.00 86.50           C  
ATOM    643  CD2 LEU A  81      -2.752 -18.562  19.078  1.00 86.50           C  
ATOM    644  N   GLY A  82      -1.526 -16.281  22.969  1.00 78.94           N  
ATOM    645  CA  GLY A  82      -1.757 -15.391  24.094  1.00 78.94           C  
ATOM    646  C   GLY A  82      -0.493 -14.711  24.594  1.00 78.94           C  
ATOM    647  O   GLY A  82       0.294 -14.195  23.797  1.00 78.94           O  
ATOM    648  N   ALA A  83      -0.309 -14.727  25.875  1.00 77.19           N  
ATOM    649  CA  ALA A  83       0.756 -14.000  26.562  1.00 77.19           C  
ATOM    650  C   ALA A  83       2.109 -14.664  26.344  1.00 77.19           C  
ATOM    651  CB  ALA A  83       0.455 -13.891  28.047  1.00 77.19           C  
ATOM    652  O   ALA A  83       3.154 -14.023  26.469  1.00 77.19           O  
ATOM    653  N   GLU A  84       1.961 -15.820  25.859  1.00 85.62           N  
ATOM    654  CA  GLU A  84       3.207 -16.562  25.672  1.00 85.62           C  
ATOM    655  C   GLU A  84       3.893 -16.156  24.375  1.00 85.62           C  
ATOM    656  CB  GLU A  84       2.945 -18.062  25.688  1.00 85.62           C  
ATOM    657  O   GLU A  84       5.121 -16.203  24.281  1.00 85.62           O  
ATOM    658  CG  GLU A  84       2.531 -18.609  27.047  1.00 85.62           C  
ATOM    659  CD  GLU A  84       2.891 -20.062  27.250  1.00 85.62           C  
ATOM    660  OE1 GLU A  84       2.773 -20.578  28.391  1.00 85.62           O  
ATOM    661  OE2 GLU A  84       3.295 -20.719  26.266  1.00 85.62           O  
ATOM    662  N   CYS A  85       3.145 -15.781  23.406  1.00 92.12           N  
ATOM    663  CA  CYS A  85       3.723 -15.367  22.141  1.00 92.12           C  
ATOM    664  C   CYS A  85       4.090 -13.891  22.156  1.00 92.12           C  
ATOM    665  CB  CYS A  85       2.748 -15.641  20.984  1.00 92.12           C  
ATOM    666  O   CYS A  85       3.242 -13.031  21.906  1.00 92.12           O  
ATOM    667  SG  CYS A  85       3.479 -15.438  19.344  1.00 92.12           S  
ATOM    668  N   ASN A  86       5.316 -13.633  22.531  1.00 92.44           N  
ATOM    669  CA  ASN A  86       5.793 -12.266  22.688  1.00 92.44           C  
ATOM    670  C   ASN A  86       7.203 -12.102  22.125  1.00 92.44           C  
ATOM    671  CB  ASN A  86       5.746 -11.836  24.156  1.00 92.44           C  
ATOM    672  O   ASN A  86       7.688 -12.953  21.391  1.00 92.44           O  
ATOM    673  CG  ASN A  86       6.508 -12.789  25.062  1.00 92.44           C  
ATOM    674  ND2 ASN A  86       5.902 -13.141  26.188  1.00 92.44           N  
ATOM    675  OD1 ASN A  86       7.629 -13.195  24.750  1.00 92.44           O  
ATOM    676  N   LEU A  87       7.852 -10.961  22.422  1.00 92.94           N  
ATOM    677  CA  LEU A  87       9.141 -10.625  21.828  1.00 92.94           C  
ATOM    678  C   LEU A  87      10.273 -11.312  22.578  1.00 92.94           C  
ATOM    679  CB  LEU A  87       9.359  -9.109  21.828  1.00 92.94           C  
ATOM    680  O   LEU A  87      11.453 -11.086  22.281  1.00 92.94           O  
ATOM    681  CG  LEU A  87       8.445  -8.289  20.922  1.00 92.94           C  
ATOM    682  CD1 LEU A  87       8.734  -6.805  21.062  1.00 92.94           C  
ATOM    683  CD2 LEU A  87       8.617  -8.727  19.469  1.00 92.94           C  
ATOM    684  N   ALA A  88       9.945 -12.234  23.547  1.00 94.00           N  
ATOM    685  CA  ALA A  88      10.945 -13.062  24.219  1.00 94.00           C  
ATOM    686  C   ALA A  88      10.906 -14.500  23.719  1.00 94.00           C  
ATOM    687  CB  ALA A  88      10.719 -13.023  25.734  1.00 94.00           C  
ATOM    688  O   ALA A  88      11.828 -15.281  23.969  1.00 94.00           O  
ATOM    689  N   HIS A  89       9.883 -14.773  23.000  1.00 95.50           N  
ATOM    690  CA  HIS A  89       9.680 -16.156  22.562  1.00 95.50           C  
ATOM    691  C   HIS A  89      10.703 -16.562  21.500  1.00 95.50           C  
ATOM    692  CB  HIS A  89       8.258 -16.328  22.016  1.00 95.50           C  
ATOM    693  O   HIS A  89      10.883 -15.844  20.516  1.00 95.50           O  
ATOM    694  CG  HIS A  89       7.859 -17.766  21.844  1.00 95.50           C  
ATOM    695  CD2 HIS A  89       7.051 -18.562  22.594  1.00 95.50           C  
ATOM    696  ND1 HIS A  89       8.312 -18.547  20.812  1.00 95.50           N  
ATOM    697  CE1 HIS A  89       7.797 -19.750  20.922  1.00 95.50           C  
ATOM    698  NE2 HIS A  89       7.031 -19.797  21.984  1.00 95.50           N  
ATOM    699  N   THR A  90      11.273 -17.719  21.531  1.00 94.75           N  
ATOM    700  CA  THR A  90      12.359 -18.156  20.656  1.00 94.75           C  
ATOM    701  C   THR A  90      11.812 -18.734  19.359  1.00 94.75           C  
ATOM    702  CB  THR A  90      13.250 -19.203  21.344  1.00 94.75           C  
ATOM    703  O   THR A  90      12.555 -18.938  18.391  1.00 94.75           O  
ATOM    704  CG2 THR A  90      13.961 -18.594  22.562  1.00 94.75           C  
ATOM    705  OG1 THR A  90      12.445 -20.297  21.781  1.00 94.75           O  
ATOM    706  N   GLY A  91      10.547 -19.016  19.281  1.00 96.75           N  
ATOM    707  CA  GLY A  91       9.922 -19.531  18.062  1.00 96.75           C  
ATOM    708  C   GLY A  91       8.977 -18.531  17.422  1.00 96.75           C  
ATOM    709  O   GLY A  91       8.109 -18.906  16.625  1.00 96.75           O  
ATOM    710  N   SER A  92       9.117 -17.266  17.766  1.00 96.12           N  
ATOM    711  CA  SER A  92       8.219 -16.234  17.266  1.00 96.12           C  
ATOM    712  C   SER A  92       8.523 -15.891  15.812  1.00 96.12           C  
ATOM    713  CB  SER A  92       8.312 -14.969  18.125  1.00 96.12           C  
ATOM    714  O   SER A  92       9.570 -15.320  15.516  1.00 96.12           O  
ATOM    715  OG  SER A  92       7.691 -13.875  17.484  1.00 96.12           O  
ATOM    716  N   VAL A  93       7.551 -16.156  14.984  1.00 96.62           N  
ATOM    717  CA  VAL A  93       7.707 -15.820  13.570  1.00 96.62           C  
ATOM    718  C   VAL A  93       7.742 -14.297  13.406  1.00 96.62           C  
ATOM    719  CB  VAL A  93       6.574 -16.422  12.711  1.00 96.62           C  
ATOM    720  O   VAL A  93       8.469 -13.781  12.555  1.00 96.62           O  
ATOM    721  CG1 VAL A  93       6.598 -15.844  11.297  1.00 96.62           C  
ATOM    722  CG2 VAL A  93       6.691 -17.938  12.672  1.00 96.62           C  
ATOM    723  N   GLU A  94       7.000 -13.562  14.195  1.00 94.38           N  
ATOM    724  CA  GLU A  94       7.020 -12.102  14.133  1.00 94.38           C  
ATOM    725  C   GLU A  94       8.438 -11.562  14.320  1.00 94.38           C  
ATOM    726  CB  GLU A  94       6.082 -11.500  15.180  1.00 94.38           C  
ATOM    727  O   GLU A  94       8.852 -10.633  13.625  1.00 94.38           O  
ATOM    728  CG  GLU A  94       5.957  -9.992  15.102  1.00 94.38           C  
ATOM    729  CD  GLU A  94       4.848  -9.430  15.977  1.00 94.38           C  
ATOM    730  OE1 GLU A  94       4.418  -8.281  15.750  1.00 94.38           O  
ATOM    731  OE2 GLU A  94       4.406 -10.156  16.891  1.00 94.38           O  
ATOM    732  N   ARG A  95       9.188 -12.125  15.234  1.00 95.00           N  
ATOM    733  CA  ARG A  95      10.570 -11.727  15.492  1.00 95.00           C  
ATOM    734  C   ARG A  95      11.477 -12.117  14.320  1.00 95.00           C  
ATOM    735  CB  ARG A  95      11.086 -12.367  16.781  1.00 95.00           C  
ATOM    736  O   ARG A  95      12.453 -11.422  14.031  1.00 95.00           O  
ATOM    737  CG  ARG A  95      10.391 -11.859  18.031  1.00 95.00           C  
ATOM    738  CD  ARG A  95      10.922 -12.547  19.281  1.00 95.00           C  
ATOM    739  NE  ARG A  95      12.312 -12.203  19.547  1.00 95.00           N  
ATOM    740  NH1 ARG A  95      12.633 -13.820  21.172  1.00 95.00           N  
ATOM    741  NH2 ARG A  95      14.352 -12.414  20.594  1.00 95.00           N  
ATOM    742  CZ  ARG A  95      13.102 -12.812  20.438  1.00 95.00           C  
ATOM    743  N   LEU A  96      11.141 -13.219  13.672  1.00 96.12           N  
ATOM    744  CA  LEU A  96      11.938 -13.711  12.555  1.00 96.12           C  
ATOM    745  C   LEU A  96      11.766 -12.820  11.336  1.00 96.12           C  
ATOM    746  CB  LEU A  96      11.547 -15.156  12.211  1.00 96.12           C  
ATOM    747  O   LEU A  96      12.734 -12.570  10.602  1.00 96.12           O  
ATOM    748  CG  LEU A  96      12.375 -15.836  11.125  1.00 96.12           C  
ATOM    749  CD1 LEU A  96      13.766 -16.172  11.648  1.00 96.12           C  
ATOM    750  CD2 LEU A  96      11.672 -17.094  10.633  1.00 96.12           C  
ATOM    751  N   ILE A  97      10.547 -12.320  11.133  1.00 94.94           N  
ATOM    752  CA  ILE A  97      10.258 -11.648   9.875  1.00 94.94           C  
ATOM    753  C   ILE A  97      10.227 -10.133  10.086  1.00 94.94           C  
ATOM    754  CB  ILE A  97       8.914 -12.125   9.273  1.00 94.94           C  
ATOM    755  O   ILE A  97       9.773  -9.383   9.219  1.00 94.94           O  
ATOM    756  CG1 ILE A  97       7.750 -11.750  10.195  1.00 94.94           C  
ATOM    757  CG2 ILE A  97       8.945 -13.641   9.023  1.00 94.94           C  
ATOM    758  CD1 ILE A  97       6.379 -12.062   9.617  1.00 94.94           C  
ATOM    759  N   MET A  98      10.742  -9.680  11.125  1.00 90.81           N  
ATOM    760  CA  MET A  98      10.742  -8.258  11.453  1.00 90.81           C  
ATOM    761  C   MET A  98      11.680  -7.488  10.523  1.00 90.81           C  
ATOM    762  CB  MET A  98      11.156  -8.047  12.906  1.00 90.81           C  
ATOM    763  O   MET A  98      12.844  -7.867  10.359  1.00 90.81           O  
ATOM    764  CG  MET A  98      10.695  -6.715  13.484  1.00 90.81           C  
ATOM    765  SD  MET A  98      10.938  -6.613  15.297  1.00 90.81           S  
ATOM    766  CE  MET A  98      10.445  -8.289  15.781  1.00 90.81           C  
ATOM    767  N   SER A  99      11.180  -6.375   9.938  1.00 85.62           N  
ATOM    768  CA  SER A  99      12.023  -5.508   9.117  1.00 85.62           C  
ATOM    769  C   SER A  99      12.836  -4.547   9.977  1.00 85.62           C  
ATOM    770  CB  SER A  99      11.172  -4.723   8.125  1.00 85.62           C  
ATOM    771  O   SER A  99      12.609  -4.449  11.188  1.00 85.62           O  
ATOM    772  OG  SER A  99      10.398  -3.740   8.789  1.00 85.62           O  
ATOM    773  N   THR A 100      13.719  -3.771   9.336  1.00 80.69           N  
ATOM    774  CA  THR A 100      14.508  -2.760  10.039  1.00 80.69           C  
ATOM    775  C   THR A 100      13.602  -1.646  10.562  1.00 80.69           C  
ATOM    776  CB  THR A 100      15.586  -2.160   9.117  1.00 80.69           C  
ATOM    777  O   THR A 100      13.820  -1.138  11.664  1.00 80.69           O  
ATOM    778  CG2 THR A 100      16.688  -1.500   9.938  1.00 80.69           C  
ATOM    779  OG1 THR A 100      16.156  -3.201   8.312  1.00 80.69           O  
ATOM    780  N   GLU A 101      12.695  -1.330   9.812  1.00 82.00           N  
ATOM    781  CA  GLU A 101      11.750  -0.292  10.203  1.00 82.00           C  
ATOM    782  C   GLU A 101      10.984  -0.692  11.461  1.00 82.00           C  
ATOM    783  CB  GLU A 101      10.766   0.004   9.062  1.00 82.00           C  
ATOM    784  O   GLU A 101      10.859   0.099  12.398  1.00 82.00           O  
ATOM    785  CG  GLU A 101       9.805   1.144   9.367  1.00 82.00           C  
ATOM    786  CD  GLU A 101       8.812   1.400   8.242  1.00 82.00           C  
ATOM    787  OE1 GLU A 101       8.133   2.451   8.258  1.00 82.00           O  
ATOM    788  OE2 GLU A 101       8.719   0.543   7.332  1.00 82.00           O  
ATOM    789  N   GLN A 102      10.508  -1.898  11.516  1.00 87.75           N  
ATOM    790  CA  GLN A 102       9.734  -2.373  12.656  1.00 87.75           C  
ATOM    791  C   GLN A 102      10.602  -2.443  13.914  1.00 87.75           C  
ATOM    792  CB  GLN A 102       9.125  -3.746  12.359  1.00 87.75           C  
ATOM    793  O   GLN A 102      10.141  -2.123  15.008  1.00 87.75           O  
ATOM    794  CG  GLN A 102       7.641  -3.838  12.680  1.00 87.75           C  
ATOM    795  CD  GLN A 102       6.820  -4.320  11.492  1.00 87.75           C  
ATOM    796  NE2 GLN A 102       5.508  -4.410  11.680  1.00 87.75           N  
ATOM    797  OE1 GLN A 102       7.363  -4.613  10.422  1.00 87.75           O  
ATOM    798  N   GLU A 103      11.766  -2.885  13.711  1.00 88.12           N  
ATOM    799  CA  GLU A 103      12.680  -2.920  14.844  1.00 88.12           C  
ATOM    800  C   GLU A 103      12.914  -1.522  15.414  1.00 88.12           C  
ATOM    801  CB  GLU A 103      14.016  -3.553  14.445  1.00 88.12           C  
ATOM    802  O   GLU A 103      12.938  -1.336  16.625  1.00 88.12           O  
ATOM    803  CG  GLU A 103      14.945  -3.834  15.617  1.00 88.12           C  
ATOM    804  CD  GLU A 103      16.297  -4.398  15.195  1.00 88.12           C  
ATOM    805  OE1 GLU A 103      17.203  -4.516  16.047  1.00 88.12           O  
ATOM    806  OE2 GLU A 103      16.438  -4.730  13.992  1.00 88.12           O  
ATOM    807  N   ASN A 104      13.086  -0.575  14.547  1.00 83.19           N  
ATOM    808  CA  ASN A 104      13.281   0.808  14.977  1.00 83.19           C  
ATOM    809  C   ASN A 104      12.062   1.335  15.734  1.00 83.19           C  
ATOM    810  CB  ASN A 104      13.578   1.703  13.766  1.00 83.19           C  
ATOM    811  O   ASN A 104      12.211   2.055  16.719  1.00 83.19           O  
ATOM    812  CG  ASN A 104      15.016   2.174  13.734  1.00 83.19           C  
ATOM    813  ND2 ASN A 104      15.445   2.688  12.586  1.00 83.19           N  
ATOM    814  OD1 ASN A 104      15.742   2.076  14.727  1.00 83.19           O  
ATOM    815  N   PHE A 105      10.961   1.023  15.281  1.00 85.50           N  
ATOM    816  CA  PHE A 105       9.750   1.469  15.961  1.00 85.50           C  
ATOM    817  C   PHE A 105       9.656   0.862  17.359  1.00 85.50           C  
ATOM    818  CB  PHE A 105       8.508   1.101  15.133  1.00 85.50           C  
ATOM    819  O   PHE A 105       9.234   1.532  18.297  1.00 85.50           O  
ATOM    820  CG  PHE A 105       7.984   2.230  14.289  1.00 85.50           C  
ATOM    821  CD1 PHE A 105       7.676   3.457  14.867  1.00 85.50           C  
ATOM    822  CD2 PHE A 105       7.797   2.062  12.930  1.00 85.50           C  
ATOM    823  CE1 PHE A 105       7.188   4.504  14.086  1.00 85.50           C  
ATOM    824  CE2 PHE A 105       7.312   3.105  12.141  1.00 85.50           C  
ATOM    825  CZ  PHE A 105       7.004   4.324  12.727  1.00 85.50           C  
ATOM    826  N   ILE A 106      10.023  -0.388  17.469  1.00 90.56           N  
ATOM    827  CA  ILE A 106      10.000  -1.052  18.766  1.00 90.56           C  
ATOM    828  C   ILE A 106      10.977  -0.366  19.719  1.00 90.56           C  
ATOM    829  CB  ILE A 106      10.336  -2.555  18.641  1.00 90.56           C  
ATOM    830  O   ILE A 106      10.648  -0.102  20.875  1.00 90.56           O  
ATOM    831  CG1 ILE A 106       9.227  -3.291  17.891  1.00 90.56           C  
ATOM    832  CG2 ILE A 106      10.570  -3.174  20.016  1.00 90.56           C  
ATOM    833  CD1 ILE A 106       9.586  -4.711  17.469  1.00 90.56           C  
ATOM    834  N   ARG A 107      12.117  -0.039  19.188  1.00 85.75           N  
ATOM    835  CA  ARG A 107      13.102   0.669  20.000  1.00 85.75           C  
ATOM    836  C   ARG A 107      12.562   2.018  20.469  1.00 85.75           C  
ATOM    837  CB  ARG A 107      14.398   0.869  19.219  1.00 85.75           C  
ATOM    838  O   ARG A 107      12.750   2.400  21.625  1.00 85.75           O  
ATOM    839  CG  ARG A 107      15.250  -0.389  19.094  1.00 85.75           C  
ATOM    840  CD  ARG A 107      16.516  -0.143  18.281  1.00 85.75           C  
ATOM    841  NE  ARG A 107      17.281  -1.371  18.094  1.00 85.75           N  
ATOM    842  NH1 ARG A 107      18.453  -1.191  20.078  1.00 85.75           N  
ATOM    843  NH2 ARG A 107      18.828  -2.969  18.672  1.00 85.75           N  
ATOM    844  CZ  ARG A 107      18.188  -1.841  18.953  1.00 85.75           C  
ATOM    845  N   GLN A 108      11.930   2.678  19.641  1.00 82.94           N  
ATOM    846  CA  GLN A 108      11.359   3.980  19.969  1.00 82.94           C  
ATOM    847  C   GLN A 108      10.234   3.850  20.984  1.00 82.94           C  
ATOM    848  CB  GLN A 108      10.844   4.676  18.703  1.00 82.94           C  
ATOM    849  O   GLN A 108      10.156   4.637  21.938  1.00 82.94           O  
ATOM    850  CG  GLN A 108      10.836   6.195  18.797  1.00 82.94           C  
ATOM    851  CD  GLN A 108      11.266   6.867  17.500  1.00 82.94           C  
ATOM    852  NE2 GLN A 108      11.492   8.172  17.562  1.00 82.94           N  
ATOM    853  OE1 GLN A 108      11.391   6.215  16.469  1.00 82.94           O  
ATOM    854  N   LEU A 109       9.367   2.908  20.812  1.00 88.56           N  
ATOM    855  CA  LEU A 109       8.250   2.713  21.734  1.00 88.56           C  
ATOM    856  C   LEU A 109       8.742   2.359  23.125  1.00 88.56           C  
ATOM    857  CB  LEU A 109       7.320   1.610  21.219  1.00 88.56           C  
ATOM    858  O   LEU A 109       8.211   2.852  24.125  1.00 88.56           O  
ATOM    859  CG  LEU A 109       6.426   1.980  20.031  1.00 88.56           C  
ATOM    860  CD1 LEU A 109       5.723   0.739  19.484  1.00 88.56           C  
ATOM    861  CD2 LEU A 109       5.406   3.037  20.438  1.00 88.56           C  
ATOM    862  N   VAL A 110       9.742   1.536  23.156  1.00 89.62           N  
ATOM    863  CA  VAL A 110      10.305   1.152  24.453  1.00 89.62           C  
ATOM    864  C   VAL A 110      10.961   2.361  25.109  1.00 89.62           C  
ATOM    865  CB  VAL A 110      11.320  -0.001  24.312  1.00 89.62           C  
ATOM    866  O   VAL A 110      10.836   2.566  26.312  1.00 89.62           O  
ATOM    867  CG1 VAL A 110      12.000  -0.290  25.641  1.00 89.62           C  
ATOM    868  CG2 VAL A 110      10.633  -1.256  23.766  1.00 89.62           C  
ATOM    869  N   SER A 111      11.641   3.111  24.312  1.00 83.12           N  
ATOM    870  CA  SER A 111      12.258   4.328  24.828  1.00 83.12           C  
ATOM    871  C   SER A 111      11.211   5.305  25.344  1.00 83.12           C  
ATOM    872  CB  SER A 111      13.102   5.000  23.750  1.00 83.12           C  
ATOM    873  O   SER A 111      11.461   6.039  26.312  1.00 83.12           O  
ATOM    874  OG  SER A 111      13.453   6.320  24.125  1.00 83.12           O  
ATOM    875  N   ASP A 112      10.062   5.293  24.766  1.00 83.56           N  
ATOM    876  CA  ASP A 112       8.969   6.176  25.172  1.00 83.56           C  
ATOM    877  C   ASP A 112       8.203   5.598  26.344  1.00 83.56           C  
ATOM    878  CB  ASP A 112       8.023   6.418  23.984  1.00 83.56           C  
ATOM    879  O   ASP A 112       7.230   6.195  26.812  1.00 83.56           O  
ATOM    880  CG  ASP A 112       8.633   7.273  22.891  1.00 83.56           C  
ATOM    881  OD1 ASP A 112       9.695   7.891  23.125  1.00 83.56           O  
ATOM    882  OD2 ASP A 112       8.047   7.332  21.797  1.00 83.56           O  
ATOM    883  N   GLY A 113       8.570   4.434  26.781  1.00 87.44           N  
ATOM    884  CA  GLY A 113       7.941   3.812  27.938  1.00 87.44           C  
ATOM    885  C   GLY A 113       6.637   3.117  27.609  1.00 87.44           C  
ATOM    886  O   GLY A 113       5.793   2.912  28.484  1.00 87.44           O  
ATOM    887  N   LYS A 114       6.449   2.855  26.328  1.00 90.94           N  
ATOM    888  CA  LYS A 114       5.223   2.174  25.922  1.00 90.94           C  
ATOM    889  C   LYS A 114       5.375   0.659  26.047  1.00 90.94           C  
ATOM    890  CB  LYS A 114       4.840   2.557  24.500  1.00 90.94           C  
ATOM    891  O   LYS A 114       6.480   0.128  25.906  1.00 90.94           O  
ATOM    892  CG  LYS A 114       4.730   4.059  24.266  1.00 90.94           C  
ATOM    893  CD  LYS A 114       3.676   4.684  25.172  1.00 90.94           C  
ATOM    894  CE  LYS A 114       3.582   6.191  24.953  1.00 90.94           C  
ATOM    895  NZ  LYS A 114       2.695   6.840  25.969  1.00 90.94           N  
ATOM    896  N   ASN A 115       4.238  -0.059  26.219  1.00 92.81           N  
ATOM    897  CA  ASN A 115       4.242  -1.504  26.406  1.00 92.81           C  
ATOM    898  C   ASN A 115       4.227  -2.250  25.078  1.00 92.81           C  
ATOM    899  CB  ASN A 115       3.049  -1.931  27.266  1.00 92.81           C  
ATOM    900  O   ASN A 115       3.254  -2.166  24.328  1.00 92.81           O  
ATOM    901  CG  ASN A 115       3.062  -3.412  27.594  1.00 92.81           C  
ATOM    902  ND2 ASN A 115       2.145  -3.840  28.453  1.00 92.81           N  
ATOM    903  OD1 ASN A 115       3.893  -4.164  27.078  1.00 92.81           O  
ATOM    904  N   VAL A 116       5.293  -2.969  24.781  1.00 93.12           N  
ATOM    905  CA  VAL A 116       5.336  -3.793  23.578  1.00 93.12           C  
ATOM    906  C   VAL A 116       5.395  -5.270  23.953  1.00 93.12           C  
ATOM    907  CB  VAL A 116       6.539  -3.428  22.672  1.00 93.12           C  
ATOM    908  O   VAL A 116       5.668  -6.125  23.109  1.00 93.12           O  
ATOM    909  CG1 VAL A 116       6.391  -2.012  22.125  1.00 93.12           C  
ATOM    910  CG2 VAL A 116       7.844  -3.564  23.453  1.00 93.12           C  
ATOM    911  N   GLY A 117       5.180  -5.594  25.266  1.00 91.44           N  
ATOM    912  CA  GLY A 117       5.266  -6.957  25.766  1.00 91.44           C  
ATOM    913  C   GLY A 117       6.645  -7.312  26.297  1.00 91.44           C  
ATOM    914  O   GLY A 117       7.586  -6.523  26.156  1.00 91.44           O  
ATOM    915  N   PRO A 118       6.773  -8.500  26.891  1.00 91.62           N  
ATOM    916  CA  PRO A 118       8.070  -8.945  27.406  1.00 91.62           C  
ATOM    917  C   PRO A 118       9.109  -9.156  26.297  1.00 91.62           C  
ATOM    918  CB  PRO A 118       7.738 -10.266  28.094  1.00 91.62           C  
ATOM    919  O   PRO A 118       8.773  -9.641  25.219  1.00 91.62           O  
ATOM    920  CG  PRO A 118       6.246 -10.375  28.016  1.00 91.62           C  
ATOM    921  CD  PRO A 118       5.738  -9.297  27.109  1.00 91.62           C  
ATOM    922  N   MET A 119      10.281  -8.742  26.578  1.00 91.94           N  
ATOM    923  CA  MET A 119      11.406  -8.906  25.656  1.00 91.94           C  
ATOM    924  C   MET A 119      12.539  -9.688  26.312  1.00 91.94           C  
ATOM    925  CB  MET A 119      11.914  -7.539  25.188  1.00 91.94           C  
ATOM    926  O   MET A 119      12.625  -9.750  27.547  1.00 91.94           O  
ATOM    927  CG  MET A 119      10.883  -6.723  24.438  1.00 91.94           C  
ATOM    928  SD  MET A 119      11.570  -5.160  23.766  1.00 91.94           S  
ATOM    929  CE  MET A 119      13.344  -5.508  23.906  1.00 91.94           C  
ATOM    930  N   GLU A 120      13.328 -10.297  25.500  1.00 88.25           N  
ATOM    931  CA  GLU A 120      14.516 -10.977  26.016  1.00 88.25           C  
ATOM    932  C   GLU A 120      15.445 -10.000  26.719  1.00 88.25           C  
ATOM    933  CB  GLU A 120      15.258 -11.703  24.891  1.00 88.25           C  
ATOM    934  O   GLU A 120      15.516  -8.820  26.359  1.00 88.25           O  
ATOM    935  CG  GLU A 120      15.852 -13.039  25.312  1.00 88.25           C  
ATOM    936  CD  GLU A 120      16.641 -13.711  24.203  1.00 88.25           C  
ATOM    937  OE1 GLU A 120      17.219 -14.797  24.438  1.00 88.25           O  
ATOM    938  OE2 GLU A 120      16.703 -13.148  23.078  1.00 88.25           O  
ATOM    939  N   ALA A 121      16.125 -10.555  27.734  1.00 84.62           N  
ATOM    940  CA  ALA A 121      17.078  -9.711  28.453  1.00 84.62           C  
ATOM    941  C   ALA A 121      18.156  -9.172  27.516  1.00 84.62           C  
ATOM    942  CB  ALA A 121      17.719 -10.500  29.594  1.00 84.62           C  
ATOM    943  O   ALA A 121      18.766  -9.930  26.750  1.00 84.62           O  
ATOM    944  N   GLY A 122      18.359  -7.914  27.484  1.00 83.69           N  
ATOM    945  CA  GLY A 122      19.391  -7.289  26.656  1.00 83.69           C  
ATOM    946  C   GLY A 122      18.984  -7.160  25.203  1.00 83.69           C  
ATOM    947  O   GLY A 122      19.828  -6.953  24.328  1.00 83.69           O  
ATOM    948  N   ALA A 123      17.734  -7.293  24.953  1.00 86.00           N  
ATOM    949  CA  ALA A 123      17.250  -7.297  23.578  1.00 86.00           C  
ATOM    950  C   ALA A 123      17.594  -5.988  22.859  1.00 86.00           C  
ATOM    951  CB  ALA A 123      15.742  -7.539  23.531  1.00 86.00           C  
ATOM    952  O   ALA A 123      17.984  -5.992  21.703  1.00 86.00           O  
ATOM    953  N   LEU A 124      17.547  -4.867  23.531  1.00 81.06           N  
ATOM    954  CA  LEU A 124      17.766  -3.559  22.938  1.00 81.06           C  
ATOM    955  C   LEU A 124      19.266  -3.252  22.828  1.00 81.06           C  
ATOM    956  CB  LEU A 124      17.078  -2.469  23.750  1.00 81.06           C  
ATOM    957  O   LEU A 124      19.719  -2.721  21.812  1.00 81.06           O  
ATOM    958  CG  LEU A 124      15.539  -2.488  23.734  1.00 81.06           C  
ATOM    959  CD1 LEU A 124      14.992  -1.641  24.891  1.00 81.06           C  
ATOM    960  CD2 LEU A 124      15.008  -1.995  22.406  1.00 81.06           C  
ATOM    961  N   THR A 125      20.062  -3.689  23.828  1.00 76.69           N  
ATOM    962  CA  THR A 125      21.469  -3.342  23.891  1.00 76.69           C  
ATOM    963  C   THR A 125      22.297  -4.301  23.047  1.00 76.69           C  
ATOM    964  CB  THR A 125      21.984  -3.357  25.344  1.00 76.69           C  
ATOM    965  O   THR A 125      23.328  -3.906  22.469  1.00 76.69           O  
ATOM    966  CG2 THR A 125      21.734  -2.018  26.031  1.00 76.69           C  
ATOM    967  OG1 THR A 125      21.312  -4.391  26.078  1.00 76.69           O  
ATOM    968  N   GLN A 126      21.797  -5.578  22.891  1.00 76.19           N  
ATOM    969  CA  GLN A 126      22.578  -6.590  22.172  1.00 76.19           C  
ATOM    970  C   GLN A 126      21.922  -6.918  20.828  1.00 76.19           C  
ATOM    971  CB  GLN A 126      22.719  -7.859  23.016  1.00 76.19           C  
ATOM    972  O   GLN A 126      22.266  -7.930  20.203  1.00 76.19           O  
ATOM    973  CG  GLN A 126      23.438  -7.645  24.328  1.00 76.19           C  
ATOM    974  CD  GLN A 126      23.531  -8.914  25.156  1.00 76.19           C  
ATOM    975  NE2 GLN A 126      24.141  -8.805  26.328  1.00 76.19           N  
ATOM    976  OE1 GLN A 126      23.062  -9.977  24.750  1.00 76.19           O  
ATOM    977  N   ASN A 127      21.000  -6.141  20.391  1.00 77.62           N  
ATOM    978  CA  ASN A 127      20.328  -6.305  19.109  1.00 77.62           C  
ATOM    979  C   ASN A 127      19.750  -7.707  18.953  1.00 77.62           C  
ATOM    980  CB  ASN A 127      21.281  -5.996  17.953  1.00 77.62           C  
ATOM    981  O   ASN A 127      19.984  -8.375  17.938  1.00 77.62           O  
ATOM    982  CG  ASN A 127      21.219  -4.551  17.500  1.00 77.62           C  
ATOM    983  ND2 ASN A 127      22.172  -4.141  16.672  1.00 77.62           N  
ATOM    984  OD1 ASN A 127      20.312  -3.809  17.891  1.00 77.62           O  
ATOM    985  N   LYS A 128      19.031  -8.172  19.984  1.00 82.50           N  
ATOM    986  CA  LYS A 128      18.438  -9.508  19.984  1.00 82.50           C  
ATOM    987  C   LYS A 128      16.922  -9.438  19.797  1.00 82.50           C  
ATOM    988  CB  LYS A 128      18.781 -10.242  21.281  1.00 82.50           C  
ATOM    989  O   LYS A 128      16.219 -10.406  20.094  1.00 82.50           O  
ATOM    990  CG  LYS A 128      20.266 -10.531  21.469  1.00 82.50           C  
ATOM    991  CD  LYS A 128      20.531 -11.367  22.703  1.00 82.50           C  
ATOM    992  CE  LYS A 128      22.016 -11.570  22.938  1.00 82.50           C  
ATOM    993  NZ  LYS A 128      22.281 -12.383  24.172  1.00 82.50           N  
ATOM    994  N   ILE A 129      16.484  -8.336  19.391  1.00 89.00           N  
ATOM    995  CA  ILE A 129      15.055  -8.227  19.172  1.00 89.00           C  
ATOM    996  C   ILE A 129      14.633  -9.180  18.047  1.00 89.00           C  
ATOM    997  CB  ILE A 129      14.633  -6.781  18.828  1.00 89.00           C  
ATOM    998  O   ILE A 129      13.672  -9.938  18.203  1.00 89.00           O  
ATOM    999  CG1 ILE A 129      15.047  -5.828  19.969  1.00 89.00           C  
ATOM   1000  CG2 ILE A 129      13.125  -6.699  18.578  1.00 89.00           C  
ATOM   1001  CD1 ILE A 129      14.828  -4.359  19.641  1.00 89.00           C  
ATOM   1002  N   ARG A 130      15.422  -9.258  17.016  1.00 90.38           N  
ATOM   1003  CA  ARG A 130      15.141 -10.125  15.875  1.00 90.38           C  
ATOM   1004  C   ARG A 130      15.750 -11.508  16.078  1.00 90.38           C  
ATOM   1005  CB  ARG A 130      15.664  -9.500  14.578  1.00 90.38           C  
ATOM   1006  O   ARG A 130      16.844 -11.633  16.625  1.00 90.38           O  
ATOM   1007  CG  ARG A 130      14.672  -8.586  13.891  1.00 90.38           C  
ATOM   1008  CD  ARG A 130      15.219  -8.039  12.578  1.00 90.38           C  
ATOM   1009  NE  ARG A 130      15.938  -6.785  12.773  1.00 90.38           N  
ATOM   1010  NH1 ARG A 130      16.312  -6.410  10.523  1.00 90.38           N  
ATOM   1011  NH2 ARG A 130      17.078  -4.910  12.086  1.00 90.38           N  
ATOM   1012  CZ  ARG A 130      16.438  -6.039  11.789  1.00 90.38           C  
ATOM   1013  N   LEU A 131      15.023 -12.477  15.586  1.00 93.50           N  
ATOM   1014  CA  LEU A 131      15.578 -13.828  15.570  1.00 93.50           C  
ATOM   1015  C   LEU A 131      16.281 -14.109  14.250  1.00 93.50           C  
ATOM   1016  CB  LEU A 131      14.469 -14.859  15.805  1.00 93.50           C  
ATOM   1017  O   LEU A 131      15.844 -13.648  13.195  1.00 93.50           O  
ATOM   1018  CG  LEU A 131      13.875 -14.906  17.203  1.00 93.50           C  
ATOM   1019  CD1 LEU A 131      12.656 -15.828  17.234  1.00 93.50           C  
ATOM   1020  CD2 LEU A 131      14.922 -15.359  18.219  1.00 93.50           C  
ATOM   1021  N   LYS A 132      17.297 -14.891  14.320  1.00 91.25           N  
ATOM   1022  CA  LYS A 132      18.016 -15.297  13.117  1.00 91.25           C  
ATOM   1023  C   LYS A 132      17.500 -16.641  12.602  1.00 91.25           C  
ATOM   1024  CB  LYS A 132      19.516 -15.367  13.383  1.00 91.25           C  
ATOM   1025  O   LYS A 132      17.500 -16.875  11.391  1.00 91.25           O  
ATOM   1026  CG  LYS A 132      20.266 -14.078  13.078  1.00 91.25           C  
ATOM   1027  CD  LYS A 132      21.766 -14.273  13.172  1.00 91.25           C  
ATOM   1028  CE  LYS A 132      22.516 -12.984  12.867  1.00 91.25           C  
ATOM   1029  NZ  LYS A 132      24.000 -13.172  12.945  1.00 91.25           N  
ATOM   1030  N   THR A 133      17.172 -17.469  13.508  1.00 96.12           N  
ATOM   1031  CA  THR A 133      16.781 -18.828  13.141  1.00 96.12           C  
ATOM   1032  C   THR A 133      15.797 -19.391  14.164  1.00 96.12           C  
ATOM   1033  CB  THR A 133      18.000 -19.750  13.031  1.00 96.12           C  
ATOM   1034  O   THR A 133      15.789 -18.969  15.320  1.00 96.12           O  
ATOM   1035  CG2 THR A 133      17.891 -20.922  14.000  1.00 96.12           C  
ATOM   1036  OG1 THR A 133      18.094 -20.250  11.695  1.00 96.12           O  
ATOM   1037  N   ILE A 134      14.875 -20.172  13.734  1.00 97.50           N  
ATOM   1038  CA  ILE A 134      13.977 -20.984  14.547  1.00 97.50           C  
ATOM   1039  C   ILE A 134      14.172 -22.469  14.219  1.00 97.50           C  
ATOM   1040  CB  ILE A 134      12.500 -20.594  14.328  1.00 97.50           C  
ATOM   1041  O   ILE A 134      14.070 -22.875  13.055  1.00 97.50           O  
ATOM   1042  CG1 ILE A 134      12.281 -19.125  14.703  1.00 97.50           C  
ATOM   1043  CG2 ILE A 134      11.562 -21.500  15.125  1.00 97.50           C  
ATOM   1044  CD1 ILE A 134      10.914 -18.578  14.312  1.00 97.50           C  
ATOM   1045  N   VAL A 135      14.555 -23.297  15.164  1.00 97.25           N  
ATOM   1046  CA  VAL A 135      14.680 -24.750  14.992  1.00 97.25           C  
ATOM   1047  C   VAL A 135      13.695 -25.469  15.914  1.00 97.25           C  
ATOM   1048  CB  VAL A 135      16.125 -25.219  15.289  1.00 97.25           C  
ATOM   1049  O   VAL A 135      13.688 -25.250  17.125  1.00 97.25           O  
ATOM   1050  CG1 VAL A 135      16.250 -26.734  15.039  1.00 97.25           C  
ATOM   1051  CG2 VAL A 135      17.125 -24.453  14.430  1.00 97.25           C  
ATOM   1052  N   ARG A 136      12.875 -26.266  15.352  1.00 97.12           N  
ATOM   1053  CA  ARG A 136      11.875 -27.016  16.094  1.00 97.12           C  
ATOM   1054  C   ARG A 136      11.758 -28.438  15.555  1.00 97.12           C  
ATOM   1055  CB  ARG A 136      10.516 -26.328  16.016  1.00 97.12           C  
ATOM   1056  O   ARG A 136      12.133 -28.719  14.414  1.00 97.12           O  
ATOM   1057  CG  ARG A 136      10.477 -24.969  16.719  1.00 97.12           C  
ATOM   1058  CD  ARG A 136      10.578 -25.125  18.234  1.00 97.12           C  
ATOM   1059  NE  ARG A 136      10.539 -23.828  18.906  1.00 97.12           N  
ATOM   1060  NH1 ARG A 136      12.828 -23.656  19.156  1.00 97.12           N  
ATOM   1061  NH2 ARG A 136      11.445 -21.984  19.938  1.00 97.12           N  
ATOM   1062  CZ  ARG A 136      11.602 -23.156  19.328  1.00 97.12           C  
ATOM   1063  N   LEU A 137      11.211 -29.312  16.406  1.00 96.31           N  
ATOM   1064  CA  LEU A 137      10.969 -30.703  16.031  1.00 96.31           C  
ATOM   1065  C   LEU A 137       9.484 -31.047  16.156  1.00 96.31           C  
ATOM   1066  CB  LEU A 137      11.797 -31.656  16.906  1.00 96.31           C  
ATOM   1067  O   LEU A 137       8.789 -30.500  17.016  1.00 96.31           O  
ATOM   1068  CG  LEU A 137      13.250 -31.859  16.500  1.00 96.31           C  
ATOM   1069  CD1 LEU A 137      14.156 -31.906  17.719  1.00 96.31           C  
ATOM   1070  CD2 LEU A 137      13.391 -33.125  15.672  1.00 96.31           C  
ATOM   1071  N   LEU A 138       9.039 -31.828  15.266  1.00 96.88           N  
ATOM   1072  CA  LEU A 138       7.738 -32.500  15.359  1.00 96.88           C  
ATOM   1073  C   LEU A 138       7.895 -34.000  15.477  1.00 96.88           C  
ATOM   1074  CB  LEU A 138       6.875 -32.156  14.141  1.00 96.88           C  
ATOM   1075  O   LEU A 138       8.180 -34.688  14.484  1.00 96.88           O  
ATOM   1076  CG  LEU A 138       5.531 -32.875  14.039  1.00 96.88           C  
ATOM   1077  CD1 LEU A 138       4.617 -32.469  15.180  1.00 96.88           C  
ATOM   1078  CD2 LEU A 138       4.875 -32.562  12.688  1.00 96.88           C  
ATOM   1079  N   GLU A 139       7.676 -34.500  16.656  1.00 96.25           N  
ATOM   1080  CA  GLU A 139       7.828 -35.906  16.922  1.00 96.25           C  
ATOM   1081  C   GLU A 139       6.629 -36.719  16.391  1.00 96.25           C  
ATOM   1082  CB  GLU A 139       8.008 -36.188  18.422  1.00 96.25           C  
ATOM   1083  O   GLU A 139       5.480 -36.375  16.703  1.00 96.25           O  
ATOM   1084  CG  GLU A 139       8.789 -37.438  18.734  1.00 96.25           C  
ATOM   1085  CD  GLU A 139       8.992 -37.656  20.219  1.00 96.25           C  
ATOM   1086  OE1 GLU A 139       9.578 -38.688  20.609  1.00 96.25           O  
ATOM   1087  OE2 GLU A 139       8.555 -36.812  21.016  1.00 96.25           O  
ATOM   1088  N   VAL A 140       6.887 -37.781  15.695  1.00 94.62           N  
ATOM   1089  CA  VAL A 140       5.852 -38.531  15.008  1.00 94.62           C  
ATOM   1090  C   VAL A 140       4.953 -39.219  16.031  1.00 94.62           C  
ATOM   1091  CB  VAL A 140       6.461 -39.594  14.047  1.00 94.62           C  
ATOM   1092  O   VAL A 140       3.730 -39.250  15.883  1.00 94.62           O  
ATOM   1093  CG1 VAL A 140       5.371 -40.438  13.438  1.00 94.62           C  
ATOM   1094  CG2 VAL A 140       7.273 -38.875  12.953  1.00 94.62           C  
ATOM   1095  N   ASP A 141       5.469 -39.719  17.109  1.00 92.19           N  
ATOM   1096  CA  ASP A 141       4.719 -40.531  18.078  1.00 92.19           C  
ATOM   1097  C   ASP A 141       3.934 -39.656  19.047  1.00 92.19           C  
ATOM   1098  CB  ASP A 141       5.664 -41.438  18.859  1.00 92.19           C  
ATOM   1099  O   ASP A 141       2.996 -40.094  19.688  1.00 92.19           O  
ATOM   1100  CG  ASP A 141       6.219 -42.594  18.016  1.00 92.19           C  
ATOM   1101  OD1 ASP A 141       5.566 -43.000  17.031  1.00 92.19           O  
ATOM   1102  OD2 ASP A 141       7.316 -43.094  18.344  1.00 92.19           O  
ATOM   1103  N   LYS A 142       4.281 -38.438  19.062  1.00 93.50           N  
ATOM   1104  CA  LYS A 142       3.619 -37.531  20.000  1.00 93.50           C  
ATOM   1105  C   LYS A 142       2.383 -36.875  19.359  1.00 93.50           C  
ATOM   1106  CB  LYS A 142       4.586 -36.438  20.453  1.00 93.50           C  
ATOM   1107  O   LYS A 142       1.498 -36.406  20.078  1.00 93.50           O  
ATOM   1108  CG  LYS A 142       4.809 -36.406  21.969  1.00 93.50           C  
ATOM   1109  CD  LYS A 142       5.730 -35.250  22.375  1.00 93.50           C  
ATOM   1110  CE  LYS A 142       5.926 -35.188  23.875  1.00 93.50           C  
ATOM   1111  NZ  LYS A 142       6.809 -34.062  24.281  1.00 93.50           N  
ATOM   1112  N   ALA A 143       2.336 -36.844  18.062  1.00 93.94           N  
ATOM   1113  CA  ALA A 143       1.208 -36.250  17.375  1.00 93.94           C  
ATOM   1114  C   ALA A 143      -0.067 -37.062  17.562  1.00 93.94           C  
ATOM   1115  CB  ALA A 143       1.517 -36.062  15.898  1.00 93.94           C  
ATOM   1116  O   ALA A 143      -0.058 -38.281  17.391  1.00 93.94           O  
ATOM   1117  N   THR A 144      -1.128 -36.375  17.984  1.00 92.75           N  
ATOM   1118  CA  THR A 144      -2.424 -37.031  18.156  1.00 92.75           C  
ATOM   1119  C   THR A 144      -3.381 -36.625  17.031  1.00 92.75           C  
ATOM   1120  CB  THR A 144      -3.049 -36.656  19.516  1.00 92.75           C  
ATOM   1121  O   THR A 144      -2.996 -35.938  16.094  1.00 92.75           O  
ATOM   1122  CG2 THR A 144      -2.094 -36.969  20.656  1.00 92.75           C  
ATOM   1123  OG1 THR A 144      -3.352 -35.250  19.531  1.00 92.75           O  
ATOM   1124  N   THR A 145      -4.637 -37.062  17.125  1.00 90.81           N  
ATOM   1125  CA  THR A 145      -5.641 -36.844  16.094  1.00 90.81           C  
ATOM   1126  C   THR A 145      -6.008 -35.375  16.000  1.00 90.81           C  
ATOM   1127  CB  THR A 145      -6.910 -37.688  16.359  1.00 90.81           C  
ATOM   1128  O   THR A 145      -6.578 -34.938  15.000  1.00 90.81           O  
ATOM   1129  CG2 THR A 145      -6.668 -39.156  16.078  1.00 90.81           C  
ATOM   1130  OG1 THR A 145      -7.297 -37.531  17.734  1.00 90.81           O  
ATOM   1131  N   SER A 146      -5.637 -34.688  16.969  1.00 90.62           N  
ATOM   1132  CA  SER A 146      -5.941 -33.250  16.984  1.00 90.62           C  
ATOM   1133  C   SER A 146      -4.922 -32.469  16.156  1.00 90.62           C  
ATOM   1134  CB  SER A 146      -5.980 -32.719  18.406  1.00 90.62           C  
ATOM   1135  O   SER A 146      -5.184 -31.328  15.766  1.00 90.62           O  
ATOM   1136  OG  SER A 146      -4.793 -33.062  19.109  1.00 90.62           O  
ATOM   1137  N   HIS A 147      -3.803 -33.094  15.984  1.00 94.50           N  
ATOM   1138  CA  HIS A 147      -2.791 -32.406  15.180  1.00 94.50           C  
ATOM   1139  C   HIS A 147      -3.131 -32.500  13.695  1.00 94.50           C  
ATOM   1140  CB  HIS A 147      -1.412 -33.031  15.438  1.00 94.50           C  
ATOM   1141  O   HIS A 147      -3.508 -33.562  13.195  1.00 94.50           O  
ATOM   1142  CG  HIS A 147      -0.281 -32.188  14.914  1.00 94.50           C  
ATOM   1143  CD2 HIS A 147       0.616 -31.406  15.555  1.00 94.50           C  
ATOM   1144  ND1 HIS A 147       0.022 -32.094  13.570  1.00 94.50           N  
ATOM   1145  CE1 HIS A 147       1.062 -31.312  13.414  1.00 94.50           C  
ATOM   1146  NE2 HIS A 147       1.441 -30.875  14.602  1.00 94.50           N  
ATOM   1147  N   PRO A 148      -3.027 -31.406  12.969  1.00 94.00           N  
ATOM   1148  CA  PRO A 148      -3.420 -31.406  11.555  1.00 94.00           C  
ATOM   1149  C   PRO A 148      -2.582 -32.375  10.711  1.00 94.00           C  
ATOM   1150  CB  PRO A 148      -3.188 -29.953  11.125  1.00 94.00           C  
ATOM   1151  O   PRO A 148      -3.055 -32.875   9.688  1.00 94.00           O  
ATOM   1152  CG  PRO A 148      -2.549 -29.297  12.312  1.00 94.00           C  
ATOM   1153  CD  PRO A 148      -2.658 -30.234  13.484  1.00 94.00           C  
ATOM   1154  N   LEU A 149      -1.334 -32.656  11.086  1.00 95.88           N  
ATOM   1155  CA  LEU A 149      -0.455 -33.500  10.297  1.00 95.88           C  
ATOM   1156  C   LEU A 149      -0.557 -34.969  10.758  1.00 95.88           C  
ATOM   1157  CB  LEU A 149       0.996 -33.031  10.398  1.00 95.88           C  
ATOM   1158  O   LEU A 149       0.167 -35.844  10.266  1.00 95.88           O  
ATOM   1159  CG  LEU A 149       1.323 -31.719   9.703  1.00 95.88           C  
ATOM   1160  CD1 LEU A 149       2.789 -31.344   9.922  1.00 95.88           C  
ATOM   1161  CD2 LEU A 149       1.000 -31.797   8.219  1.00 95.88           C  
ATOM   1162  N   PHE A 150      -1.442 -35.312  11.664  1.00 94.44           N  
ATOM   1163  CA  PHE A 150      -1.524 -36.625  12.258  1.00 94.44           C  
ATOM   1164  C   PHE A 150      -1.736 -37.688  11.180  1.00 94.44           C  
ATOM   1165  CB  PHE A 150      -2.658 -36.688  13.289  1.00 94.44           C  
ATOM   1166  O   PHE A 150      -1.039 -38.688  11.156  1.00 94.44           O  
ATOM   1167  CG  PHE A 150      -2.865 -38.062  13.875  1.00 94.44           C  
ATOM   1168  CD1 PHE A 150      -3.922 -38.844  13.461  1.00 94.44           C  
ATOM   1169  CD2 PHE A 150      -2.004 -38.531  14.852  1.00 94.44           C  
ATOM   1170  CE1 PHE A 150      -4.117 -40.125  14.008  1.00 94.44           C  
ATOM   1171  CE2 PHE A 150      -2.193 -39.812  15.406  1.00 94.44           C  
ATOM   1172  CZ  PHE A 150      -3.252 -40.594  14.977  1.00 94.44           C  
ATOM   1173  N   PRO A 151      -2.648 -37.469  10.234  1.00 91.44           N  
ATOM   1174  CA  PRO A 151      -2.881 -38.531   9.242  1.00 91.44           C  
ATOM   1175  C   PRO A 151      -1.634 -38.844   8.430  1.00 91.44           C  
ATOM   1176  CB  PRO A 151      -3.979 -37.938   8.352  1.00 91.44           C  
ATOM   1177  O   PRO A 151      -1.390 -40.031   8.109  1.00 91.44           O  
ATOM   1178  CG  PRO A 151      -4.516 -36.781   9.125  1.00 91.44           C  
ATOM   1179  CD  PRO A 151      -3.508 -36.375  10.164  1.00 91.44           C  
ATOM   1180  N   VAL A 152      -0.857 -37.906   8.055  1.00 93.12           N  
ATOM   1181  CA  VAL A 152       0.338 -38.125   7.242  1.00 93.12           C  
ATOM   1182  C   VAL A 152       1.446 -38.719   8.102  1.00 93.12           C  
ATOM   1183  CB  VAL A 152       0.823 -36.812   6.605  1.00 93.12           C  
ATOM   1184  O   VAL A 152       2.189 -39.594   7.637  1.00 93.12           O  
ATOM   1185  CG1 VAL A 152       1.608 -37.062   5.324  1.00 93.12           C  
ATOM   1186  CG2 VAL A 152      -0.363 -35.875   6.320  1.00 93.12           C  
ATOM   1187  N   LEU A 153       1.544 -38.281   9.359  1.00 93.62           N  
ATOM   1188  CA  LEU A 153       2.564 -38.812  10.258  1.00 93.62           C  
ATOM   1189  C   LEU A 153       2.275 -40.250  10.617  1.00 93.62           C  
ATOM   1190  CB  LEU A 153       2.643 -37.969  11.531  1.00 93.62           C  
ATOM   1191  O   LEU A 153       3.197 -41.062  10.719  1.00 93.62           O  
ATOM   1192  CG  LEU A 153       3.148 -36.531  11.359  1.00 93.62           C  
ATOM   1193  CD1 LEU A 153       2.973 -35.750  12.656  1.00 93.62           C  
ATOM   1194  CD2 LEU A 153       4.609 -36.531  10.922  1.00 93.62           C  
ATOM   1195  N   ASN A 154       1.057 -40.562  10.820  1.00 90.25           N  
ATOM   1196  CA  ASN A 154       0.664 -41.938  11.148  1.00 90.25           C  
ATOM   1197  C   ASN A 154       1.011 -42.875  10.023  1.00 90.25           C  
ATOM   1198  CB  ASN A 154      -0.833 -42.000  11.461  1.00 90.25           C  
ATOM   1199  O   ASN A 154       1.336 -44.062  10.273  1.00 90.25           O  
ATOM   1200  CG  ASN A 154      -1.179 -43.125  12.406  1.00 90.25           C  
ATOM   1201  ND2 ASN A 154      -2.379 -43.688  12.258  1.00 90.25           N  
ATOM   1202  OD1 ASN A 154      -0.375 -43.500  13.266  1.00 90.25           O  
ATOM   1203  N   SER A 155       0.909 -42.469   8.797  1.00 88.56           N  
ATOM   1204  CA  SER A 155       1.218 -43.281   7.645  1.00 88.56           C  
ATOM   1205  C   SER A 155       2.711 -43.594   7.566  1.00 88.56           C  
ATOM   1206  CB  SER A 155       0.757 -42.625   6.355  1.00 88.56           C  
ATOM   1207  O   SER A 155       3.121 -44.562   6.902  1.00 88.56           O  
ATOM   1208  OG  SER A 155       0.503 -41.250   6.574  1.00 88.56           O  
ATOM   1209  N   LEU A 156       3.549 -42.844   8.227  1.00 88.50           N  
ATOM   1210  CA  LEU A 156       4.992 -43.031   8.211  1.00 88.50           C  
ATOM   1211  C   LEU A 156       5.383 -44.281   9.016  1.00 88.50           C  
ATOM   1212  CB  LEU A 156       5.711 -41.812   8.773  1.00 88.50           C  
ATOM   1213  O   LEU A 156       6.449 -44.844   8.789  1.00 88.50           O  
ATOM   1214  CG  LEU A 156       5.785 -40.594   7.852  1.00 88.50           C  
ATOM   1215  CD1 LEU A 156       6.316 -39.375   8.617  1.00 88.50           C  
ATOM   1216  CD2 LEU A 156       6.664 -40.875   6.637  1.00 88.50           C  
ATOM   1217  N   LYS A 157       4.555 -44.656   9.867  1.00 84.38           N  
ATOM   1218  CA  LYS A 157       4.852 -45.812  10.727  1.00 84.38           C  
ATOM   1219  C   LYS A 157       4.816 -47.125   9.938  1.00 84.38           C  
ATOM   1220  CB  LYS A 157       3.863 -45.875  11.891  1.00 84.38           C  
ATOM   1221  O   LYS A 157       5.391 -48.125  10.359  1.00 84.38           O  
ATOM   1222  CG  LYS A 157       3.943 -44.688  12.836  1.00 84.38           C  
ATOM   1223  CD  LYS A 157       2.971 -44.844  14.000  1.00 84.38           C  
ATOM   1224  CE  LYS A 157       3.027 -43.625  14.930  1.00 84.38           C  
ATOM   1225  NZ  LYS A 157       2.066 -43.781  16.062  1.00 84.38           N  
ATOM   1226  N   SER A 158       4.184 -47.062   8.758  1.00 77.94           N  
ATOM   1227  CA  SER A 158       4.023 -48.281   7.969  1.00 77.94           C  
ATOM   1228  C   SER A 158       5.059 -48.344   6.848  1.00 77.94           C  
ATOM   1229  CB  SER A 158       2.615 -48.344   7.383  1.00 77.94           C  
ATOM   1230  O   SER A 158       5.055 -49.281   6.055  1.00 77.94           O  
ATOM   1231  OG  SER A 158       2.316 -47.156   6.641  1.00 77.94           O  
ATOM   1232  N   VAL A 159       5.949 -47.406   6.836  1.00 79.25           N  
ATOM   1233  CA  VAL A 159       6.930 -47.375   5.754  1.00 79.25           C  
ATOM   1234  C   VAL A 159       8.008 -48.406   5.996  1.00 79.25           C  
ATOM   1235  CB  VAL A 159       7.570 -45.969   5.625  1.00 79.25           C  
ATOM   1236  O   VAL A 159       8.492 -48.562   7.121  1.00 79.25           O  
ATOM   1237  CG1 VAL A 159       8.641 -45.969   4.531  1.00 79.25           C  
ATOM   1238  CG2 VAL A 159       6.500 -44.906   5.336  1.00 79.25           C  
ATOM   1239  N   ARG A 160       8.250 -49.188   4.980  1.00 74.94           N  
ATOM   1240  CA  ARG A 160       9.258 -50.250   5.047  1.00 74.94           C  
ATOM   1241  C   ARG A 160      10.305 -50.062   3.947  1.00 74.94           C  
ATOM   1242  CB  ARG A 160       8.609 -51.625   4.934  1.00 74.94           C  
ATOM   1243  O   ARG A 160      10.016 -49.500   2.895  1.00 74.94           O  
ATOM   1244  CG  ARG A 160       7.594 -51.906   6.031  1.00 74.94           C  
ATOM   1245  CD  ARG A 160       7.449 -53.406   6.281  1.00 74.94           C  
ATOM   1246  NE  ARG A 160       6.469 -53.688   7.324  1.00 74.94           N  
ATOM   1247  NH1 ARG A 160       7.938 -54.844   8.688  1.00 74.94           N  
ATOM   1248  NH2 ARG A 160       5.754 -54.562   9.328  1.00 74.94           N  
ATOM   1249  CZ  ARG A 160       6.723 -54.375   8.445  1.00 74.94           C  
ATOM   1250  N   ASN A 161      11.562 -50.344   4.281  1.00 66.19           N  
ATOM   1251  CA  ASN A 161      12.609 -50.281   3.262  1.00 66.19           C  
ATOM   1252  C   ASN A 161      12.562 -51.500   2.332  1.00 66.19           C  
ATOM   1253  CB  ASN A 161      13.984 -50.156   3.912  1.00 66.19           C  
ATOM   1254  O   ASN A 161      11.617 -52.281   2.385  1.00 66.19           O  
ATOM   1255  CG  ASN A 161      14.352 -51.375   4.738  1.00 66.19           C  
ATOM   1256  ND2 ASN A 161      15.406 -51.281   5.527  1.00 66.19           N  
ATOM   1257  OD1 ASN A 161      13.680 -52.406   4.668  1.00 66.19           O  
ATOM   1258  N   ASP A 162      13.555 -51.625   1.315  1.00 58.84           N  
ATOM   1259  CA  ASP A 162      13.641 -52.625   0.274  1.00 58.84           C  
ATOM   1260  C   ASP A 162      13.750 -54.031   0.880  1.00 58.84           C  
ATOM   1261  CB  ASP A 162      14.844 -52.375  -0.638  1.00 58.84           C  
ATOM   1262  O   ASP A 162      13.383 -55.031   0.240  1.00 58.84           O  
ATOM   1263  CG  ASP A 162      15.578 -51.094  -0.285  1.00 58.84           C  
ATOM   1264  OD1 ASP A 162      14.977 -50.188   0.343  1.00 58.84           O  
ATOM   1265  OD2 ASP A 162      16.766 -50.969  -0.639  1.00 58.84           O  
ATOM   1266  N   LYS A 163      14.258 -54.125   2.072  1.00 61.88           N  
ATOM   1267  CA  LYS A 163      14.469 -55.406   2.746  1.00 61.88           C  
ATOM   1268  C   LYS A 163      13.281 -55.750   3.633  1.00 61.88           C  
ATOM   1269  CB  LYS A 163      15.758 -55.375   3.580  1.00 61.88           C  
ATOM   1270  O   LYS A 163      13.305 -56.781   4.328  1.00 61.88           O  
ATOM   1271  CG  LYS A 163      17.016 -55.219   2.756  1.00 61.88           C  
ATOM   1272  CD  LYS A 163      18.266 -55.219   3.635  1.00 61.88           C  
ATOM   1273  CE  LYS A 163      19.531 -55.000   2.822  1.00 61.88           C  
ATOM   1274  NZ  LYS A 163      20.734 -54.875   3.695  1.00 61.88           N  
ATOM   1275  N   GLY A 164      12.148 -54.906   3.596  1.00 65.31           N  
ATOM   1276  CA  GLY A 164      10.977 -55.156   4.418  1.00 65.31           C  
ATOM   1277  C   GLY A 164      11.102 -54.562   5.816  1.00 65.31           C  
ATOM   1278  O   GLY A 164      10.211 -54.781   6.652  1.00 65.31           O  
ATOM   1279  N   GLU A 165      12.281 -53.938   6.070  1.00 70.88           N  
ATOM   1280  CA  GLU A 165      12.492 -53.375   7.402  1.00 70.88           C  
ATOM   1281  C   GLU A 165      11.812 -52.031   7.555  1.00 70.88           C  
ATOM   1282  CB  GLU A 165      13.992 -53.250   7.695  1.00 70.88           C  
ATOM   1283  O   GLU A 165      11.727 -51.281   6.594  1.00 70.88           O  
ATOM   1284  CG  GLU A 165      14.711 -54.594   7.828  1.00 70.88           C  
ATOM   1285  CD  GLU A 165      16.203 -54.469   8.008  1.00 70.88           C  
ATOM   1286  OE1 GLU A 165      16.859 -55.438   8.438  1.00 70.88           O  
ATOM   1287  OE2 GLU A 165      16.734 -53.344   7.727  1.00 70.88           O  
ATOM   1288  N   VAL A 166      11.305 -51.812   8.695  1.00 74.44           N  
ATOM   1289  CA  VAL A 166      10.609 -50.562   8.984  1.00 74.44           C  
ATOM   1290  C   VAL A 166      11.602 -49.406   8.945  1.00 74.44           C  
ATOM   1291  CB  VAL A 166       9.898 -50.625  10.352  1.00 74.44           C  
ATOM   1292  O   VAL A 166      12.664 -49.469   9.578  1.00 74.44           O  
ATOM   1293  CG1 VAL A 166       9.266 -49.250  10.672  1.00 74.44           C  
ATOM   1294  CG2 VAL A 166       8.836 -51.719  10.359  1.00 74.44           C  
ATOM   1295  N   VAL A 167      11.438 -48.438   8.008  1.00 78.62           N  
ATOM   1296  CA  VAL A 167      12.188 -47.188   8.055  1.00 78.62           C  
ATOM   1297  C   VAL A 167      11.680 -46.344   9.211  1.00 78.62           C  
ATOM   1298  CB  VAL A 167      12.086 -46.438   6.723  1.00 78.62           C  
ATOM   1299  O   VAL A 167      10.570 -45.812   9.148  1.00 78.62           O  
ATOM   1300  CG1 VAL A 167      12.875 -45.125   6.793  1.00 78.62           C  
ATOM   1301  CG2 VAL A 167      12.578 -47.281   5.562  1.00 78.62           C  
ATOM   1302  N   LYS A 168      12.477 -46.219  10.180  1.00 82.69           N  
ATOM   1303  CA  LYS A 168      12.047 -45.469  11.367  1.00 82.69           C  
ATOM   1304  C   LYS A 168      12.188 -43.969  11.148  1.00 82.69           C  
ATOM   1305  CB  LYS A 168      12.852 -45.906  12.594  1.00 82.69           C  
ATOM   1306  O   LYS A 168      13.289 -43.469  10.914  1.00 82.69           O  
ATOM   1307  CG  LYS A 168      12.188 -45.562  13.914  1.00 82.69           C  
ATOM   1308  CD  LYS A 168      13.031 -46.031  15.102  1.00 82.69           C  
ATOM   1309  CE  LYS A 168      12.398 -45.625  16.422  1.00 82.69           C  
ATOM   1310  NZ  LYS A 168      13.234 -46.062  17.594  1.00 82.69           N  
ATOM   1311  N   VAL A 169      11.094 -43.281  11.016  1.00 91.56           N  
ATOM   1312  CA  VAL A 169      11.055 -41.812  11.047  1.00 91.56           C  
ATOM   1313  C   VAL A 169      10.625 -41.344  12.430  1.00 91.56           C  
ATOM   1314  CB  VAL A 169      10.094 -41.250   9.969  1.00 91.56           C  
ATOM   1315  O   VAL A 169       9.477 -41.531  12.828  1.00 91.56           O  
ATOM   1316  CG1 VAL A 169      10.133 -39.719   9.961  1.00 91.56           C  
ATOM   1317  CG2 VAL A 169      10.453 -41.812   8.594  1.00 91.56           C  
ATOM   1318  N   ALA A 170      11.578 -40.719  13.141  1.00 93.19           N  
ATOM   1319  CA  ALA A 170      11.312 -40.312  14.523  1.00 93.19           C  
ATOM   1320  C   ALA A 170      10.648 -38.938  14.578  1.00 93.19           C  
ATOM   1321  CB  ALA A 170      12.609 -40.312  15.328  1.00 93.19           C  
ATOM   1322  O   ALA A 170       9.766 -38.719  15.406  1.00 93.19           O  
ATOM   1323  N   ALA A 171      11.141 -38.031  13.711  1.00 95.75           N  
ATOM   1324  CA  ALA A 171      10.648 -36.688  13.797  1.00 95.75           C  
ATOM   1325  C   ALA A 171      10.859 -35.938  12.484  1.00 95.75           C  
ATOM   1326  CB  ALA A 171      11.328 -35.938  14.945  1.00 95.75           C  
ATOM   1327  O   ALA A 171      11.602 -36.375  11.617  1.00 95.75           O  
ATOM   1328  N   VAL A 172      10.062 -34.844  12.305  1.00 96.12           N  
ATOM   1329  CA  VAL A 172      10.312 -33.844  11.281  1.00 96.12           C  
ATOM   1330  C   VAL A 172      11.047 -32.656  11.898  1.00 96.12           C  
ATOM   1331  CB  VAL A 172       9.008 -33.375  10.609  1.00 96.12           C  
ATOM   1332  O   VAL A 172      10.531 -32.000  12.812  1.00 96.12           O  
ATOM   1333  CG1 VAL A 172       9.297 -32.375   9.492  1.00 96.12           C  
ATOM   1334  CG2 VAL A 172       8.219 -34.562  10.078  1.00 96.12           C  
ATOM   1335  N   ARG A 173      12.203 -32.406  11.469  1.00 96.69           N  
ATOM   1336  CA  ARG A 173      12.961 -31.250  11.922  1.00 96.69           C  
ATOM   1337  C   ARG A 173      12.727 -30.047  11.016  1.00 96.69           C  
ATOM   1338  CB  ARG A 173      14.453 -31.562  11.984  1.00 96.69           C  
ATOM   1339  O   ARG A 173      12.930 -30.125   9.805  1.00 96.69           O  
ATOM   1340  CG  ARG A 173      15.312 -30.422  12.508  1.00 96.69           C  
ATOM   1341  CD  ARG A 173      16.781 -30.828  12.625  1.00 96.69           C  
ATOM   1342  NE  ARG A 173      17.469 -30.016  13.625  1.00 96.69           N  
ATOM   1343  NH1 ARG A 173      19.594 -30.547  12.859  1.00 96.69           N  
ATOM   1344  NH2 ARG A 173      19.328 -29.141  14.656  1.00 96.69           N  
ATOM   1345  CZ  ARG A 173      18.797 -29.906  13.711  1.00 96.69           C  
ATOM   1346  N   VAL A 174      12.297 -28.969  11.562  1.00 97.25           N  
ATOM   1347  CA  VAL A 174      12.000 -27.766  10.812  1.00 97.25           C  
ATOM   1348  C   VAL A 174      12.984 -26.656  11.203  1.00 97.25           C  
ATOM   1349  CB  VAL A 174      10.555 -27.281  11.047  1.00 97.25           C  
ATOM   1350  O   VAL A 174      13.180 -26.391  12.383  1.00 97.25           O  
ATOM   1351  CG1 VAL A 174      10.289 -25.969  10.320  1.00 97.25           C  
ATOM   1352  CG2 VAL A 174       9.555 -28.344  10.594  1.00 97.25           C  
ATOM   1353  N   THR A 175      13.586 -26.078  10.195  1.00 97.44           N  
ATOM   1354  CA  THR A 175      14.516 -24.969  10.406  1.00 97.44           C  
ATOM   1355  C   THR A 175      14.117 -23.766   9.562  1.00 97.44           C  
ATOM   1356  CB  THR A 175      15.961 -25.391  10.070  1.00 97.44           C  
ATOM   1357  O   THR A 175      14.062 -23.859   8.328  1.00 97.44           O  
ATOM   1358  CG2 THR A 175      16.953 -24.312  10.523  1.00 97.44           C  
ATOM   1359  OG1 THR A 175      16.266 -26.625  10.734  1.00 97.44           O  
ATOM   1360  N   LEU A 176      13.789 -22.719  10.211  1.00 97.94           N  
ATOM   1361  CA  LEU A 176      13.539 -21.438   9.555  1.00 97.94           C  
ATOM   1362  C   LEU A 176      14.703 -20.484   9.781  1.00 97.94           C  
ATOM   1363  CB  LEU A 176      12.242 -20.812  10.070  1.00 97.94           C  
ATOM   1364  O   LEU A 176      15.039 -20.172  10.930  1.00 97.94           O  
ATOM   1365  CG  LEU A 176      10.953 -21.594   9.758  1.00 97.94           C  
ATOM   1366  CD1 LEU A 176       9.805 -21.078  10.625  1.00 97.94           C  
ATOM   1367  CD2 LEU A 176      10.602 -21.469   8.281  1.00 97.94           C  
ATOM   1368  N   THR A 177      15.281 -20.047   8.719  1.00 97.06           N  
ATOM   1369  CA  THR A 177      16.438 -19.156   8.836  1.00 97.06           C  
ATOM   1370  C   THR A 177      16.219 -17.875   8.047  1.00 97.06           C  
ATOM   1371  CB  THR A 177      17.719 -19.859   8.344  1.00 97.06           C  
ATOM   1372  O   THR A 177      15.836 -17.922   6.875  1.00 97.06           O  
ATOM   1373  CG2 THR A 177      18.969 -19.062   8.758  1.00 97.06           C  
ATOM   1374  OG1 THR A 177      17.797 -21.172   8.914  1.00 97.06           O  
ATOM   1375  N   ARG A 178      16.453 -16.797   8.734  1.00 93.50           N  
ATOM   1376  CA  ARG A 178      16.453 -15.508   8.039  1.00 93.50           C  
ATOM   1377  C   ARG A 178      17.641 -15.406   7.086  1.00 93.50           C  
ATOM   1378  CB  ARG A 178      16.484 -14.352   9.039  1.00 93.50           C  
ATOM   1379  O   ARG A 178      18.781 -15.562   7.504  1.00 93.50           O  
ATOM   1380  CG  ARG A 178      16.000 -13.031   8.461  1.00 93.50           C  
ATOM   1381  CD  ARG A 178      16.016 -11.922   9.500  1.00 93.50           C  
ATOM   1382  NE  ARG A 178      15.781 -10.609   8.906  1.00 93.50           N  
ATOM   1383  NH1 ARG A 178      13.961 -10.102  10.234  1.00 93.50           N  
ATOM   1384  NH2 ARG A 178      14.688  -8.609   8.648  1.00 93.50           N  
ATOM   1385  CZ  ARG A 178      14.812  -9.773   9.266  1.00 93.50           C  
ATOM   1386  N   ASN A 179      17.359 -15.188   5.770  1.00 91.12           N  
ATOM   1387  CA  ASN A 179      18.422 -15.062   4.781  1.00 91.12           C  
ATOM   1388  C   ASN A 179      18.875 -13.617   4.625  1.00 91.12           C  
ATOM   1389  CB  ASN A 179      17.969 -15.633   3.434  1.00 91.12           C  
ATOM   1390  O   ASN A 179      18.234 -12.828   3.932  1.00 91.12           O  
ATOM   1391  CG  ASN A 179      19.125 -15.820   2.465  1.00 91.12           C  
ATOM   1392  ND2 ASN A 179      18.938 -16.688   1.477  1.00 91.12           N  
ATOM   1393  OD1 ASN A 179      20.172 -15.188   2.602  1.00 91.12           O  
ATOM   1394  N   GLU A 180      19.969 -13.312   5.156  1.00 82.19           N  
ATOM   1395  CA  GLU A 180      20.500 -11.953   5.117  1.00 82.19           C  
ATOM   1396  C   GLU A 180      21.703 -11.852   4.184  1.00 82.19           C  
ATOM   1397  CB  GLU A 180      20.891 -11.477   6.523  1.00 82.19           C  
ATOM   1398  O   GLU A 180      22.578 -10.992   4.371  1.00 82.19           O  
ATOM   1399  CG  GLU A 180      19.703 -11.367   7.477  1.00 82.19           C  
ATOM   1400  CD  GLU A 180      19.953 -10.414   8.633  1.00 82.19           C  
ATOM   1401  OE1 GLU A 180      19.000  -9.797   9.141  1.00 82.19           O  
ATOM   1402  OE2 GLU A 180      21.141 -10.281   9.039  1.00 82.19           O  
ATOM   1403  N   SER A 181      21.688 -12.711   3.240  1.00 83.38           N  
ATOM   1404  CA  SER A 181      22.766 -12.648   2.264  1.00 83.38           C  
ATOM   1405  C   SER A 181      22.812 -11.289   1.580  1.00 83.38           C  
ATOM   1406  CB  SER A 181      22.609 -13.750   1.215  1.00 83.38           C  
ATOM   1407  O   SER A 181      21.781 -10.742   1.195  1.00 83.38           O  
ATOM   1408  OG  SER A 181      23.516 -13.555   0.142  1.00 83.38           O  
ATOM   1409  N   ILE A 182      23.969 -10.727   1.347  1.00 81.06           N  
ATOM   1410  CA  ILE A 182      24.172  -9.422   0.723  1.00 81.06           C  
ATOM   1411  C   ILE A 182      23.859  -9.508  -0.769  1.00 81.06           C  
ATOM   1412  CB  ILE A 182      25.625  -8.906   0.936  1.00 81.06           C  
ATOM   1413  O   ILE A 182      23.688  -8.484  -1.434  1.00 81.06           O  
ATOM   1414  CG1 ILE A 182      25.703  -7.410   0.624  1.00 81.06           C  
ATOM   1415  CG2 ILE A 182      26.609  -9.703   0.079  1.00 81.06           C  
ATOM   1416  CD1 ILE A 182      26.859  -6.695   1.312  1.00 81.06           C  
ATOM   1417  N   ASN A 183      23.828 -10.742  -1.258  1.00 86.00           N  
ATOM   1418  CA  ASN A 183      23.578 -10.922  -2.684  1.00 86.00           C  
ATOM   1419  C   ASN A 183      22.094 -10.797  -3.012  1.00 86.00           C  
ATOM   1420  CB  ASN A 183      24.109 -12.273  -3.158  1.00 86.00           C  
ATOM   1421  O   ASN A 183      21.719 -10.672  -4.180  1.00 86.00           O  
ATOM   1422  CG  ASN A 183      25.609 -12.391  -2.994  1.00 86.00           C  
ATOM   1423  ND2 ASN A 183      26.078 -13.602  -2.689  1.00 86.00           N  
ATOM   1424  OD1 ASN A 183      26.344 -11.414  -3.141  1.00 86.00           O  
ATOM   1425  N   LEU A 184      21.297 -10.797  -2.006  1.00 87.50           N  
ATOM   1426  CA  LEU A 184      19.859 -10.625  -2.238  1.00 87.50           C  
ATOM   1427  C   LEU A 184      19.500  -9.141  -2.299  1.00 87.50           C  
ATOM   1428  CB  LEU A 184      19.047 -11.312  -1.140  1.00 87.50           C  
ATOM   1429  O   LEU A 184      20.031  -8.336  -1.527  1.00 87.50           O  
ATOM   1430  CG  LEU A 184      19.062 -12.844  -1.145  1.00 87.50           C  
ATOM   1431  CD1 LEU A 184      18.469 -13.383   0.149  1.00 87.50           C  
ATOM   1432  CD2 LEU A 184      18.312 -13.383  -2.355  1.00 87.50           C  
ATOM   1433  N   PRO A 185      18.672  -8.867  -3.242  1.00 88.38           N  
ATOM   1434  CA  PRO A 185      18.281  -7.457  -3.336  1.00 88.38           C  
ATOM   1435  C   PRO A 185      17.375  -7.023  -2.188  1.00 88.38           C  
ATOM   1436  CB  PRO A 185      17.547  -7.387  -4.672  1.00 88.38           C  
ATOM   1437  O   PRO A 185      16.562  -7.820  -1.704  1.00 88.38           O  
ATOM   1438  CG  PRO A 185      17.125  -8.797  -4.953  1.00 88.38           C  
ATOM   1439  CD  PRO A 185      18.031  -9.719  -4.211  1.00 88.38           C  
ATOM   1440  N   LYS A 186      17.594  -5.824  -1.678  1.00 87.00           N  
ATOM   1441  CA  LYS A 186      16.719  -5.172  -0.710  1.00 87.00           C  
ATOM   1442  C   LYS A 186      16.297  -3.779  -1.189  1.00 87.00           C  
ATOM   1443  CB  LYS A 186      17.391  -5.074   0.655  1.00 87.00           C  
ATOM   1444  O   LYS A 186      17.156  -2.936  -1.460  1.00 87.00           O  
ATOM   1445  CG  LYS A 186      16.656  -5.801   1.769  1.00 87.00           C  
ATOM   1446  CD  LYS A 186      17.250  -5.488   3.135  1.00 87.00           C  
ATOM   1447  CE  LYS A 186      16.500  -6.199   4.250  1.00 87.00           C  
ATOM   1448  NZ  LYS A 186      17.062  -5.871   5.594  1.00 87.00           N  
ATOM   1449  N   ALA A 187      15.000  -3.590  -1.346  1.00 85.31           N  
ATOM   1450  CA  ALA A 187      14.508  -2.303  -1.832  1.00 85.31           C  
ATOM   1451  C   ALA A 187      13.727  -1.565  -0.745  1.00 85.31           C  
ATOM   1452  CB  ALA A 187      13.633  -2.498  -3.066  1.00 85.31           C  
ATOM   1453  O   ALA A 187      13.648  -0.334  -0.755  1.00 85.31           O  
ATOM   1454  N   GLY A 188      13.148  -2.381   0.093  1.00 84.31           N  
ATOM   1455  CA  GLY A 188      12.297  -1.767   1.102  1.00 84.31           C  
ATOM   1456  C   GLY A 188      12.164  -2.602   2.361  1.00 84.31           C  
ATOM   1457  O   GLY A 188      13.156  -2.863   3.047  1.00 84.31           O  
ATOM   1458  N   ARG A 189      10.898  -3.205   2.602  1.00 81.62           N  
ATOM   1459  CA  ARG A 189      10.578  -3.877   3.857  1.00 81.62           C  
ATOM   1460  C   ARG A 189      10.539  -5.391   3.674  1.00 81.62           C  
ATOM   1461  CB  ARG A 189       9.234  -3.379   4.406  1.00 81.62           C  
ATOM   1462  O   ARG A 189      10.047  -6.113   4.543  1.00 81.62           O  
ATOM   1463  CG  ARG A 189       9.258  -1.925   4.848  1.00 81.62           C  
ATOM   1464  CD  ARG A 189       7.922  -1.500   5.445  1.00 81.62           C  
ATOM   1465  NE  ARG A 189       6.914  -1.278   4.410  1.00 81.62           N  
ATOM   1466  NH1 ARG A 189       5.297  -0.498   5.859  1.00 81.62           N  
ATOM   1467  NH2 ARG A 189       4.855  -0.644   3.613  1.00 81.62           N  
ATOM   1468  CZ  ARG A 189       5.691  -0.807   4.629  1.00 81.62           C  
ATOM   1469  N   GLU A 190      11.031  -5.863   2.627  1.00 87.44           N  
ATOM   1470  CA  GLU A 190      10.984  -7.301   2.373  1.00 87.44           C  
ATOM   1471  C   GLU A 190      11.953  -8.055   3.277  1.00 87.44           C  
ATOM   1472  CB  GLU A 190      11.297  -7.598   0.903  1.00 87.44           C  
ATOM   1473  O   GLU A 190      12.984  -7.508   3.678  1.00 87.44           O  
ATOM   1474  CG  GLU A 190      12.688  -7.156   0.470  1.00 87.44           C  
ATOM   1475  CD  GLU A 190      12.758  -5.688   0.075  1.00 87.44           C  
ATOM   1476  OE1 GLU A 190      13.797  -5.254  -0.478  1.00 87.44           O  
ATOM   1477  OE2 GLU A 190      11.766  -4.965   0.320  1.00 87.44           O  
ATOM   1478  N   VAL A 191      11.578  -9.289   3.631  1.00 90.81           N  
ATOM   1479  CA  VAL A 191      12.406 -10.195   4.418  1.00 90.81           C  
ATOM   1480  C   VAL A 191      12.477 -11.562   3.738  1.00 90.81           C  
ATOM   1481  CB  VAL A 191      11.867 -10.344   5.859  1.00 90.81           C  
ATOM   1482  O   VAL A 191      11.461 -12.086   3.287  1.00 90.81           O  
ATOM   1483  CG1 VAL A 191      12.758 -11.289   6.672  1.00 90.81           C  
ATOM   1484  CG2 VAL A 191      11.781  -8.984   6.543  1.00 90.81           C  
ATOM   1485  N   TYR A 192      13.711 -12.070   3.623  1.00 92.69           N  
ATOM   1486  CA  TYR A 192      13.922 -13.383   3.020  1.00 92.69           C  
ATOM   1487  C   TYR A 192      14.102 -14.453   4.090  1.00 92.69           C  
ATOM   1488  CB  TYR A 192      15.141 -13.359   2.094  1.00 92.69           C  
ATOM   1489  O   TYR A 192      14.859 -14.258   5.047  1.00 92.69           O  
ATOM   1490  CG  TYR A 192      14.984 -12.438   0.909  1.00 92.69           C  
ATOM   1491  CD1 TYR A 192      14.320 -12.852  -0.242  1.00 92.69           C  
ATOM   1492  CD2 TYR A 192      15.508 -11.148   0.937  1.00 92.69           C  
ATOM   1493  CE1 TYR A 192      14.180 -12.008  -1.337  1.00 92.69           C  
ATOM   1494  CE2 TYR A 192      15.367 -10.289  -0.152  1.00 92.69           C  
ATOM   1495  OH  TYR A 192      14.562  -9.891  -2.363  1.00 92.69           O  
ATOM   1496  CZ  TYR A 192      14.703 -10.734  -1.283  1.00 92.69           C  
ATOM   1497  N   VAL A 193      13.359 -15.562   3.939  1.00 95.56           N  
ATOM   1498  CA  VAL A 193      13.445 -16.672   4.887  1.00 95.56           C  
ATOM   1499  C   VAL A 193      13.648 -17.984   4.129  1.00 95.56           C  
ATOM   1500  CB  VAL A 193      12.180 -16.750   5.770  1.00 95.56           C  
ATOM   1501  O   VAL A 193      12.984 -18.234   3.123  1.00 95.56           O  
ATOM   1502  CG1 VAL A 193      12.242 -17.984   6.680  1.00 95.56           C  
ATOM   1503  CG2 VAL A 193      12.016 -15.484   6.598  1.00 95.56           C  
ATOM   1504  N   ASP A 194      14.586 -18.750   4.574  1.00 95.25           N  
ATOM   1505  CA  ASP A 194      14.781 -20.109   4.094  1.00 95.25           C  
ATOM   1506  C   ASP A 194      14.141 -21.125   5.035  1.00 95.25           C  
ATOM   1507  CB  ASP A 194      16.281 -20.406   3.936  1.00 95.25           C  
ATOM   1508  O   ASP A 194      14.492 -21.203   6.211  1.00 95.25           O  
ATOM   1509  CG  ASP A 194      16.844 -19.953   2.602  1.00 95.25           C  
ATOM   1510  OD1 ASP A 194      16.094 -19.953   1.595  1.00 95.25           O  
ATOM   1511  OD2 ASP A 194      18.031 -19.578   2.559  1.00 95.25           O  
ATOM   1512  N   ALA A 195      13.195 -21.859   4.512  1.00 96.31           N  
ATOM   1513  CA  ALA A 195      12.547 -22.922   5.281  1.00 96.31           C  
ATOM   1514  C   ALA A 195      13.062 -24.297   4.871  1.00 96.31           C  
ATOM   1515  CB  ALA A 195      11.031 -22.844   5.102  1.00 96.31           C  
ATOM   1516  O   ALA A 195      13.156 -24.594   3.680  1.00 96.31           O  
ATOM   1517  N   ARG A 196      13.422 -25.078   5.879  1.00 96.12           N  
ATOM   1518  CA  ARG A 196      13.938 -26.422   5.645  1.00 96.12           C  
ATOM   1519  C   ARG A 196      13.211 -27.438   6.512  1.00 96.12           C  
ATOM   1520  CB  ARG A 196      15.438 -26.484   5.918  1.00 96.12           C  
ATOM   1521  O   ARG A 196      12.984 -27.203   7.703  1.00 96.12           O  
ATOM   1522  CG  ARG A 196      16.078 -27.812   5.578  1.00 96.12           C  
ATOM   1523  CD  ARG A 196      17.562 -27.828   5.887  1.00 96.12           C  
ATOM   1524  NE  ARG A 196      18.141 -29.156   5.719  1.00 96.12           N  
ATOM   1525  NH1 ARG A 196      20.344 -28.453   5.898  1.00 96.12           N  
ATOM   1526  NH2 ARG A 196      19.859 -30.672   5.562  1.00 96.12           N  
ATOM   1527  CZ  ARG A 196      19.453 -29.422   5.727  1.00 96.12           C  
ATOM   1528  N   ALA A 197      12.703 -28.500   5.930  1.00 96.19           N  
ATOM   1529  CA  ALA A 197      12.102 -29.625   6.629  1.00 96.19           C  
ATOM   1530  C   ALA A 197      12.867 -30.906   6.355  1.00 96.19           C  
ATOM   1531  CB  ALA A 197      10.641 -29.781   6.211  1.00 96.19           C  
ATOM   1532  O   ALA A 197      13.086 -31.281   5.199  1.00 96.19           O  
ATOM   1533  N   ASP A 198      13.289 -31.656   7.465  1.00 95.62           N  
ATOM   1534  CA  ASP A 198      14.047 -32.906   7.387  1.00 95.62           C  
ATOM   1535  C   ASP A 198      13.320 -34.031   8.102  1.00 95.62           C  
ATOM   1536  CB  ASP A 198      15.445 -32.719   7.984  1.00 95.62           C  
ATOM   1537  O   ASP A 198      12.727 -33.812   9.164  1.00 95.62           O  
ATOM   1538  CG  ASP A 198      16.172 -31.500   7.418  1.00 95.62           C  
ATOM   1539  OD1 ASP A 198      16.188 -31.328   6.180  1.00 95.62           O  
ATOM   1540  OD2 ASP A 198      16.750 -30.734   8.211  1.00 95.62           O  
ATOM   1541  N   LEU A 199      13.328 -35.219   7.438  1.00 94.69           N  
ATOM   1542  CA  LEU A 199      12.945 -36.406   8.172  1.00 94.69           C  
ATOM   1543  C   LEU A 199      14.164 -37.031   8.852  1.00 94.69           C  
ATOM   1544  CB  LEU A 199      12.281 -37.406   7.242  1.00 94.69           C  
ATOM   1545  O   LEU A 199      15.156 -37.344   8.188  1.00 94.69           O  
ATOM   1546  CG  LEU A 199      10.992 -36.969   6.559  1.00 94.69           C  
ATOM   1547  CD1 LEU A 199      10.508 -38.031   5.570  1.00 94.69           C  
ATOM   1548  CD2 LEU A 199       9.914 -36.656   7.598  1.00 94.69           C  
ATOM   1549  N   VAL A 200      14.000 -37.188  10.188  1.00 94.75           N  
ATOM   1550  CA  VAL A 200      15.141 -37.688  10.945  1.00 94.75           C  
ATOM   1551  C   VAL A 200      14.766 -39.000  11.641  1.00 94.75           C  
ATOM   1552  CB  VAL A 200      15.633 -36.656  11.984  1.00 94.75           C  
ATOM   1553  O   VAL A 200      13.586 -39.250  11.922  1.00 94.75           O  
ATOM   1554  CG1 VAL A 200      16.234 -35.438  11.289  1.00 94.75           C  
ATOM   1555  CG2 VAL A 200      14.492 -36.250  12.906  1.00 94.75           C  
ATOM   1556  N   ASP A 201      15.781 -39.781  11.961  1.00 91.19           N  
ATOM   1557  CA  ASP A 201      15.547 -41.094  12.523  1.00 91.19           C  
ATOM   1558  C   ASP A 201      15.625 -41.062  14.055  1.00 91.19           C  
ATOM   1559  CB  ASP A 201      16.562 -42.125  11.969  1.00 91.19           C  
ATOM   1560  O   ASP A 201      15.258 -42.031  14.719  1.00 91.19           O  
ATOM   1561  CG  ASP A 201      18.000 -41.719  12.258  1.00 91.19           C  
ATOM   1562  OD1 ASP A 201      18.234 -40.688  12.898  1.00 91.19           O  
ATOM   1563  OD2 ASP A 201      18.906 -42.469  11.820  1.00 91.19           O  
ATOM   1564  N   SER A 202      16.188 -39.969  14.594  1.00 91.81           N  
ATOM   1565  CA  SER A 202      16.234 -39.781  16.047  1.00 91.81           C  
ATOM   1566  C   SER A 202      16.078 -38.312  16.406  1.00 91.81           C  
ATOM   1567  CB  SER A 202      17.562 -40.312  16.609  1.00 91.81           C  
ATOM   1568  O   SER A 202      16.297 -37.438  15.570  1.00 91.81           O  
ATOM   1569  OG  SER A 202      18.625 -39.406  16.344  1.00 91.81           O  
ATOM   1570  N   LEU A 203      15.609 -38.000  17.516  1.00 91.50           N  
ATOM   1571  CA  LEU A 203      15.328 -36.625  17.953  1.00 91.50           C  
ATOM   1572  C   LEU A 203      16.609 -35.812  18.031  1.00 91.50           C  
ATOM   1573  CB  LEU A 203      14.633 -36.656  19.312  1.00 91.50           C  
ATOM   1574  O   LEU A 203      16.594 -34.594  17.844  1.00 91.50           O  
ATOM   1575  CG  LEU A 203      13.227 -37.250  19.359  1.00 91.50           C  
ATOM   1576  CD1 LEU A 203      12.789 -37.469  20.797  1.00 91.50           C  
ATOM   1577  CD2 LEU A 203      12.234 -36.344  18.625  1.00 91.50           C  
ATOM   1578  N   GLY A 204      17.750 -36.438  18.344  1.00 86.00           N  
ATOM   1579  CA  GLY A 204      19.000 -35.719  18.484  1.00 86.00           C  
ATOM   1580  C   GLY A 204      19.781 -35.625  17.188  1.00 86.00           C  
ATOM   1581  O   GLY A 204      20.734 -34.844  17.078  1.00 86.00           O  
ATOM   1582  N   ASN A 205      19.359 -36.344  16.219  1.00 83.69           N  
ATOM   1583  CA  ASN A 205      20.094 -36.406  14.953  1.00 83.69           C  
ATOM   1584  C   ASN A 205      19.734 -35.219  14.055  1.00 83.69           C  
ATOM   1585  CB  ASN A 205      19.828 -37.719  14.227  1.00 83.69           C  
ATOM   1586  O   ASN A 205      18.547 -34.906  13.852  1.00 83.69           O  
ATOM   1587  CG  ASN A 205      20.969 -38.125  13.320  1.00 83.69           C  
ATOM   1588  ND2 ASN A 205      20.859 -39.312  12.711  1.00 83.69           N  
ATOM   1589  OD1 ASN A 205      21.953 -37.375  13.164  1.00 83.69           O  
ATOM   1590  N   VAL A 206      20.781 -34.562  13.539  1.00 86.50           N  
ATOM   1591  CA  VAL A 206      20.562 -33.406  12.695  1.00 86.50           C  
ATOM   1592  C   VAL A 206      20.672 -33.812  11.219  1.00 86.50           C  
ATOM   1593  CB  VAL A 206      21.594 -32.281  13.008  1.00 86.50           C  
ATOM   1594  O   VAL A 206      20.203 -33.094  10.336  1.00 86.50           O  
ATOM   1595  CG1 VAL A 206      20.875 -31.000  13.414  1.00 86.50           C  
ATOM   1596  CG2 VAL A 206      22.547 -32.750  14.102  1.00 86.50           C  
ATOM   1597  N   THR A 207      21.078 -35.125  11.000  1.00 90.25           N  
ATOM   1598  CA  THR A 207      21.234 -35.531   9.617  1.00 90.25           C  
ATOM   1599  C   THR A 207      19.953 -36.219   9.117  1.00 90.25           C  
ATOM   1600  CB  THR A 207      22.422 -36.531   9.461  1.00 90.25           C  
ATOM   1601  O   THR A 207      19.438 -37.156   9.742  1.00 90.25           O  
ATOM   1602  CG2 THR A 207      23.656 -35.781   8.930  1.00 90.25           C  
ATOM   1603  OG1 THR A 207      22.734 -37.094  10.742  1.00 90.25           O  
ATOM   1604  N   PRO A 208      19.469 -35.781   8.000  1.00 93.44           N  
ATOM   1605  CA  PRO A 208      18.234 -36.344   7.465  1.00 93.44           C  
ATOM   1606  C   PRO A 208      18.406 -37.812   7.000  1.00 93.44           C  
ATOM   1607  CB  PRO A 208      17.906 -35.438   6.281  1.00 93.44           C  
ATOM   1608  O   PRO A 208      19.531 -38.219   6.664  1.00 93.44           O  
ATOM   1609  CG  PRO A 208      19.094 -34.531   6.148  1.00 93.44           C  
ATOM   1610  CD  PRO A 208      20.031 -34.812   7.285  1.00 93.44           C  
ATOM   1611  N   ILE A 209      17.359 -38.531   6.961  1.00 89.31           N  
ATOM   1612  CA  ILE A 209      17.328 -39.906   6.457  1.00 89.31           C  
ATOM   1613  C   ILE A 209      17.672 -39.906   4.969  1.00 89.31           C  
ATOM   1614  CB  ILE A 209      15.953 -40.562   6.688  1.00 89.31           C  
ATOM   1615  O   ILE A 209      17.266 -39.000   4.223  1.00 89.31           O  
ATOM   1616  CG1 ILE A 209      15.633 -40.594   8.188  1.00 89.31           C  
ATOM   1617  CG2 ILE A 209      15.914 -41.969   6.074  1.00 89.31           C  
ATOM   1618  CD1 ILE A 209      14.188 -40.969   8.500  1.00 89.31           C  
ATOM   1619  N   LYS A 210      18.469 -40.812   4.539  1.00 82.88           N  
ATOM   1620  CA  LYS A 210      18.859 -40.938   3.137  1.00 82.88           C  
ATOM   1621  C   LYS A 210      18.203 -42.156   2.486  1.00 82.88           C  
ATOM   1622  CB  LYS A 210      20.375 -41.031   3.008  1.00 82.88           C  
ATOM   1623  O   LYS A 210      18.188 -43.250   3.072  1.00 82.88           O  
ATOM   1624  CG  LYS A 210      21.078 -39.688   2.941  1.00 82.88           C  
ATOM   1625  CD  LYS A 210      22.578 -39.844   2.748  1.00 82.88           C  
ATOM   1626  CE  LYS A 210      23.281 -38.500   2.682  1.00 82.88           C  
ATOM   1627  NZ  LYS A 210      24.750 -38.625   2.488  1.00 82.88           N  
ATOM   1628  N   VAL A 211      17.516 -41.906   1.419  1.00 74.56           N  
ATOM   1629  CA  VAL A 211      17.016 -42.969   0.564  1.00 74.56           C  
ATOM   1630  C   VAL A 211      17.828 -43.031  -0.734  1.00 74.56           C  
ATOM   1631  CB  VAL A 211      15.516 -42.781   0.255  1.00 74.56           C  
ATOM   1632  O   VAL A 211      17.672 -42.156  -1.596  1.00 74.56           O  
ATOM   1633  CG1 VAL A 211      15.000 -43.969  -0.598  1.00 74.56           C  
ATOM   1634  CG2 VAL A 211      14.719 -42.688   1.551  1.00 74.56           C  
ATOM   1635  N   GLY A 212      18.656 -44.000  -0.932  1.00 70.62           N  
ATOM   1636  CA  GLY A 212      19.625 -43.969  -2.020  1.00 70.62           C  
ATOM   1637  C   GLY A 212      20.656 -42.875  -1.878  1.00 70.62           C  
ATOM   1638  O   GLY A 212      21.359 -42.812  -0.870  1.00 70.62           O  
ATOM   1639  N   ASN A 213      20.734 -42.031  -2.785  1.00 73.69           N  
ATOM   1640  CA  ASN A 213      21.688 -40.938  -2.748  1.00 73.69           C  
ATOM   1641  C   ASN A 213      20.984 -39.625  -2.473  1.00 73.69           C  
ATOM   1642  CB  ASN A 213      22.484 -40.875  -4.055  1.00 73.69           C  
ATOM   1643  O   ASN A 213      21.609 -38.562  -2.506  1.00 73.69           O  
ATOM   1644  CG  ASN A 213      23.797 -41.594  -3.988  1.00 73.69           C  
ATOM   1645  ND2 ASN A 213      24.516 -41.656  -5.105  1.00 73.69           N  
ATOM   1646  OD1 ASN A 213      24.172 -42.125  -2.939  1.00 73.69           O  
ATOM   1647  N   LYS A 214      19.719 -39.750  -2.141  1.00 79.12           N  
ATOM   1648  CA  LYS A 214      18.969 -38.531  -1.922  1.00 79.12           C  
ATOM   1649  C   LYS A 214      18.562 -38.375  -0.459  1.00 79.12           C  
ATOM   1650  CB  LYS A 214      17.734 -38.469  -2.820  1.00 79.12           C  
ATOM   1651  O   LYS A 214      18.109 -39.344   0.161  1.00 79.12           O  
ATOM   1652  CG  LYS A 214      17.984 -37.844  -4.180  1.00 79.12           C  
ATOM   1653  CD  LYS A 214      16.750 -37.094  -4.688  1.00 79.12           C  
ATOM   1654  CE  LYS A 214      17.016 -36.438  -6.043  1.00 79.12           C  
ATOM   1655  NZ  LYS A 214      15.820 -35.688  -6.520  1.00 79.12           N  
ATOM   1656  N   GLU A 215      18.875 -37.281   0.051  1.00 86.94           N  
ATOM   1657  CA  GLU A 215      18.438 -36.938   1.399  1.00 86.94           C  
ATOM   1658  C   GLU A 215      16.953 -36.531   1.413  1.00 86.94           C  
ATOM   1659  CB  GLU A 215      19.281 -35.781   1.977  1.00 86.94           C  
ATOM   1660  O   GLU A 215      16.484 -35.875   0.492  1.00 86.94           O  
ATOM   1661  CG  GLU A 215      20.703 -36.219   2.318  1.00 86.94           C  
ATOM   1662  CD  GLU A 215      21.531 -35.094   2.939  1.00 86.94           C  
ATOM   1663  OE1 GLU A 215      22.656 -35.375   3.408  1.00 86.94           O  
ATOM   1664  OE2 GLU A 215      21.047 -33.938   2.957  1.00 86.94           O  
ATOM   1665  N   LEU A 216      16.234 -36.969   2.477  1.00 90.19           N  
ATOM   1666  CA  LEU A 216      14.836 -36.625   2.627  1.00 90.19           C  
ATOM   1667  C   LEU A 216      14.695 -35.219   3.248  1.00 90.19           C  
ATOM   1668  CB  LEU A 216      14.102 -37.656   3.486  1.00 90.19           C  
ATOM   1669  O   LEU A 216      14.320 -35.094   4.418  1.00 90.19           O  
ATOM   1670  CG  LEU A 216      13.977 -39.062   2.898  1.00 90.19           C  
ATOM   1671  CD1 LEU A 216      13.406 -40.000   3.936  1.00 90.19           C  
ATOM   1672  CD2 LEU A 216      13.109 -39.031   1.645  1.00 90.19           C  
ATOM   1673  N   THR A 217      14.992 -34.219   2.422  1.00 93.19           N  
ATOM   1674  CA  THR A 217      14.969 -32.812   2.822  1.00 93.19           C  
ATOM   1675  C   THR A 217      14.234 -31.969   1.784  1.00 93.19           C  
ATOM   1676  CB  THR A 217      16.391 -32.281   3.020  1.00 93.19           C  
ATOM   1677  O   THR A 217      14.305 -32.250   0.586  1.00 93.19           O  
ATOM   1678  CG2 THR A 217      16.719 -31.188   1.994  1.00 93.19           C  
ATOM   1679  OG1 THR A 217      16.516 -31.719   4.336  1.00 93.19           O  
ATOM   1680  N   LEU A 218      13.430 -31.094   2.295  1.00 92.62           N  
ATOM   1681  CA  LEU A 218      12.773 -30.109   1.452  1.00 92.62           C  
ATOM   1682  C   LEU A 218      13.156 -28.688   1.873  1.00 92.62           C  
ATOM   1683  CB  LEU A 218      11.250 -30.281   1.517  1.00 92.62           C  
ATOM   1684  O   LEU A 218      13.172 -28.375   3.064  1.00 92.62           O  
ATOM   1685  CG  LEU A 218      10.508 -30.234   0.182  1.00 92.62           C  
ATOM   1686  CD1 LEU A 218      10.078 -31.625  -0.236  1.00 92.62           C  
ATOM   1687  CD2 LEU A 218       9.297 -29.297   0.275  1.00 92.62           C  
ATOM   1688  N   ARG A 219      13.578 -27.906   0.917  1.00 92.06           N  
ATOM   1689  CA  ARG A 219      13.938 -26.516   1.159  1.00 92.06           C  
ATOM   1690  C   ARG A 219      13.039 -25.562   0.373  1.00 92.06           C  
ATOM   1691  CB  ARG A 219      15.406 -26.266   0.791  1.00 92.06           C  
ATOM   1692  O   ARG A 219      12.750 -25.812  -0.800  1.00 92.06           O  
ATOM   1693  CG  ARG A 219      16.359 -26.297   1.980  1.00 92.06           C  
ATOM   1694  CD  ARG A 219      17.797 -26.031   1.560  1.00 92.06           C  
ATOM   1695  NE  ARG A 219      18.734 -26.328   2.641  1.00 92.06           N  
ATOM   1696  NH1 ARG A 219      20.203 -24.625   2.113  1.00 92.06           N  
ATOM   1697  NH2 ARG A 219      20.625 -26.016   3.889  1.00 92.06           N  
ATOM   1698  CZ  ARG A 219      19.844 -25.656   2.879  1.00 92.06           C  
ATOM   1699  N   SER A 220      12.508 -24.609   1.051  1.00 92.06           N  
ATOM   1700  CA  SER A 220      11.680 -23.578   0.425  1.00 92.06           C  
ATOM   1701  C   SER A 220      12.234 -22.188   0.703  1.00 92.06           C  
ATOM   1702  CB  SER A 220      10.242 -23.672   0.920  1.00 92.06           C  
ATOM   1703  O   SER A 220      12.609 -21.875   1.835  1.00 92.06           O  
ATOM   1704  OG  SER A 220       9.445 -22.656   0.343  1.00 92.06           O  
ATOM   1705  N   GLN A 221      12.422 -21.375  -0.351  1.00 91.00           N  
ATOM   1706  CA  GLN A 221      12.789 -19.969  -0.202  1.00 91.00           C  
ATOM   1707  C   GLN A 221      11.547 -19.078  -0.243  1.00 91.00           C  
ATOM   1708  CB  GLN A 221      13.773 -19.547  -1.294  1.00 91.00           C  
ATOM   1709  O   GLN A 221      10.789 -19.109  -1.209  1.00 91.00           O  
ATOM   1710  CG  GLN A 221      15.227 -19.859  -0.962  1.00 91.00           C  
ATOM   1711  CD  GLN A 221      16.188 -19.297  -1.982  1.00 91.00           C  
ATOM   1712  NE2 GLN A 221      17.484 -19.281  -1.639  1.00 91.00           N  
ATOM   1713  OE1 GLN A 221      15.797 -18.875  -3.072  1.00 91.00           O  
ATOM   1714  N   ILE A 222      11.438 -18.297   0.852  1.00 91.94           N  
ATOM   1715  CA  ILE A 222      10.227 -17.516   1.032  1.00 91.94           C  
ATOM   1716  C   ILE A 222      10.594 -16.031   1.156  1.00 91.94           C  
ATOM   1717  CB  ILE A 222       9.430 -17.969   2.271  1.00 91.94           C  
ATOM   1718  O   ILE A 222      11.594 -15.688   1.790  1.00 91.94           O  
ATOM   1719  CG1 ILE A 222       9.711 -19.453   2.572  1.00 91.94           C  
ATOM   1720  CG2 ILE A 222       7.930 -17.734   2.068  1.00 91.94           C  
ATOM   1721  CD1 ILE A 222       9.156 -19.922   3.904  1.00 91.94           C  
ATOM   1722  N   VAL A 223       9.867 -15.203   0.493  1.00 89.94           N  
ATOM   1723  CA  VAL A 223       9.977 -13.766   0.683  1.00 89.94           C  
ATOM   1724  C   VAL A 223       8.695 -13.227   1.323  1.00 89.94           C  
ATOM   1725  CB  VAL A 223      10.250 -13.031  -0.652  1.00 89.94           C  
ATOM   1726  O   VAL A 223       7.590 -13.625   0.940  1.00 89.94           O  
ATOM   1727  CG1 VAL A 223       9.531 -11.688  -0.686  1.00 89.94           C  
ATOM   1728  CG2 VAL A 223      11.750 -12.852  -0.865  1.00 89.94           C  
ATOM   1729  N   ILE A 224       8.836 -12.383   2.301  1.00 91.31           N  
ATOM   1730  CA  ILE A 224       7.707 -11.875   3.068  1.00 91.31           C  
ATOM   1731  C   ILE A 224       7.621 -10.359   2.916  1.00 91.31           C  
ATOM   1732  CB  ILE A 224       7.820 -12.258   4.562  1.00 91.31           C  
ATOM   1733  O   ILE A 224       8.625  -9.656   3.055  1.00 91.31           O  
ATOM   1734  CG1 ILE A 224       7.922 -13.781   4.719  1.00 91.31           C  
ATOM   1735  CG2 ILE A 224       6.629 -11.703   5.352  1.00 91.31           C  
ATOM   1736  CD1 ILE A 224       8.484 -14.227   6.059  1.00 91.31           C  
ATOM   1737  N   TYR A 225       6.363  -9.852   2.555  1.00 87.44           N  
ATOM   1738  CA  TYR A 225       6.074  -8.430   2.426  1.00 87.44           C  
ATOM   1739  C   TYR A 225       4.922  -8.023   3.340  1.00 87.44           C  
ATOM   1740  CB  TYR A 225       5.734  -8.078   0.973  1.00 87.44           C  
ATOM   1741  O   TYR A 225       3.992  -8.797   3.561  1.00 87.44           O  
ATOM   1742  CG  TYR A 225       6.789  -8.508  -0.016  1.00 87.44           C  
ATOM   1743  CD1 TYR A 225       7.879  -7.691  -0.304  1.00 87.44           C  
ATOM   1744  CD2 TYR A 225       6.699  -9.734  -0.667  1.00 87.44           C  
ATOM   1745  CE1 TYR A 225       8.852  -8.086  -1.217  1.00 87.44           C  
ATOM   1746  CE2 TYR A 225       7.668 -10.141  -1.581  1.00 87.44           C  
ATOM   1747  OH  TYR A 225       9.703  -9.703  -2.754  1.00 87.44           O  
ATOM   1748  CZ  TYR A 225       8.742  -9.305  -1.849  1.00 87.44           C  
ATOM   1749  N   PRO A 226       4.977  -6.742   3.900  1.00 88.00           N  
ATOM   1750  CA  PRO A 226       3.760  -6.273   4.570  1.00 88.00           C  
ATOM   1751  C   PRO A 226       2.561  -6.195   3.627  1.00 88.00           C  
ATOM   1752  CB  PRO A 226       4.148  -4.883   5.078  1.00 88.00           C  
ATOM   1753  O   PRO A 226       2.689  -5.719   2.496  1.00 88.00           O  
ATOM   1754  CG  PRO A 226       5.641  -4.855   5.012  1.00 88.00           C  
ATOM   1755  CD  PRO A 226       6.090  -5.820   3.951  1.00 88.00           C  
ATOM   1756  N   ARG A 227       1.416  -6.727   4.000  1.00 90.12           N  
ATOM   1757  CA  ARG A 227       0.198  -6.645   3.199  1.00 90.12           C  
ATOM   1758  C   ARG A 227      -0.604  -5.395   3.551  1.00 90.12           C  
ATOM   1759  CB  ARG A 227      -0.662  -7.891   3.398  1.00 90.12           C  
ATOM   1760  O   ARG A 227      -1.488  -5.441   4.410  1.00 90.12           O  
ATOM   1761  CG  ARG A 227      -1.818  -8.008   2.418  1.00 90.12           C  
ATOM   1762  CD  ARG A 227      -2.721  -9.188   2.744  1.00 90.12           C  
ATOM   1763  NE  ARG A 227      -3.559  -8.922   3.910  1.00 90.12           N  
ATOM   1764  NH1 ARG A 227      -4.836 -10.836   3.688  1.00 90.12           N  
ATOM   1765  NH2 ARG A 227      -5.242  -9.367   5.406  1.00 90.12           N  
ATOM   1766  CZ  ARG A 227      -4.543  -9.711   4.332  1.00 90.12           C  
ATOM   1767  N   GLU A 228      -0.462  -4.340   2.916  1.00 90.50           N  
ATOM   1768  CA  GLU A 228      -1.139  -3.076   3.186  1.00 90.50           C  
ATOM   1769  C   GLU A 228      -2.598  -3.123   2.740  1.00 90.50           C  
ATOM   1770  CB  GLU A 228      -0.414  -1.920   2.490  1.00 90.50           C  
ATOM   1771  O   GLU A 228      -2.939  -3.832   1.790  1.00 90.50           O  
ATOM   1772  CG  GLU A 228       1.007  -1.695   2.988  1.00 90.50           C  
ATOM   1773  CD  GLU A 228       1.725  -0.567   2.266  1.00 90.50           C  
ATOM   1774  OE1 GLU A 228       2.893  -0.275   2.605  1.00 90.50           O  
ATOM   1775  OE2 GLU A 228       1.112   0.032   1.353  1.00 90.50           O  
ATOM   1776  N   VAL A 229      -3.469  -2.363   3.389  1.00 93.12           N  
ATOM   1777  CA  VAL A 229      -4.883  -2.258   3.033  1.00 93.12           C  
ATOM   1778  C   VAL A 229      -5.016  -1.755   1.599  1.00 93.12           C  
ATOM   1779  CB  VAL A 229      -5.641  -1.321   4.000  1.00 93.12           C  
ATOM   1780  O   VAL A 229      -5.914  -2.184   0.867  1.00 93.12           O  
ATOM   1781  CG1 VAL A 229      -7.059  -1.063   3.500  1.00 93.12           C  
ATOM   1782  CG2 VAL A 229      -5.668  -1.916   5.406  1.00 93.12           C  
ATOM   1783  N   GLY A 230      -4.109  -0.961   1.162  1.00 92.25           N  
ATOM   1784  CA  GLY A 230      -4.133  -0.376  -0.169  1.00 92.25           C  
ATOM   1785  C   GLY A 230      -3.885  -1.389  -1.271  1.00 92.25           C  
ATOM   1786  O   GLY A 230      -4.059  -1.085  -2.451  1.00 92.25           O  
ATOM   1787  N   SER A 231      -3.533  -2.643  -0.928  1.00 91.81           N  
ATOM   1788  CA  SER A 231      -3.258  -3.670  -1.927  1.00 91.81           C  
ATOM   1789  C   SER A 231      -4.547  -4.316  -2.426  1.00 91.81           C  
ATOM   1790  CB  SER A 231      -2.328  -4.742  -1.353  1.00 91.81           C  
ATOM   1791  O   SER A 231      -4.539  -5.023  -3.436  1.00 91.81           O  
ATOM   1792  OG  SER A 231      -1.169  -4.152  -0.791  1.00 91.81           O  
ATOM   1793  N   PHE A 232      -5.672  -4.051  -1.742  1.00 94.94           N  
ATOM   1794  CA  PHE A 232      -6.949  -4.641  -2.121  1.00 94.94           C  
ATOM   1795  C   PHE A 232      -7.707  -3.723  -3.074  1.00 94.94           C  
ATOM   1796  CB  PHE A 232      -7.801  -4.926  -0.880  1.00 94.94           C  
ATOM   1797  O   PHE A 232      -7.555  -2.502  -3.020  1.00 94.94           O  
ATOM   1798  CG  PHE A 232      -7.219  -5.977   0.027  1.00 94.94           C  
ATOM   1799  CD1 PHE A 232      -7.355  -7.324  -0.272  1.00 94.94           C  
ATOM   1800  CD2 PHE A 232      -6.535  -5.613   1.181  1.00 94.94           C  
ATOM   1801  CE1 PHE A 232      -6.816  -8.297   0.566  1.00 94.94           C  
ATOM   1802  CE2 PHE A 232      -5.996  -6.578   2.023  1.00 94.94           C  
ATOM   1803  CZ  PHE A 232      -6.137  -7.922   1.714  1.00 94.94           C  
ATOM   1804  N   ALA A 233      -8.445  -4.320  -3.988  1.00 96.44           N  
ATOM   1805  CA  ALA A 233      -9.375  -3.535  -4.797  1.00 96.44           C  
ATOM   1806  C   ALA A 233     -10.609  -3.141  -3.990  1.00 96.44           C  
ATOM   1807  CB  ALA A 233      -9.789  -4.320  -6.043  1.00 96.44           C  
ATOM   1808  O   ALA A 233     -11.070  -2.000  -4.070  1.00 96.44           O  
ATOM   1809  N   LEU A 234     -11.062  -4.117  -3.246  1.00 98.06           N  
ATOM   1810  CA  LEU A 234     -12.305  -3.945  -2.500  1.00 98.06           C  
ATOM   1811  C   LEU A 234     -12.234  -4.664  -1.158  1.00 98.06           C  
ATOM   1812  CB  LEU A 234     -13.492  -4.465  -3.312  1.00 98.06           C  
ATOM   1813  O   LEU A 234     -11.734  -5.789  -1.075  1.00 98.06           O  
ATOM   1814  CG  LEU A 234     -14.859  -4.387  -2.637  1.00 98.06           C  
ATOM   1815  CD1 LEU A 234     -15.289  -2.932  -2.463  1.00 98.06           C  
ATOM   1816  CD2 LEU A 234     -15.898  -5.160  -3.441  1.00 98.06           C  
ATOM   1817  N   LEU A 235     -12.648  -4.039  -0.108  1.00 97.88           N  
ATOM   1818  CA  LEU A 235     -12.781  -4.641   1.214  1.00 97.88           C  
ATOM   1819  C   LEU A 235     -14.234  -4.582   1.688  1.00 97.88           C  
ATOM   1820  CB  LEU A 235     -11.875  -3.932   2.223  1.00 97.88           C  
ATOM   1821  O   LEU A 235     -14.852  -3.518   1.666  1.00 97.88           O  
ATOM   1822  CG  LEU A 235     -10.375  -4.031   1.967  1.00 97.88           C  
ATOM   1823  CD1 LEU A 235      -9.898  -2.846   1.132  1.00 97.88           C  
ATOM   1824  CD2 LEU A 235      -9.609  -4.102   3.285  1.00 97.88           C  
ATOM   1825  N   ILE A 236     -14.734  -5.691   2.123  1.00 97.88           N  
ATOM   1826  CA  ILE A 236     -16.125  -5.844   2.547  1.00 97.88           C  
ATOM   1827  C   ILE A 236     -16.172  -6.188   4.035  1.00 97.88           C  
ATOM   1828  CB  ILE A 236     -16.844  -6.934   1.723  1.00 97.88           C  
ATOM   1829  O   ILE A 236     -15.578  -7.176   4.469  1.00 97.88           O  
ATOM   1830  CG1 ILE A 236     -16.828  -6.578   0.232  1.00 97.88           C  
ATOM   1831  CG2 ILE A 236     -18.281  -7.121   2.219  1.00 97.88           C  
ATOM   1832  CD1 ILE A 236     -17.344  -7.688  -0.676  1.00 97.88           C  
ATOM   1833  N   PRO A 237     -16.953  -5.488   4.836  1.00 96.75           N  
ATOM   1834  CA  PRO A 237     -16.906  -5.629   6.293  1.00 96.75           C  
ATOM   1835  C   PRO A 237     -17.547  -6.926   6.781  1.00 96.75           C  
ATOM   1836  CB  PRO A 237     -17.688  -4.410   6.789  1.00 96.75           C  
ATOM   1837  O   PRO A 237     -17.203  -7.430   7.852  1.00 96.75           O  
ATOM   1838  CG  PRO A 237     -17.547  -3.400   5.699  1.00 96.75           C  
ATOM   1839  CD  PRO A 237     -17.531  -4.121   4.383  1.00 96.75           C  
ATOM   1840  N   GLN A 238     -18.516  -7.438   6.059  1.00 96.50           N  
ATOM   1841  CA  GLN A 238     -19.188  -8.648   6.504  1.00 96.50           C  
ATOM   1842  C   GLN A 238     -19.266  -9.688   5.383  1.00 96.50           C  
ATOM   1843  CB  GLN A 238     -20.594  -8.328   7.008  1.00 96.50           C  
ATOM   1844  O   GLN A 238     -18.234 -10.180   4.922  1.00 96.50           O  
ATOM   1845  CG  GLN A 238     -20.625  -7.652   8.375  1.00 96.50           C  
ATOM   1846  CD  GLN A 238     -20.969  -8.617   9.492  1.00 96.50           C  
ATOM   1847  NE2 GLN A 238     -21.156  -8.078  10.695  1.00 96.50           N  
ATOM   1848  OE1 GLN A 238     -21.047  -9.828   9.289  1.00 96.50           O  
ATOM   1849  N   ASP A 239     -20.531  -9.984   4.918  1.00 96.88           N  
ATOM   1850  CA  ASP A 239     -20.719 -11.055   3.943  1.00 96.88           C  
ATOM   1851  C   ASP A 239     -20.844 -10.492   2.527  1.00 96.88           C  
ATOM   1852  CB  ASP A 239     -21.969 -11.875   4.285  1.00 96.88           C  
ATOM   1853  O   ASP A 239     -21.266  -9.352   2.336  1.00 96.88           O  
ATOM   1854  CG  ASP A 239     -21.844 -12.617   5.602  1.00 96.88           C  
ATOM   1855  OD1 ASP A 239     -20.703 -12.891   6.047  1.00 96.88           O  
ATOM   1856  OD2 ASP A 239     -22.891 -12.945   6.203  1.00 96.88           O  
ATOM   1857  N   LEU A 240     -20.406 -11.250   1.595  1.00 97.81           N  
ATOM   1858  CA  LEU A 240     -20.594 -10.961   0.176  1.00 97.81           C  
ATOM   1859  C   LEU A 240     -21.609 -11.914  -0.438  1.00 97.81           C  
ATOM   1860  CB  LEU A 240     -19.250 -11.078  -0.573  1.00 97.81           C  
ATOM   1861  O   LEU A 240     -21.422 -13.133  -0.437  1.00 97.81           O  
ATOM   1862  CG  LEU A 240     -19.328 -10.969  -2.098  1.00 97.81           C  
ATOM   1863  CD1 LEU A 240     -19.844  -9.594  -2.506  1.00 97.81           C  
ATOM   1864  CD2 LEU A 240     -17.953 -11.227  -2.715  1.00 97.81           C  
ATOM   1865  N   TYR A 241     -22.688 -11.406  -0.931  1.00 97.62           N  
ATOM   1866  CA  TYR A 241     -23.750 -12.195  -1.545  1.00 97.62           C  
ATOM   1867  C   TYR A 241     -23.688 -12.086  -3.064  1.00 97.62           C  
ATOM   1868  CB  TYR A 241     -25.109 -11.734  -1.036  1.00 97.62           C  
ATOM   1869  O   TYR A 241     -23.781 -10.992  -3.621  1.00 97.62           O  
ATOM   1870  CG  TYR A 241     -25.328 -11.992   0.437  1.00 97.62           C  
ATOM   1871  CD1 TYR A 241     -25.938 -13.156   0.881  1.00 97.62           C  
ATOM   1872  CD2 TYR A 241     -24.922 -11.055   1.386  1.00 97.62           C  
ATOM   1873  CE1 TYR A 241     -26.141 -13.391   2.238  1.00 97.62           C  
ATOM   1874  CE2 TYR A 241     -25.109 -11.281   2.744  1.00 97.62           C  
ATOM   1875  OH  TYR A 241     -25.922 -12.680   4.504  1.00 97.62           O  
ATOM   1876  CZ  TYR A 241     -25.734 -12.453   3.160  1.00 97.62           C  
ATOM   1877  N   MET A 242     -23.578 -13.156  -3.711  1.00 97.56           N  
ATOM   1878  CA  MET A 242     -23.609 -13.211  -5.168  1.00 97.56           C  
ATOM   1879  C   MET A 242     -24.812 -14.008  -5.656  1.00 97.56           C  
ATOM   1880  CB  MET A 242     -22.312 -13.820  -5.719  1.00 97.56           C  
ATOM   1881  O   MET A 242     -24.859 -14.422  -6.816  1.00 97.56           O  
ATOM   1882  CG  MET A 242     -21.062 -13.023  -5.371  1.00 97.56           C  
ATOM   1883  SD  MET A 242     -19.547 -13.766  -6.074  1.00 97.56           S  
ATOM   1884  CE  MET A 242     -20.266 -14.961  -7.230  1.00 97.56           C  
ATOM   1885  N   ASP A 243     -25.781 -14.320  -4.781  1.00 96.00           N  
ATOM   1886  CA  ASP A 243     -26.953 -15.133  -5.086  1.00 96.00           C  
ATOM   1887  C   ASP A 243     -28.234 -14.312  -5.000  1.00 96.00           C  
ATOM   1888  CB  ASP A 243     -27.031 -16.328  -4.141  1.00 96.00           C  
ATOM   1889  O   ASP A 243     -29.312 -14.859  -4.855  1.00 96.00           O  
ATOM   1890  CG  ASP A 243     -27.250 -15.930  -2.693  1.00 96.00           C  
ATOM   1891  OD1 ASP A 243     -26.969 -14.766  -2.334  1.00 96.00           O  
ATOM   1892  OD2 ASP A 243     -27.703 -16.797  -1.903  1.00 96.00           O  
ATOM   1893  N   ARG A 244     -28.000 -13.023  -4.988  1.00 94.62           N  
ATOM   1894  CA  ARG A 244     -29.141 -12.117  -4.844  1.00 94.62           C  
ATOM   1895  C   ARG A 244     -29.109 -11.031  -5.914  1.00 94.62           C  
ATOM   1896  CB  ARG A 244     -29.156 -11.484  -3.451  1.00 94.62           C  
ATOM   1897  O   ARG A 244     -28.156 -10.945  -6.695  1.00 94.62           O  
ATOM   1898  CG  ARG A 244     -28.297 -12.219  -2.436  1.00 94.62           C  
ATOM   1899  CD  ARG A 244     -28.766 -11.977  -1.011  1.00 94.62           C  
ATOM   1900  NE  ARG A 244     -28.562 -13.148  -0.165  1.00 94.62           N  
ATOM   1901  NH1 ARG A 244     -29.797 -12.344   1.611  1.00 94.62           N  
ATOM   1902  NH2 ARG A 244     -28.812 -14.406   1.743  1.00 94.62           N  
ATOM   1903  CZ  ARG A 244     -29.062 -13.297   1.062  1.00 94.62           C  
ATOM   1904  N   ALA A 245     -30.234 -10.297  -5.887  1.00 95.00           N  
ATOM   1905  CA  ALA A 245     -30.328  -9.156  -6.797  1.00 95.00           C  
ATOM   1906  C   ALA A 245     -29.547  -7.965  -6.258  1.00 95.00           C  
ATOM   1907  CB  ALA A 245     -31.797  -8.773  -7.020  1.00 95.00           C  
ATOM   1908  O   ALA A 245     -29.375  -7.828  -5.047  1.00 95.00           O  
ATOM   1909  N   TRP A 246     -29.125  -7.160  -7.121  1.00 92.69           N  
ATOM   1910  CA  TRP A 246     -28.266  -6.027  -6.805  1.00 92.69           C  
ATOM   1911  C   TRP A 246     -28.969  -5.051  -5.871  1.00 92.69           C  
ATOM   1912  CB  TRP A 246     -27.828  -5.309  -8.086  1.00 92.69           C  
ATOM   1913  O   TRP A 246     -28.312  -4.328  -5.117  1.00 92.69           O  
ATOM   1914  CG  TRP A 246     -28.953  -4.574  -8.773  1.00 92.69           C  
ATOM   1915  CD1 TRP A 246     -29.922  -5.113  -9.578  1.00 92.69           C  
ATOM   1916  CD2 TRP A 246     -29.203  -3.168  -8.727  1.00 92.69           C  
ATOM   1917  CE2 TRP A 246     -30.344  -2.920  -9.523  1.00 92.69           C  
ATOM   1918  CE3 TRP A 246     -28.562  -2.090  -8.094  1.00 92.69           C  
ATOM   1919  NE1 TRP A 246     -30.766  -4.121 -10.031  1.00 92.69           N  
ATOM   1920  CH2 TRP A 246     -30.234  -0.601  -9.062  1.00 92.69           C  
ATOM   1921  CZ2 TRP A 246     -30.859  -1.637  -9.695  1.00 92.69           C  
ATOM   1922  CZ3 TRP A 246     -29.094  -0.814  -8.266  1.00 92.69           C  
ATOM   1923  N   ASP A 247     -30.312  -4.973  -5.910  1.00 90.44           N  
ATOM   1924  CA  ASP A 247     -31.062  -3.979  -5.152  1.00 90.44           C  
ATOM   1925  C   ASP A 247     -31.734  -4.609  -3.930  1.00 90.44           C  
ATOM   1926  CB  ASP A 247     -32.125  -3.309  -6.035  1.00 90.44           C  
ATOM   1927  O   ASP A 247     -32.656  -4.043  -3.367  1.00 90.44           O  
ATOM   1928  CG  ASP A 247     -33.125  -4.289  -6.594  1.00 90.44           C  
ATOM   1929  OD1 ASP A 247     -32.875  -5.512  -6.555  1.00 90.44           O  
ATOM   1930  OD2 ASP A 247     -34.188  -3.832  -7.082  1.00 90.44           O  
ATOM   1931  N   SER A 248     -31.203  -5.738  -3.576  1.00 93.06           N  
ATOM   1932  CA  SER A 248     -31.734  -6.387  -2.379  1.00 93.06           C  
ATOM   1933  C   SER A 248     -31.375  -5.594  -1.124  1.00 93.06           C  
ATOM   1934  CB  SER A 248     -31.188  -7.812  -2.260  1.00 93.06           C  
ATOM   1935  O   SER A 248     -30.344  -4.918  -1.077  1.00 93.06           O  
ATOM   1936  OG  SER A 248     -30.656  -8.258  -3.500  1.00 93.06           O  
ATOM   1937  N   THR A 249     -32.250  -5.625  -0.129  1.00 91.88           N  
ATOM   1938  CA  THR A 249     -31.953  -4.996   1.156  1.00 91.88           C  
ATOM   1939  C   THR A 249     -30.922  -5.801   1.941  1.00 91.88           C  
ATOM   1940  CB  THR A 249     -33.250  -4.840   1.994  1.00 91.88           C  
ATOM   1941  O   THR A 249     -31.125  -6.992   2.195  1.00 91.88           O  
ATOM   1942  CG2 THR A 249     -33.125  -3.654   2.947  1.00 91.88           C  
ATOM   1943  OG1 THR A 249     -34.344  -4.637   1.118  1.00 91.88           O  
ATOM   1944  N   MET A 250     -29.875  -5.172   2.240  1.00 92.06           N  
ATOM   1945  CA  MET A 250     -28.781  -5.852   2.920  1.00 92.06           C  
ATOM   1946  C   MET A 250     -28.594  -5.316   4.340  1.00 92.06           C  
ATOM   1947  CB  MET A 250     -27.469  -5.688   2.135  1.00 92.06           C  
ATOM   1948  O   MET A 250     -28.969  -4.176   4.625  1.00 92.06           O  
ATOM   1949  CG  MET A 250     -27.531  -6.258   0.727  1.00 92.06           C  
ATOM   1950  SD  MET A 250     -27.641  -8.086   0.715  1.00 92.06           S  
ATOM   1951  CE  MET A 250     -25.953  -8.516   1.201  1.00 92.06           C  
ATOM   1952  N   ASN A 251     -28.031  -6.141   5.219  1.00 91.50           N  
ATOM   1953  CA  ASN A 251     -27.625  -5.688   6.547  1.00 91.50           C  
ATOM   1954  C   ASN A 251     -26.359  -4.836   6.480  1.00 91.50           C  
ATOM   1955  CB  ASN A 251     -27.406  -6.883   7.480  1.00 91.50           C  
ATOM   1956  O   ASN A 251     -25.703  -4.781   5.445  1.00 91.50           O  
ATOM   1957  CG  ASN A 251     -28.688  -7.660   7.734  1.00 91.50           C  
ATOM   1958  ND2 ASN A 251     -28.562  -8.969   7.914  1.00 91.50           N  
ATOM   1959  OD1 ASN A 251     -29.781  -7.090   7.766  1.00 91.50           O  
ATOM   1960  N   ALA A 252     -26.094  -4.223   7.637  1.00 91.50           N  
ATOM   1961  CA  ALA A 252     -24.891  -3.383   7.699  1.00 91.50           C  
ATOM   1962  C   ALA A 252     -23.625  -4.203   7.461  1.00 91.50           C  
ATOM   1963  CB  ALA A 252     -24.812  -2.672   9.047  1.00 91.50           C  
ATOM   1964  O   ALA A 252     -23.391  -5.207   8.141  1.00 91.50           O  
ATOM   1965  N   GLY A 253     -22.906  -3.748   6.512  1.00 94.88           N  
ATOM   1966  CA  GLY A 253     -21.641  -4.398   6.223  1.00 94.88           C  
ATOM   1967  C   GLY A 253     -21.750  -5.473   5.152  1.00 94.88           C  
ATOM   1968  O   GLY A 253     -20.734  -5.965   4.660  1.00 94.88           O  
ATOM   1969  N   ASP A 254     -22.969  -5.867   4.754  1.00 95.62           N  
ATOM   1970  CA  ASP A 254     -23.188  -6.859   3.705  1.00 95.62           C  
ATOM   1971  C   ASP A 254     -23.250  -6.199   2.328  1.00 95.62           C  
ATOM   1972  CB  ASP A 254     -24.469  -7.648   3.973  1.00 95.62           C  
ATOM   1973  O   ASP A 254     -23.750  -5.082   2.193  1.00 95.62           O  
ATOM   1974  CG  ASP A 254     -24.391  -8.492   5.234  1.00 95.62           C  
ATOM   1975  OD1 ASP A 254     -23.281  -8.711   5.758  1.00 95.62           O  
ATOM   1976  OD2 ASP A 254     -25.453  -8.938   5.711  1.00 95.62           O  
ATOM   1977  N   VAL A 255     -22.734  -6.930   1.404  1.00 95.81           N  
ATOM   1978  CA  VAL A 255     -22.703  -6.414   0.040  1.00 95.81           C  
ATOM   1979  C   VAL A 255     -23.219  -7.477  -0.925  1.00 95.81           C  
ATOM   1980  CB  VAL A 255     -21.281  -5.973  -0.372  1.00 95.81           C  
ATOM   1981  O   VAL A 255     -22.969  -8.672  -0.741  1.00 95.81           O  
ATOM   1982  CG1 VAL A 255     -21.328  -5.008  -1.554  1.00 95.81           C  
ATOM   1983  CG2 VAL A 255     -20.547  -5.336   0.812  1.00 95.81           C  
ATOM   1984  N   ALA A 256     -23.922  -7.020  -1.926  1.00 96.69           N  
ATOM   1985  CA  ALA A 256     -24.453  -7.949  -2.918  1.00 96.69           C  
ATOM   1986  C   ALA A 256     -23.969  -7.594  -4.320  1.00 96.69           C  
ATOM   1987  CB  ALA A 256     -25.984  -7.957  -2.873  1.00 96.69           C  
ATOM   1988  O   ALA A 256     -23.875  -6.414  -4.668  1.00 96.69           O  
ATOM   1989  N   LEU A 257     -23.609  -8.539  -5.043  1.00 96.56           N  
ATOM   1990  CA  LEU A 257     -23.359  -8.445  -6.477  1.00 96.56           C  
ATOM   1991  C   LEU A 257     -24.438  -9.180  -7.270  1.00 96.56           C  
ATOM   1992  CB  LEU A 257     -21.984  -9.016  -6.820  1.00 96.56           C  
ATOM   1993  O   LEU A 257     -24.781 -10.312  -6.945  1.00 96.56           O  
ATOM   1994  CG  LEU A 257     -20.781  -8.289  -6.219  1.00 96.56           C  
ATOM   1995  CD1 LEU A 257     -19.500  -9.086  -6.465  1.00 96.56           C  
ATOM   1996  CD2 LEU A 257     -20.656  -6.883  -6.797  1.00 96.56           C  
ATOM   1997  N   HIS A 258     -24.906  -8.641  -8.297  1.00 96.88           N  
ATOM   1998  CA  HIS A 258     -26.125  -9.062  -8.992  1.00 96.88           C  
ATOM   1999  C   HIS A 258     -25.969 -10.469  -9.562  1.00 96.88           C  
ATOM   2000  CB  HIS A 258     -26.469  -8.070 -10.109  1.00 96.88           C  
ATOM   2001  O   HIS A 258     -24.984 -10.766 -10.234  1.00 96.88           O  
ATOM   2002  CG  HIS A 258     -27.766  -8.375 -10.797  1.00 96.88           C  
ATOM   2003  CD2 HIS A 258     -28.016  -8.781 -12.062  1.00 96.88           C  
ATOM   2004  ND1 HIS A 258     -28.984  -8.258 -10.172  1.00 96.88           N  
ATOM   2005  CE1 HIS A 258     -29.938  -8.586 -11.023  1.00 96.88           C  
ATOM   2006  NE2 HIS A 258     -29.391  -8.906 -12.180  1.00 96.88           N  
ATOM   2007  N   LYS A 259     -26.984 -11.258  -9.320  1.00 95.94           N  
ATOM   2008  CA  LYS A 259     -27.125 -12.570  -9.945  1.00 95.94           C  
ATOM   2009  C   LYS A 259     -28.031 -12.500 -11.164  1.00 95.94           C  
ATOM   2010  CB  LYS A 259     -27.688 -13.578  -8.938  1.00 95.94           C  
ATOM   2011  O   LYS A 259     -29.234 -12.273 -11.039  1.00 95.94           O  
ATOM   2012  CG  LYS A 259     -27.797 -14.992  -9.484  1.00 95.94           C  
ATOM   2013  CD  LYS A 259     -28.422 -15.938  -8.461  1.00 95.94           C  
ATOM   2014  CE  LYS A 259     -29.922 -15.672  -8.297  1.00 95.94           C  
ATOM   2015  NZ  LYS A 259     -30.594 -16.781  -7.566  1.00 95.94           N  
ATOM   2016  N   PHE A 260     -27.531 -12.781 -12.297  1.00 95.62           N  
ATOM   2017  CA  PHE A 260     -28.297 -12.859 -13.531  1.00 95.62           C  
ATOM   2018  C   PHE A 260     -29.000 -14.203 -13.648  1.00 95.62           C  
ATOM   2019  CB  PHE A 260     -27.391 -12.641 -14.750  1.00 95.62           C  
ATOM   2020  O   PHE A 260     -28.656 -15.156 -12.945  1.00 95.62           O  
ATOM   2021  CG  PHE A 260     -26.766 -11.273 -14.797  1.00 95.62           C  
ATOM   2022  CD1 PHE A 260     -27.422 -10.219 -15.414  1.00 95.62           C  
ATOM   2023  CD2 PHE A 260     -25.516 -11.039 -14.234  1.00 95.62           C  
ATOM   2024  CE1 PHE A 260     -26.844  -8.945 -15.461  1.00 95.62           C  
ATOM   2025  CE2 PHE A 260     -24.938  -9.781 -14.281  1.00 95.62           C  
ATOM   2026  CZ  PHE A 260     -25.609  -8.734 -14.898  1.00 95.62           C  
ATOM   2027  N   THR A 261     -29.984 -14.289 -14.594  1.00 92.44           N  
ATOM   2028  CA  THR A 261     -30.719 -15.531 -14.812  1.00 92.44           C  
ATOM   2029  C   THR A 261     -29.875 -16.516 -15.617  1.00 92.44           C  
ATOM   2030  CB  THR A 261     -32.031 -15.273 -15.539  1.00 92.44           C  
ATOM   2031  O   THR A 261     -30.078 -17.734 -15.516  1.00 92.44           O  
ATOM   2032  CG2 THR A 261     -33.156 -14.914 -14.555  1.00 92.44           C  
ATOM   2033  OG1 THR A 261     -31.875 -14.195 -16.469  1.00 92.44           O  
ATOM   2034  N   SER A 262     -29.000 -15.938 -16.359  1.00 91.31           N  
ATOM   2035  CA  SER A 262     -28.094 -16.766 -17.141  1.00 91.31           C  
ATOM   2036  C   SER A 262     -26.859 -15.992 -17.578  1.00 91.31           C  
ATOM   2037  CB  SER A 262     -28.812 -17.328 -18.375  1.00 91.31           C  
ATOM   2038  O   SER A 262     -26.875 -14.758 -17.594  1.00 91.31           O  
ATOM   2039  OG  SER A 262     -28.391 -16.656 -19.547  1.00 91.31           O  
ATOM   2040  N   ARG A 263     -25.891 -16.719 -17.922  1.00 90.25           N  
ATOM   2041  CA  ARG A 263     -24.656 -16.125 -18.422  1.00 90.25           C  
ATOM   2042  C   ARG A 263     -24.891 -15.430 -19.750  1.00 90.25           C  
ATOM   2043  CB  ARG A 263     -23.578 -17.203 -18.562  1.00 90.25           C  
ATOM   2044  O   ARG A 263     -24.125 -14.523 -20.125  1.00 90.25           O  
ATOM   2045  CG  ARG A 263     -22.188 -16.625 -18.828  1.00 90.25           C  
ATOM   2046  CD  ARG A 263     -21.141 -17.734 -18.984  1.00 90.25           C  
ATOM   2047  NE  ARG A 263     -19.812 -17.297 -18.578  1.00 90.25           N  
ATOM   2048  NH1 ARG A 263     -18.750 -19.266 -19.141  1.00 90.25           N  
ATOM   2049  NH2 ARG A 263     -17.562 -17.516 -18.250  1.00 90.25           N  
ATOM   2050  CZ  ARG A 263     -18.719 -18.031 -18.656  1.00 90.25           C  
ATOM   2051  N   LYS A 264     -25.844 -15.781 -20.500  1.00 89.19           N  
ATOM   2052  CA  LYS A 264     -26.141 -15.227 -21.812  1.00 89.19           C  
ATOM   2053  C   LYS A 264     -26.438 -13.734 -21.734  1.00 89.19           C  
ATOM   2054  CB  LYS A 264     -27.328 -15.961 -22.453  1.00 89.19           C  
ATOM   2055  O   LYS A 264     -26.203 -12.992 -22.688  1.00 89.19           O  
ATOM   2056  CG  LYS A 264     -27.156 -16.250 -23.938  1.00 89.19           C  
ATOM   2057  CD  LYS A 264     -28.375 -16.969 -24.500  1.00 89.19           C  
ATOM   2058  CE  LYS A 264     -28.203 -17.266 -25.984  1.00 89.19           C  
ATOM   2059  NZ  LYS A 264     -29.375 -18.016 -26.547  1.00 89.19           N  
ATOM   2060  N   GLU A 265     -26.906 -13.328 -20.609  1.00 91.69           N  
ATOM   2061  CA  GLU A 265     -27.266 -11.922 -20.422  1.00 91.69           C  
ATOM   2062  C   GLU A 265     -26.031 -11.031 -20.500  1.00 91.69           C  
ATOM   2063  CB  GLU A 265     -27.984 -11.719 -19.094  1.00 91.69           C  
ATOM   2064  O   GLU A 265     -26.141  -9.828 -20.750  1.00 91.69           O  
ATOM   2065  CG  GLU A 265     -29.375 -12.336 -19.047  1.00 91.69           C  
ATOM   2066  CD  GLU A 265     -30.094 -12.102 -17.719  1.00 91.69           C  
ATOM   2067  OE1 GLU A 265     -30.297 -13.078 -16.969  1.00 91.69           O  
ATOM   2068  OE2 GLU A 265     -30.438 -10.930 -17.438  1.00 91.69           O  
ATOM   2069  N   LEU A 266     -24.875 -11.539 -20.297  1.00 91.62           N  
ATOM   2070  CA  LEU A 266     -23.641 -10.750 -20.344  1.00 91.62           C  
ATOM   2071  C   LEU A 266     -23.172 -10.555 -21.781  1.00 91.62           C  
ATOM   2072  CB  LEU A 266     -22.531 -11.438 -19.516  1.00 91.62           C  
ATOM   2073  O   LEU A 266     -22.344  -9.688 -22.047  1.00 91.62           O  
ATOM   2074  CG  LEU A 266     -22.672 -11.359 -18.000  1.00 91.62           C  
ATOM   2075  CD1 LEU A 266     -21.797 -12.414 -17.344  1.00 91.62           C  
ATOM   2076  CD2 LEU A 266     -22.312  -9.961 -17.500  1.00 91.62           C  
ATOM   2077  N   ALA A 267     -23.734 -11.219 -22.797  1.00 81.00           N  
ATOM   2078  CA  ALA A 267     -23.484 -11.062 -24.219  1.00 81.00           C  
ATOM   2079  C   ALA A 267     -21.984 -10.953 -24.516  1.00 81.00           C  
ATOM   2080  CB  ALA A 267     -24.219  -9.836 -24.766  1.00 81.00           C  
ATOM   2081  O   ALA A 267     -21.547 -10.039 -25.219  1.00 81.00           O  
ATOM   2082  N   GLY A 268     -21.172 -11.781 -23.938  1.00 84.88           N  
ATOM   2083  CA  GLY A 268     -19.750 -11.789 -24.250  1.00 84.88           C  
ATOM   2084  C   GLY A 268     -18.953 -10.812 -23.422  1.00 84.88           C  
ATOM   2085  O   GLY A 268     -17.719 -10.742 -23.547  1.00 84.88           O  
ATOM   2086  N   SER A 269     -19.578 -10.055 -22.516  1.00 90.75           N  
ATOM   2087  CA  SER A 269     -18.891  -9.125 -21.625  1.00 90.75           C  
ATOM   2088  C   SER A 269     -18.109  -9.867 -20.547  1.00 90.75           C  
ATOM   2089  CB  SER A 269     -19.891  -8.164 -20.984  1.00 90.75           C  
ATOM   2090  O   SER A 269     -18.453 -11.000 -20.203  1.00 90.75           O  
ATOM   2091  OG  SER A 269     -19.312  -7.527 -19.844  1.00 90.75           O  
ATOM   2092  N   SER A 270     -17.031  -9.242 -20.125  1.00 92.06           N  
ATOM   2093  CA  SER A 270     -16.250  -9.828 -19.031  1.00 92.06           C  
ATOM   2094  C   SER A 270     -16.953  -9.648 -17.688  1.00 92.06           C  
ATOM   2095  CB  SER A 270     -14.859  -9.211 -18.984  1.00 92.06           C  
ATOM   2096  O   SER A 270     -16.609 -10.320 -16.719  1.00 92.06           O  
ATOM   2097  OG  SER A 270     -14.922  -7.805 -19.109  1.00 92.06           O  
ATOM   2098  N   GLY A 271     -18.000  -8.766 -17.672  1.00 95.75           N  
ATOM   2099  CA  GLY A 271     -18.641  -8.461 -16.406  1.00 95.75           C  
ATOM   2100  C   GLY A 271     -17.766  -7.637 -15.484  1.00 95.75           C  
ATOM   2101  O   GLY A 271     -17.047  -6.738 -15.930  1.00 95.75           O  
ATOM   2102  N   LEU A 272     -17.922  -7.863 -14.148  1.00 97.19           N  
ATOM   2103  CA  LEU A 272     -17.062  -7.246 -13.133  1.00 97.19           C  
ATOM   2104  C   LEU A 272     -15.844  -8.109 -12.852  1.00 97.19           C  
ATOM   2105  CB  LEU A 272     -17.844  -7.012 -11.844  1.00 97.19           C  
ATOM   2106  O   LEU A 272     -15.977  -9.250 -12.391  1.00 97.19           O  
ATOM   2107  CG  LEU A 272     -17.047  -6.566 -10.625  1.00 97.19           C  
ATOM   2108  CD1 LEU A 272     -16.391  -5.207 -10.891  1.00 97.19           C  
ATOM   2109  CD2 LEU A 272     -17.922  -6.516  -9.383  1.00 97.19           C  
ATOM   2110  N   VAL A 273     -14.688  -7.652 -13.148  1.00 96.44           N  
ATOM   2111  CA  VAL A 273     -13.461  -8.406 -12.938  1.00 96.44           C  
ATOM   2112  C   VAL A 273     -12.570  -7.688 -11.922  1.00 96.44           C  
ATOM   2113  CB  VAL A 273     -12.688  -8.625 -14.258  1.00 96.44           C  
ATOM   2114  O   VAL A 273     -12.141  -6.555 -12.156  1.00 96.44           O  
ATOM   2115  CG1 VAL A 273     -11.422  -9.445 -14.016  1.00 96.44           C  
ATOM   2116  CG2 VAL A 273     -13.578  -9.305 -15.289  1.00 96.44           C  
ATOM   2117  N   PHE A 274     -12.320  -8.328 -10.812  1.00 96.25           N  
ATOM   2118  CA  PHE A 274     -11.328  -7.832  -9.867  1.00 96.25           C  
ATOM   2119  C   PHE A 274      -9.938  -8.344 -10.227  1.00 96.25           C  
ATOM   2120  CB  PHE A 274     -11.688  -8.242  -8.438  1.00 96.25           C  
ATOM   2121  O   PHE A 274      -9.664  -9.539 -10.125  1.00 96.25           O  
ATOM   2122  CG  PHE A 274     -12.930  -7.586  -7.914  1.00 96.25           C  
ATOM   2123  CD1 PHE A 274     -12.914  -6.262  -7.496  1.00 96.25           C  
ATOM   2124  CD2 PHE A 274     -14.125  -8.297  -7.836  1.00 96.25           C  
ATOM   2125  CE1 PHE A 274     -14.070  -5.652  -7.008  1.00 96.25           C  
ATOM   2126  CE2 PHE A 274     -15.281  -7.691  -7.352  1.00 96.25           C  
ATOM   2127  CZ  PHE A 274     -15.250  -6.371  -6.938  1.00 96.25           C  
ATOM   2128  N   GLN A 275      -9.039  -7.445 -10.578  1.00 93.12           N  
ATOM   2129  CA  GLN A 275      -7.699  -7.820 -11.016  1.00 93.12           C  
ATOM   2130  C   GLN A 275      -6.715  -7.781  -9.852  1.00 93.12           C  
ATOM   2131  CB  GLN A 275      -7.223  -6.898 -12.133  1.00 93.12           C  
ATOM   2132  O   GLN A 275      -5.531  -8.086 -10.016  1.00 93.12           O  
ATOM   2133  CG  GLN A 275      -8.047  -7.012 -13.414  1.00 93.12           C  
ATOM   2134  CD  GLN A 275      -7.547  -6.090 -14.516  1.00 93.12           C  
ATOM   2135  NE2 GLN A 275      -7.582  -6.574 -15.750  1.00 93.12           N  
ATOM   2136  OE1 GLN A 275      -7.133  -4.957 -14.250  1.00 93.12           O  
ATOM   2137  N   SER A 276      -7.137  -7.293  -8.711  1.00 93.31           N  
ATOM   2138  CA  SER A 276      -6.398  -7.293  -7.457  1.00 93.31           C  
ATOM   2139  C   SER A 276      -7.191  -7.973  -6.348  1.00 93.31           C  
ATOM   2140  CB  SER A 276      -6.047  -5.863  -7.043  1.00 93.31           C  
ATOM   2141  O   SER A 276      -8.383  -8.234  -6.500  1.00 93.31           O  
ATOM   2142  OG  SER A 276      -5.078  -5.309  -7.914  1.00 93.31           O  
ATOM   2143  N   PRO A 277      -6.574  -8.320  -5.230  1.00 94.06           N  
ATOM   2144  CA  PRO A 277      -7.258  -9.078  -4.180  1.00 94.06           C  
ATOM   2145  C   PRO A 277      -8.477  -8.352  -3.621  1.00 94.06           C  
ATOM   2146  CB  PRO A 277      -6.176  -9.242  -3.107  1.00 94.06           C  
ATOM   2147  O   PRO A 277      -8.500  -7.117  -3.592  1.00 94.06           O  
ATOM   2148  CG  PRO A 277      -4.883  -9.156  -3.852  1.00 94.06           C  
ATOM   2149  CD  PRO A 277      -5.055  -8.203  -4.996  1.00 94.06           C  
ATOM   2150  N   VAL A 278      -9.445  -9.141  -3.254  1.00 96.81           N  
ATOM   2151  CA  VAL A 278     -10.641  -8.664  -2.562  1.00 96.81           C  
ATOM   2152  C   VAL A 278     -10.695  -9.258  -1.158  1.00 96.81           C  
ATOM   2153  CB  VAL A 278     -11.930  -9.016  -3.342  1.00 96.81           C  
ATOM   2154  O   VAL A 278     -10.367 -10.430  -0.959  1.00 96.81           O  
ATOM   2155  CG1 VAL A 278     -13.172  -8.656  -2.527  1.00 96.81           C  
ATOM   2156  CG2 VAL A 278     -11.945  -8.305  -4.691  1.00 96.81           C  
ATOM   2157  N   PHE A 279     -10.961  -8.414  -0.221  1.00 97.12           N  
ATOM   2158  CA  PHE A 279     -11.070  -8.875   1.156  1.00 97.12           C  
ATOM   2159  C   PHE A 279     -12.531  -8.961   1.582  1.00 97.12           C  
ATOM   2160  CB  PHE A 279     -10.305  -7.949   2.102  1.00 97.12           C  
ATOM   2161  O   PHE A 279     -13.281  -7.996   1.438  1.00 97.12           O  
ATOM   2162  CG  PHE A 279     -10.266  -8.430   3.527  1.00 97.12           C  
ATOM   2163  CD1 PHE A 279     -11.242  -8.047   4.434  1.00 97.12           C  
ATOM   2164  CD2 PHE A 279      -9.242  -9.273   3.959  1.00 97.12           C  
ATOM   2165  CE1 PHE A 279     -11.203  -8.492   5.754  1.00 97.12           C  
ATOM   2166  CE2 PHE A 279      -9.203  -9.727   5.277  1.00 97.12           C  
ATOM   2167  CZ  PHE A 279     -10.188  -9.328   6.172  1.00 97.12           C  
ATOM   2168  N   VAL A 280     -12.953 -10.125   2.043  1.00 97.88           N  
ATOM   2169  CA  VAL A 280     -14.273 -10.344   2.627  1.00 97.88           C  
ATOM   2170  C   VAL A 280     -14.125 -10.805   4.074  1.00 97.88           C  
ATOM   2171  CB  VAL A 280     -15.086 -11.375   1.815  1.00 97.88           C  
ATOM   2172  O   VAL A 280     -13.555 -11.867   4.340  1.00 97.88           O  
ATOM   2173  CG1 VAL A 280     -16.484 -11.555   2.412  1.00 97.88           C  
ATOM   2174  CG2 VAL A 280     -15.172 -10.953   0.351  1.00 97.88           C  
ATOM   2175  N   ASN A 281     -14.719 -10.102   5.008  1.00 97.31           N  
ATOM   2176  CA  ASN A 281     -14.453 -10.336   6.422  1.00 97.31           C  
ATOM   2177  C   ASN A 281     -15.133 -11.609   6.922  1.00 97.31           C  
ATOM   2178  CB  ASN A 281     -14.906  -9.133   7.258  1.00 97.31           C  
ATOM   2179  O   ASN A 281     -14.625 -12.273   7.824  1.00 97.31           O  
ATOM   2180  CG  ASN A 281     -14.117  -8.984   8.547  1.00 97.31           C  
ATOM   2181  ND2 ASN A 281     -14.625  -8.172   9.461  1.00 97.31           N  
ATOM   2182  OD1 ASN A 281     -13.062  -9.602   8.711  1.00 97.31           O  
ATOM   2183  N   ARG A 282     -16.266 -12.008   6.305  1.00 96.25           N  
ATOM   2184  CA  ARG A 282     -16.984 -13.203   6.742  1.00 96.25           C  
ATOM   2185  C   ARG A 282     -17.250 -14.141   5.570  1.00 96.25           C  
ATOM   2186  CB  ARG A 282     -18.297 -12.812   7.426  1.00 96.25           C  
ATOM   2187  O   ARG A 282     -16.328 -14.578   4.891  1.00 96.25           O  
ATOM   2188  CG  ARG A 282     -18.156 -12.523   8.914  1.00 96.25           C  
ATOM   2189  CD  ARG A 282     -19.500 -12.500   9.609  1.00 96.25           C  
ATOM   2190  NE  ARG A 282     -19.375 -12.680  11.055  1.00 96.25           N  
ATOM   2191  NH1 ARG A 282     -21.625 -12.523  11.500  1.00 96.25           N  
ATOM   2192  NH2 ARG A 282     -20.141 -12.859  13.211  1.00 96.25           N  
ATOM   2193  CZ  ARG A 282     -20.375 -12.688  11.914  1.00 96.25           C  
ATOM   2194  N   ASN A 283     -18.547 -14.383   5.238  1.00 96.56           N  
ATOM   2195  CA  ASN A 283     -18.891 -15.453   4.301  1.00 96.56           C  
ATOM   2196  C   ASN A 283     -19.094 -14.914   2.887  1.00 96.56           C  
ATOM   2197  CB  ASN A 283     -20.125 -16.203   4.770  1.00 96.56           C  
ATOM   2198  O   ASN A 283     -19.344 -13.719   2.705  1.00 96.56           O  
ATOM   2199  CG  ASN A 283     -19.969 -16.781   6.160  1.00 96.56           C  
ATOM   2200  ND2 ASN A 283     -20.969 -16.562   7.012  1.00 96.56           N  
ATOM   2201  OD1 ASN A 283     -18.969 -17.422   6.473  1.00 96.56           O  
ATOM   2202  N   ILE A 284     -18.953 -15.734   1.950  1.00 97.69           N  
ATOM   2203  CA  ILE A 284     -19.312 -15.477   0.559  1.00 97.69           C  
ATOM   2204  C   ILE A 284     -20.406 -16.438   0.115  1.00 97.69           C  
ATOM   2205  CB  ILE A 284     -18.078 -15.602  -0.368  1.00 97.69           C  
ATOM   2206  O   ILE A 284     -20.250 -17.656   0.235  1.00 97.69           O  
ATOM   2207  CG1 ILE A 284     -16.969 -14.648   0.088  1.00 97.69           C  
ATOM   2208  CG2 ILE A 284     -18.469 -15.328  -1.824  1.00 97.69           C  
ATOM   2209  CD1 ILE A 284     -15.664 -14.797  -0.688  1.00 97.69           C  
ATOM   2210  N   TYR A 285     -21.453 -15.945  -0.364  1.00 97.75           N  
ATOM   2211  CA  TYR A 285     -22.578 -16.750  -0.815  1.00 97.75           C  
ATOM   2212  C   TYR A 285     -22.609 -16.844  -2.336  1.00 97.75           C  
ATOM   2213  CB  TYR A 285     -23.891 -16.156  -0.303  1.00 97.75           C  
ATOM   2214  O   TYR A 285     -22.844 -15.844  -3.021  1.00 97.75           O  
ATOM   2215  CG  TYR A 285     -24.062 -16.234   1.195  1.00 97.75           C  
ATOM   2216  CD1 TYR A 285     -24.766 -17.281   1.785  1.00 97.75           C  
ATOM   2217  CD2 TYR A 285     -23.500 -15.266   2.023  1.00 97.75           C  
ATOM   2218  CE1 TYR A 285     -24.922 -17.359   3.166  1.00 97.75           C  
ATOM   2219  CE2 TYR A 285     -23.641 -15.336   3.406  1.00 97.75           C  
ATOM   2220  OH  TYR A 285     -24.500 -16.453   5.336  1.00 97.75           O  
ATOM   2221  CZ  TYR A 285     -24.359 -16.375   3.967  1.00 97.75           C  
ATOM   2222  N   LEU A 286     -22.391 -18.031  -2.844  1.00 97.19           N  
ATOM   2223  CA  LEU A 286     -22.406 -18.281  -4.281  1.00 97.19           C  
ATOM   2224  C   LEU A 286     -23.781 -18.703  -4.754  1.00 97.19           C  
ATOM   2225  CB  LEU A 286     -21.375 -19.359  -4.641  1.00 97.19           C  
ATOM   2226  O   LEU A 286     -24.578 -19.234  -3.973  1.00 97.19           O  
ATOM   2227  CG  LEU A 286     -19.922 -19.078  -4.227  1.00 97.19           C  
ATOM   2228  CD1 LEU A 286     -19.031 -20.266  -4.590  1.00 97.19           C  
ATOM   2229  CD2 LEU A 286     -19.422 -17.812  -4.887  1.00 97.19           C  
ATOM   2230  N   PRO A 287     -24.062 -18.438  -6.062  1.00 95.62           N  
ATOM   2231  CA  PRO A 287     -25.297 -19.016  -6.598  1.00 95.62           C  
ATOM   2232  C   PRO A 287     -25.312 -20.547  -6.566  1.00 95.62           C  
ATOM   2233  CB  PRO A 287     -25.344 -18.500  -8.039  1.00 95.62           C  
ATOM   2234  O   PRO A 287     -24.266 -21.172  -6.730  1.00 95.62           O  
ATOM   2235  CG  PRO A 287     -24.297 -17.422  -8.086  1.00 95.62           C  
ATOM   2236  CD  PRO A 287     -23.312 -17.656  -6.973  1.00 95.62           C  
ATOM   2237  N   THR A 288     -26.469 -21.109  -6.418  1.00 91.88           N  
ATOM   2238  CA  THR A 288     -26.594 -22.562  -6.355  1.00 91.88           C  
ATOM   2239  C   THR A 288     -26.641 -23.156  -7.758  1.00 91.88           C  
ATOM   2240  CB  THR A 288     -27.844 -22.984  -5.570  1.00 91.88           C  
ATOM   2241  O   THR A 288     -27.328 -22.625  -8.641  1.00 91.88           O  
ATOM   2242  CG2 THR A 288     -27.500 -23.984  -4.473  1.00 91.88           C  
ATOM   2243  OG1 THR A 288     -28.438 -21.812  -4.969  1.00 91.88           O  
ATOM   2244  N   ASP A 289     -25.844 -24.109  -7.973  1.00 90.25           N  
ATOM   2245  CA  ASP A 289     -25.875 -24.859  -9.219  1.00 90.25           C  
ATOM   2246  C   ASP A 289     -26.688 -26.156  -9.055  1.00 90.25           C  
ATOM   2247  CB  ASP A 289     -24.469 -25.203  -9.688  1.00 90.25           C  
ATOM   2248  O   ASP A 289     -26.172 -27.156  -8.562  1.00 90.25           O  
ATOM   2249  CG  ASP A 289     -24.422 -25.781 -11.094  1.00 90.25           C  
ATOM   2250  OD1 ASP A 289     -25.500 -26.047 -11.672  1.00 90.25           O  
ATOM   2251  OD2 ASP A 289     -23.312 -25.969 -11.633  1.00 90.25           O  
ATOM   2252  N   GLU A 290     -27.906 -26.219  -9.523  1.00 82.06           N  
ATOM   2253  CA  GLU A 290     -28.781 -27.391  -9.398  1.00 82.06           C  
ATOM   2254  C   GLU A 290     -29.016 -28.047 -10.750  1.00 82.06           C  
ATOM   2255  CB  GLU A 290     -30.109 -26.984  -8.766  1.00 82.06           C  
ATOM   2256  O   GLU A 290     -29.875 -28.922 -10.875  1.00 82.06           O  
ATOM   2257  CG  GLU A 290     -29.984 -26.406  -7.367  1.00 82.06           C  
ATOM   2258  CD  GLU A 290     -31.297 -26.359  -6.605  1.00 82.06           C  
ATOM   2259  OE1 GLU A 290     -31.297 -26.000  -5.406  1.00 82.06           O  
ATOM   2260  OE2 GLU A 290     -32.344 -26.688  -7.215  1.00 82.06           O  
ATOM   2261  N   ALA A 291     -28.281 -27.594 -11.648  1.00 86.62           N  
ATOM   2262  CA  ALA A 291     -28.531 -28.109 -12.992  1.00 86.62           C  
ATOM   2263  C   ALA A 291     -27.797 -29.438 -13.211  1.00 86.62           C  
ATOM   2264  CB  ALA A 291     -28.109 -27.094 -14.039  1.00 86.62           C  
ATOM   2265  O   ALA A 291     -26.891 -29.781 -12.461  1.00 86.62           O  
ATOM   2266  N   ALA A 292     -28.250 -30.094 -14.234  1.00 84.00           N  
ATOM   2267  CA  ALA A 292     -27.656 -31.375 -14.594  1.00 84.00           C  
ATOM   2268  C   ALA A 292     -26.234 -31.188 -15.109  1.00 84.00           C  
ATOM   2269  CB  ALA A 292     -28.500 -32.094 -15.648  1.00 84.00           C  
ATOM   2270  O   ALA A 292     -25.828 -30.078 -15.438  1.00 84.00           O  
ATOM   2271  N   ASP A 293     -25.438 -32.188 -15.078  1.00 79.00           N  
ATOM   2272  CA  ASP A 293     -24.047 -32.125 -15.477  1.00 79.00           C  
ATOM   2273  C   ASP A 293     -23.891 -31.641 -16.906  1.00 79.00           C  
ATOM   2274  CB  ASP A 293     -23.406 -33.531 -15.328  1.00 79.00           C  
ATOM   2275  O   ASP A 293     -22.906 -30.984 -17.250  1.00 79.00           O  
ATOM   2276  CG  ASP A 293     -23.047 -33.875 -13.891  1.00 79.00           C  
ATOM   2277  OD1 ASP A 293     -23.047 -32.969 -13.031  1.00 79.00           O  
ATOM   2278  OD2 ASP A 293     -22.781 -35.062 -13.609  1.00 79.00           O  
ATOM   2279  N   ASP A 294     -24.844 -31.953 -17.734  1.00 78.88           N  
ATOM   2280  CA  ASP A 294     -24.734 -31.609 -19.141  1.00 78.88           C  
ATOM   2281  C   ASP A 294     -25.438 -30.281 -19.453  1.00 78.88           C  
ATOM   2282  CB  ASP A 294     -25.328 -32.719 -20.016  1.00 78.88           C  
ATOM   2283  O   ASP A 294     -25.562 -29.891 -20.609  1.00 78.88           O  
ATOM   2284  CG  ASP A 294     -26.766 -33.062 -19.656  1.00 78.88           C  
ATOM   2285  OD1 ASP A 294     -27.188 -32.750 -18.516  1.00 78.88           O  
ATOM   2286  OD2 ASP A 294     -27.484 -33.625 -20.500  1.00 78.88           O  
ATOM   2287  N   ALA A 295     -25.844 -29.703 -18.312  1.00 84.88           N  
ATOM   2288  CA  ALA A 295     -26.531 -28.438 -18.531  1.00 84.88           C  
ATOM   2289  C   ALA A 295     -25.578 -27.375 -19.062  1.00 84.88           C  
ATOM   2290  CB  ALA A 295     -27.188 -27.953 -17.250  1.00 84.88           C  
ATOM   2291  O   ALA A 295     -24.422 -27.312 -18.641  1.00 84.88           O  
ATOM   2292  N   THR A 296     -26.047 -26.703 -20.062  1.00 80.94           N  
ATOM   2293  CA  THR A 296     -25.234 -25.609 -20.609  1.00 80.94           C  
ATOM   2294  C   THR A 296     -25.188 -24.438 -19.641  1.00 80.94           C  
ATOM   2295  CB  THR A 296     -25.781 -25.141 -21.969  1.00 80.94           C  
ATOM   2296  O   THR A 296     -26.172 -24.172 -18.938  1.00 80.94           O  
ATOM   2297  CG2 THR A 296     -25.797 -26.297 -22.969  1.00 80.94           C  
ATOM   2298  OG1 THR A 296     -27.109 -24.656 -21.797  1.00 80.94           O  
ATOM   2299  N   PRO A 297     -24.094 -23.781 -19.531  1.00 76.50           N  
ATOM   2300  CA  PRO A 297     -23.969 -22.625 -18.641  1.00 76.50           C  
ATOM   2301  C   PRO A 297     -24.984 -21.531 -18.922  1.00 76.50           C  
ATOM   2302  CB  PRO A 297     -22.547 -22.125 -18.922  1.00 76.50           C  
ATOM   2303  O   PRO A 297     -25.281 -20.703 -18.047  1.00 76.50           O  
ATOM   2304  CG  PRO A 297     -21.859 -23.266 -19.609  1.00 76.50           C  
ATOM   2305  CD  PRO A 297     -22.922 -24.156 -20.203  1.00 76.50           C  
ATOM   2306  N   ASP A 298     -25.672 -21.547 -20.062  1.00 80.62           N  
ATOM   2307  CA  ASP A 298     -26.625 -20.516 -20.469  1.00 80.62           C  
ATOM   2308  C   ASP A 298     -27.984 -20.734 -19.812  1.00 80.62           C  
ATOM   2309  CB  ASP A 298     -26.781 -20.500 -22.000  1.00 80.62           C  
ATOM   2310  O   ASP A 298     -28.875 -19.891 -19.922  1.00 80.62           O  
ATOM   2311  CG  ASP A 298     -25.531 -20.016 -22.719  1.00 80.62           C  
ATOM   2312  OD1 ASP A 298     -24.656 -19.391 -22.078  1.00 80.62           O  
ATOM   2313  OD2 ASP A 298     -25.422 -20.266 -23.938  1.00 80.62           O  
ATOM   2314  N   SER A 299     -28.125 -21.781 -19.094  1.00 84.19           N  
ATOM   2315  CA  SER A 299     -29.391 -22.062 -18.453  1.00 84.19           C  
ATOM   2316  C   SER A 299     -29.266 -22.016 -16.922  1.00 84.19           C  
ATOM   2317  CB  SER A 299     -29.922 -23.438 -18.875  1.00 84.19           C  
ATOM   2318  O   SER A 299     -30.188 -22.391 -16.203  1.00 84.19           O  
ATOM   2319  OG  SER A 299     -28.953 -24.438 -18.641  1.00 84.19           O  
ATOM   2320  N   ILE A 300     -28.125 -21.594 -16.484  1.00 90.88           N  
ATOM   2321  CA  ILE A 300     -27.828 -21.578 -15.055  1.00 90.88           C  
ATOM   2322  C   ILE A 300     -27.672 -20.141 -14.570  1.00 90.88           C  
ATOM   2323  CB  ILE A 300     -26.547 -22.391 -14.742  1.00 90.88           C  
ATOM   2324  O   ILE A 300     -27.156 -19.297 -15.305  1.00 90.88           O  
ATOM   2325  CG1 ILE A 300     -26.594 -23.750 -15.461  1.00 90.88           C  
ATOM   2326  CG2 ILE A 300     -26.391 -22.578 -13.227  1.00 90.88           C  
ATOM   2327  CD1 ILE A 300     -25.281 -24.531 -15.383  1.00 90.88           C  
ATOM   2328  N   ASN A 301     -28.203 -19.922 -13.320  1.00 92.50           N  
ATOM   2329  CA  ASN A 301     -27.969 -18.609 -12.719  1.00 92.50           C  
ATOM   2330  C   ASN A 301     -26.484 -18.266 -12.703  1.00 92.50           C  
ATOM   2331  CB  ASN A 301     -28.547 -18.562 -11.305  1.00 92.50           C  
ATOM   2332  O   ASN A 301     -25.641 -19.125 -12.516  1.00 92.50           O  
ATOM   2333  CG  ASN A 301     -30.062 -18.672 -11.281  1.00 92.50           C  
ATOM   2334  ND2 ASN A 301     -30.594 -19.281 -10.227  1.00 92.50           N  
ATOM   2335  OD1 ASN A 301     -30.734 -18.234 -12.211  1.00 92.50           O  
ATOM   2336  N   TYR A 302     -26.250 -17.000 -12.969  1.00 94.56           N  
ATOM   2337  CA  TYR A 302     -24.844 -16.609 -13.148  1.00 94.56           C  
ATOM   2338  C   TYR A 302     -24.578 -15.250 -12.516  1.00 94.56           C  
ATOM   2339  CB  TYR A 302     -24.484 -16.578 -14.641  1.00 94.56           C  
ATOM   2340  O   TYR A 302     -25.266 -14.266 -12.828  1.00 94.56           O  
ATOM   2341  CG  TYR A 302     -23.016 -16.375 -14.906  1.00 94.56           C  
ATOM   2342  CD1 TYR A 302     -22.516 -15.109 -15.227  1.00 94.56           C  
ATOM   2343  CD2 TYR A 302     -22.125 -17.438 -14.828  1.00 94.56           C  
ATOM   2344  CE1 TYR A 302     -21.156 -14.922 -15.469  1.00 94.56           C  
ATOM   2345  CE2 TYR A 302     -20.766 -17.250 -15.070  1.00 94.56           C  
ATOM   2346  OH  TYR A 302     -18.953 -15.812 -15.633  1.00 94.56           O  
ATOM   2347  CZ  TYR A 302     -20.297 -16.000 -15.391  1.00 94.56           C  
ATOM   2348  N   ALA A 303     -23.641 -15.211 -11.625  1.00 95.88           N  
ATOM   2349  CA  ALA A 303     -23.141 -13.938 -11.133  1.00 95.88           C  
ATOM   2350  C   ALA A 303     -22.000 -13.422 -12.016  1.00 95.88           C  
ATOM   2351  CB  ALA A 303     -22.656 -14.070  -9.688  1.00 95.88           C  
ATOM   2352  O   ALA A 303     -20.969 -14.086 -12.156  1.00 95.88           O  
ATOM   2353  N   GLY A 304     -22.109 -12.320 -12.688  1.00 95.19           N  
ATOM   2354  CA  GLY A 304     -21.141 -11.781 -13.641  1.00 95.19           C  
ATOM   2355  C   GLY A 304     -19.922 -11.180 -12.977  1.00 95.19           C  
ATOM   2356  O   GLY A 304     -19.516 -10.062 -13.312  1.00 95.19           O  
ATOM   2357  N   VAL A 305     -19.359 -11.875 -11.984  1.00 96.62           N  
ATOM   2358  CA  VAL A 305     -18.188 -11.398 -11.258  1.00 96.62           C  
ATOM   2359  C   VAL A 305     -17.062 -12.430 -11.352  1.00 96.62           C  
ATOM   2360  CB  VAL A 305     -18.516 -11.102  -9.773  1.00 96.62           C  
ATOM   2361  O   VAL A 305     -17.328 -13.633 -11.297  1.00 96.62           O  
ATOM   2362  CG1 VAL A 305     -17.438 -11.656  -8.859  1.00 96.62           C  
ATOM   2363  CG2 VAL A 305     -18.688  -9.602  -9.555  1.00 96.62           C  
ATOM   2364  N   THR A 306     -15.859 -11.992 -11.602  1.00 96.31           N  
ATOM   2365  CA  THR A 306     -14.656 -12.820 -11.641  1.00 96.31           C  
ATOM   2366  C   THR A 306     -13.586 -12.266 -10.711  1.00 96.31           C  
ATOM   2367  CB  THR A 306     -14.102 -12.930 -13.070  1.00 96.31           C  
ATOM   2368  O   THR A 306     -13.266 -11.078 -10.766  1.00 96.31           O  
ATOM   2369  CG2 THR A 306     -12.906 -13.867 -13.133  1.00 96.31           C  
ATOM   2370  OG1 THR A 306     -15.125 -13.422 -13.945  1.00 96.31           O  
ATOM   2371  N   PHE A 307     -13.086 -13.109  -9.844  1.00 96.00           N  
ATOM   2372  CA  PHE A 307     -11.953 -12.750  -9.000  1.00 96.00           C  
ATOM   2373  C   PHE A 307     -10.648 -13.258  -9.602  1.00 96.00           C  
ATOM   2374  CB  PHE A 307     -12.133 -13.305  -7.586  1.00 96.00           C  
ATOM   2375  O   PHE A 307     -10.305 -14.438  -9.445  1.00 96.00           O  
ATOM   2376  CG  PHE A 307     -13.414 -12.867  -6.922  1.00 96.00           C  
ATOM   2377  CD1 PHE A 307     -13.453 -11.719  -6.141  1.00 96.00           C  
ATOM   2378  CD2 PHE A 307     -14.578 -13.609  -7.086  1.00 96.00           C  
ATOM   2379  CE1 PHE A 307     -14.641 -11.320  -5.523  1.00 96.00           C  
ATOM   2380  CE2 PHE A 307     -15.766 -13.211  -6.477  1.00 96.00           C  
ATOM   2381  CZ  PHE A 307     -15.789 -12.070  -5.695  1.00 96.00           C  
ATOM   2382  N   ALA A 308      -9.969 -12.367 -10.250  1.00 93.00           N  
ATOM   2383  CA  ALA A 308      -8.773 -12.758 -11.000  1.00 93.00           C  
ATOM   2384  C   ALA A 308      -7.566 -12.898 -10.078  1.00 93.00           C  
ATOM   2385  CB  ALA A 308      -8.484 -11.742 -12.102  1.00 93.00           C  
ATOM   2386  O   ALA A 308      -6.566 -13.516 -10.445  1.00 93.00           O  
ATOM   2387  N   ASP A 309      -7.641 -12.273  -8.930  1.00 91.56           N  
ATOM   2388  CA  ASP A 309      -6.621 -12.422  -7.898  1.00 91.56           C  
ATOM   2389  C   ASP A 309      -7.195 -13.070  -6.645  1.00 91.56           C  
ATOM   2390  CB  ASP A 309      -6.012 -11.055  -7.555  1.00 91.56           C  
ATOM   2391  O   ASP A 309      -8.367 -13.453  -6.621  1.00 91.56           O  
ATOM   2392  CG  ASP A 309      -4.559 -11.148  -7.129  1.00 91.56           C  
ATOM   2393  OD1 ASP A 309      -4.145 -12.195  -6.590  1.00 91.56           O  
ATOM   2394  OD2 ASP A 309      -3.820 -10.156  -7.328  1.00 91.56           O  
ATOM   2395  N   ARG A 310      -6.398 -13.258  -5.691  1.00 91.56           N  
ATOM   2396  CA  ARG A 310      -6.758 -13.992  -4.480  1.00 91.56           C  
ATOM   2397  C   ARG A 310      -7.859 -13.266  -3.715  1.00 91.56           C  
ATOM   2398  CB  ARG A 310      -5.531 -14.180  -3.584  1.00 91.56           C  
ATOM   2399  O   ARG A 310      -7.863 -12.039  -3.629  1.00 91.56           O  
ATOM   2400  CG  ARG A 310      -5.508 -15.516  -2.854  1.00 91.56           C  
ATOM   2401  CD  ARG A 310      -4.145 -15.797  -2.242  1.00 91.56           C  
ATOM   2402  NE  ARG A 310      -3.398 -16.781  -3.025  1.00 91.56           N  
ATOM   2403  NH1 ARG A 310      -1.443 -16.562  -1.812  1.00 91.56           N  
ATOM   2404  NH2 ARG A 310      -1.551 -18.031  -3.574  1.00 91.56           N  
ATOM   2405  CZ  ARG A 310      -2.133 -17.125  -2.801  1.00 91.56           C  
ATOM   2406  N   VAL A 311      -8.805 -14.047  -3.219  1.00 94.94           N  
ATOM   2407  CA  VAL A 311      -9.789 -13.523  -2.279  1.00 94.94           C  
ATOM   2408  C   VAL A 311      -9.375 -13.867  -0.850  1.00 94.94           C  
ATOM   2409  CB  VAL A 311     -11.203 -14.078  -2.570  1.00 94.94           C  
ATOM   2410  O   VAL A 311      -9.102 -15.023  -0.538  1.00 94.94           O  
ATOM   2411  CG1 VAL A 311     -12.195 -13.609  -1.511  1.00 94.94           C  
ATOM   2412  CG2 VAL A 311     -11.664 -13.656  -3.965  1.00 94.94           C  
ATOM   2413  N   TYR A 312      -9.188 -12.867  -0.036  1.00 94.06           N  
ATOM   2414  CA  TYR A 312      -8.867 -13.055   1.374  1.00 94.06           C  
ATOM   2415  C   TYR A 312     -10.117 -12.977   2.238  1.00 94.06           C  
ATOM   2416  CB  TYR A 312      -7.848 -12.000   1.835  1.00 94.06           C  
ATOM   2417  O   TYR A 312     -10.945 -12.078   2.061  1.00 94.06           O  
ATOM   2418  CG  TYR A 312      -6.469 -12.195   1.245  1.00 94.06           C  
ATOM   2419  CD1 TYR A 312      -5.488 -12.898   1.934  1.00 94.06           C  
ATOM   2420  CD2 TYR A 312      -6.148 -11.664  -0.000  1.00 94.06           C  
ATOM   2421  CE1 TYR A 312      -4.219 -13.078   1.396  1.00 94.06           C  
ATOM   2422  CE2 TYR A 312      -4.883 -11.836  -0.548  1.00 94.06           C  
ATOM   2423  OH  TYR A 312      -2.668 -12.711  -0.382  1.00 94.06           O  
ATOM   2424  CZ  TYR A 312      -3.926 -12.539   0.156  1.00 94.06           C  
ATOM   2425  N   MET A 313     -10.258 -13.914   3.068  1.00 95.12           N  
ATOM   2426  CA  MET A 313     -11.375 -13.914   4.004  1.00 95.12           C  
ATOM   2427  C   MET A 313     -10.891 -13.742   5.438  1.00 95.12           C  
ATOM   2428  CB  MET A 313     -12.188 -15.203   3.875  1.00 95.12           C  
ATOM   2429  O   MET A 313      -9.820 -14.242   5.797  1.00 95.12           O  
ATOM   2430  CG  MET A 313     -12.820 -15.398   2.506  1.00 95.12           C  
ATOM   2431  SD  MET A 313     -14.031 -16.781   2.479  1.00 95.12           S  
ATOM   2432  CE  MET A 313     -14.336 -16.969   4.258  1.00 95.12           C  
ATOM   2433  N   GLY A 314     -11.656 -12.984   6.250  1.00 93.19           N  
ATOM   2434  CA  GLY A 314     -11.320 -12.875   7.660  1.00 93.19           C  
ATOM   2435  C   GLY A 314     -11.492 -14.180   8.414  1.00 93.19           C  
ATOM   2436  O   GLY A 314     -10.523 -14.711   8.977  1.00 93.19           O  
ATOM   2437  N   ASN A 315     -12.656 -14.688   8.531  1.00 85.94           N  
ATOM   2438  CA  ASN A 315     -12.945 -15.961   9.188  1.00 85.94           C  
ATOM   2439  C   ASN A 315     -14.250 -16.562   8.688  1.00 85.94           C  
ATOM   2440  CB  ASN A 315     -12.992 -15.781  10.711  1.00 85.94           C  
ATOM   2441  O   ASN A 315     -14.984 -17.203   9.445  1.00 85.94           O  
ATOM   2442  CG  ASN A 315     -12.742 -17.078  11.453  1.00 85.94           C  
ATOM   2443  ND2 ASN A 315     -13.086 -17.094  12.734  1.00 85.94           N  
ATOM   2444  OD1 ASN A 315     -12.242 -18.047  10.883  1.00 85.94           O  
ATOM   2445  N   GLY A 316     -14.469 -16.422   7.473  1.00 89.00           N  
ATOM   2446  CA  GLY A 316     -15.719 -16.938   6.945  1.00 89.00           C  
ATOM   2447  C   GLY A 316     -15.539 -18.156   6.062  1.00 89.00           C  
ATOM   2448  O   GLY A 316     -14.445 -18.719   5.996  1.00 89.00           O  
ATOM   2449  N   ASP A 317     -16.672 -18.688   5.555  1.00 92.62           N  
ATOM   2450  CA  ASP A 317     -16.719 -19.828   4.648  1.00 92.62           C  
ATOM   2451  C   ASP A 317     -17.375 -19.438   3.320  1.00 92.62           C  
ATOM   2452  CB  ASP A 317     -17.484 -20.984   5.293  1.00 92.62           C  
ATOM   2453  O   ASP A 317     -17.938 -18.359   3.191  1.00 92.62           O  
ATOM   2454  CG  ASP A 317     -16.797 -21.547   6.520  1.00 92.62           C  
ATOM   2455  OD1 ASP A 317     -15.578 -21.844   6.449  1.00 92.62           O  
ATOM   2456  OD2 ASP A 317     -17.453 -21.688   7.566  1.00 92.62           O  
ATOM   2457  N   ILE A 318     -17.172 -20.312   2.379  1.00 96.06           N  
ATOM   2458  CA  ILE A 318     -17.922 -20.188   1.139  1.00 96.06           C  
ATOM   2459  C   ILE A 318     -19.250 -20.906   1.270  1.00 96.06           C  
ATOM   2460  CB  ILE A 318     -17.125 -20.734  -0.068  1.00 96.06           C  
ATOM   2461  O   ILE A 318     -19.297 -22.094   1.635  1.00 96.06           O  
ATOM   2462  CG1 ILE A 318     -15.750 -20.062  -0.144  1.00 96.06           C  
ATOM   2463  CG2 ILE A 318     -17.906 -20.516  -1.369  1.00 96.06           C  
ATOM   2464  CD1 ILE A 318     -15.594 -19.094  -1.298  1.00 96.06           C  
ATOM   2465  N   MET A 319     -20.297 -20.203   0.996  1.00 96.38           N  
ATOM   2466  CA  MET A 319     -21.656 -20.688   1.254  1.00 96.38           C  
ATOM   2467  C   MET A 319     -22.484 -20.703  -0.026  1.00 96.38           C  
ATOM   2468  CB  MET A 319     -22.328 -19.828   2.316  1.00 96.38           C  
ATOM   2469  O   MET A 319     -22.062 -20.141  -1.042  1.00 96.38           O  
ATOM   2470  CG  MET A 319     -21.531 -19.672   3.594  1.00 96.38           C  
ATOM   2471  SD  MET A 319     -21.656 -21.141   4.699  1.00 96.38           S  
ATOM   2472  CE  MET A 319     -23.312 -20.859   5.383  1.00 96.38           C  
ATOM   2473  N   THR A 320     -23.562 -21.422   0.014  1.00 95.12           N  
ATOM   2474  CA  THR A 320     -24.688 -21.344  -0.919  1.00 95.12           C  
ATOM   2475  C   THR A 320     -26.000 -21.219  -0.168  1.00 95.12           C  
ATOM   2476  CB  THR A 320     -24.734 -22.578  -1.842  1.00 95.12           C  
ATOM   2477  O   THR A 320     -26.031 -21.266   1.063  1.00 95.12           O  
ATOM   2478  CG2 THR A 320     -23.391 -22.812  -2.523  1.00 95.12           C  
ATOM   2479  OG1 THR A 320     -25.062 -23.734  -1.067  1.00 95.12           O  
ATOM   2480  N   ALA A 321     -27.062 -21.062  -0.921  1.00 90.44           N  
ATOM   2481  CA  ALA A 321     -28.375 -20.984  -0.278  1.00 90.44           C  
ATOM   2482  C   ALA A 321     -28.703 -22.281   0.459  1.00 90.44           C  
ATOM   2483  CB  ALA A 321     -29.453 -20.672  -1.310  1.00 90.44           C  
ATOM   2484  O   ALA A 321     -29.500 -22.281   1.396  1.00 90.44           O  
ATOM   2485  N   LYS A 322     -28.031 -23.328   0.138  1.00 88.94           N  
ATOM   2486  CA  LYS A 322     -28.328 -24.641   0.705  1.00 88.94           C  
ATOM   2487  C   LYS A 322     -27.328 -24.984   1.804  1.00 88.94           C  
ATOM   2488  CB  LYS A 322     -28.312 -25.703  -0.386  1.00 88.94           C  
ATOM   2489  O   LYS A 322     -27.328 -26.125   2.303  1.00 88.94           O  
ATOM   2490  CG  LYS A 322     -29.438 -25.578  -1.403  1.00 88.94           C  
ATOM   2491  CD  LYS A 322     -29.641 -26.875  -2.178  1.00 88.94           C  
ATOM   2492  CE  LYS A 322     -30.781 -26.750  -3.178  1.00 88.94           C  
ATOM   2493  NZ  LYS A 322     -31.016 -28.016  -3.918  1.00 88.94           N  
ATOM   2494  N   GLY A 323     -26.484 -24.125   2.086  1.00 92.06           N  
ATOM   2495  CA  GLY A 323     -25.469 -24.391   3.100  1.00 92.06           C  
ATOM   2496  C   GLY A 323     -24.062 -24.125   2.621  1.00 92.06           C  
ATOM   2497  O   GLY A 323     -23.844 -23.266   1.769  1.00 92.06           O  
ATOM   2498  N   LYS A 324     -23.141 -24.844   3.227  1.00 94.25           N  
ATOM   2499  CA  LYS A 324     -21.750 -24.656   2.859  1.00 94.25           C  
ATOM   2500  C   LYS A 324     -21.469 -25.203   1.463  1.00 94.25           C  
ATOM   2501  CB  LYS A 324     -20.828 -25.328   3.881  1.00 94.25           C  
ATOM   2502  O   LYS A 324     -22.016 -26.234   1.069  1.00 94.25           O  
ATOM   2503  CG  LYS A 324     -20.828 -24.672   5.250  1.00 94.25           C  
ATOM   2504  CD  LYS A 324     -19.797 -25.281   6.172  1.00 94.25           C  
ATOM   2505  CE  LYS A 324     -19.719 -24.562   7.512  1.00 94.25           C  
ATOM   2506  NZ  LYS A 324     -18.500 -24.922   8.281  1.00 94.25           N  
ATOM   2507  N   TYR A 325     -20.641 -24.578   0.729  1.00 94.56           N  
ATOM   2508  CA  TYR A 325     -20.359 -24.906  -0.662  1.00 94.56           C  
ATOM   2509  C   TYR A 325     -19.656 -26.266  -0.766  1.00 94.56           C  
ATOM   2510  CB  TYR A 325     -19.500 -23.828  -1.317  1.00 94.56           C  
ATOM   2511  O   TYR A 325     -18.766 -26.562   0.029  1.00 94.56           O  
ATOM   2512  CG  TYR A 325     -19.031 -24.172  -2.709  1.00 94.56           C  
ATOM   2513  CD1 TYR A 325     -17.781 -24.750  -2.920  1.00 94.56           C  
ATOM   2514  CD2 TYR A 325     -19.844 -23.938  -3.814  1.00 94.56           C  
ATOM   2515  CE1 TYR A 325     -17.344 -25.078  -4.199  1.00 94.56           C  
ATOM   2516  CE2 TYR A 325     -19.422 -24.266  -5.098  1.00 94.56           C  
ATOM   2517  OH  TYR A 325     -17.750 -25.141  -6.551  1.00 94.56           O  
ATOM   2518  CZ  TYR A 325     -18.172 -24.828  -5.281  1.00 94.56           C  
ATOM   2519  N   SER A 326     -20.031 -27.000  -1.666  1.00 93.06           N  
ATOM   2520  CA  SER A 326     -19.406 -28.250  -2.076  1.00 93.06           C  
ATOM   2521  C   SER A 326     -19.406 -28.406  -3.594  1.00 93.06           C  
ATOM   2522  CB  SER A 326     -20.109 -29.453  -1.438  1.00 93.06           C  
ATOM   2523  O   SER A 326     -20.391 -28.094  -4.254  1.00 93.06           O  
ATOM   2524  OG  SER A 326     -20.266 -30.500  -2.373  1.00 93.06           O  
ATOM   2525  N   PRO A 327     -18.234 -28.797  -4.125  1.00 93.00           N  
ATOM   2526  CA  PRO A 327     -18.250 -29.062  -5.562  1.00 93.00           C  
ATOM   2527  C   PRO A 327     -19.297 -30.109  -5.961  1.00 93.00           C  
ATOM   2528  CB  PRO A 327     -16.844 -29.562  -5.848  1.00 93.00           C  
ATOM   2529  O   PRO A 327     -19.672 -30.938  -5.141  1.00 93.00           O  
ATOM   2530  CG  PRO A 327     -16.094 -29.359  -4.562  1.00 93.00           C  
ATOM   2531  CD  PRO A 327     -17.094 -29.062  -3.480  1.00 93.00           C  
ATOM   2532  N   ARG A 328     -19.734 -30.109  -7.184  1.00 89.56           N  
ATOM   2533  CA  ARG A 328     -20.766 -31.016  -7.668  1.00 89.56           C  
ATOM   2534  C   ARG A 328     -20.297 -32.469  -7.590  1.00 89.56           C  
ATOM   2535  CB  ARG A 328     -21.156 -30.672  -9.109  1.00 89.56           C  
ATOM   2536  O   ARG A 328     -21.078 -33.375  -7.266  1.00 89.56           O  
ATOM   2537  CG  ARG A 328     -21.906 -29.359  -9.242  1.00 89.56           C  
ATOM   2538  CD  ARG A 328     -22.344 -29.094 -10.680  1.00 89.56           C  
ATOM   2539  NE  ARG A 328     -21.250 -29.281 -11.617  1.00 89.56           N  
ATOM   2540  NH1 ARG A 328     -22.594 -29.562 -13.469  1.00 89.56           N  
ATOM   2541  NH2 ARG A 328     -20.312 -29.641 -13.688  1.00 89.56           N  
ATOM   2542  CZ  ARG A 328     -21.391 -29.500 -12.922  1.00 89.56           C  
ATOM   2543  N   ASN A 329     -18.984 -32.656  -7.938  1.00 89.88           N  
ATOM   2544  CA  ASN A 329     -18.406 -34.000  -7.906  1.00 89.88           C  
ATOM   2545  C   ASN A 329     -17.062 -34.000  -7.164  1.00 89.88           C  
ATOM   2546  CB  ASN A 329     -18.219 -34.531  -9.328  1.00 89.88           C  
ATOM   2547  O   ASN A 329     -16.406 -32.969  -7.062  1.00 89.88           O  
ATOM   2548  CG  ASN A 329     -19.500 -34.469 -10.148  1.00 89.88           C  
ATOM   2549  ND2 ASN A 329     -19.375 -34.031 -11.398  1.00 89.88           N  
ATOM   2550  OD1 ASN A 329     -20.578 -34.781  -9.656  1.00 89.88           O  
ATOM   2551  N   SER A 330     -16.812 -35.188  -6.672  1.00 90.88           N  
ATOM   2552  CA  SER A 330     -15.578 -35.344  -5.902  1.00 90.88           C  
ATOM   2553  C   SER A 330     -14.391 -35.625  -6.812  1.00 90.88           C  
ATOM   2554  CB  SER A 330     -15.734 -36.469  -4.879  1.00 90.88           C  
ATOM   2555  O   SER A 330     -13.891 -36.781  -6.844  1.00 90.88           O  
ATOM   2556  OG  SER A 330     -16.844 -36.219  -4.023  1.00 90.88           O  
ATOM   2557  N   GLY A 331     -13.961 -34.562  -7.465  1.00 87.94           N  
ATOM   2558  CA  GLY A 331     -12.719 -34.719  -8.211  1.00 87.94           C  
ATOM   2559  C   GLY A 331     -12.938 -35.000  -9.688  1.00 87.94           C  
ATOM   2560  O   GLY A 331     -12.000 -35.344 -10.406  1.00 87.94           O  
ATOM   2561  N   GLN A 332     -14.141 -34.844 -10.141  1.00 87.88           N  
ATOM   2562  CA  GLN A 332     -14.414 -35.031 -11.562  1.00 87.88           C  
ATOM   2563  C   GLN A 332     -13.781 -33.938 -12.398  1.00 87.88           C  
ATOM   2564  CB  GLN A 332     -15.914 -35.094 -11.820  1.00 87.88           C  
ATOM   2565  O   GLN A 332     -13.688 -32.781 -11.945  1.00 87.88           O  
ATOM   2566  CG  GLN A 332     -16.281 -35.469 -13.258  1.00 87.88           C  
ATOM   2567  CD  GLN A 332     -17.781 -35.562 -13.484  1.00 87.88           C  
ATOM   2568  NE2 GLN A 332     -18.188 -35.562 -14.750  1.00 87.88           N  
ATOM   2569  OE1 GLN A 332     -18.562 -35.625 -12.531  1.00 87.88           O  
ATOM   2570  N   MET A 333     -13.172 -34.031 -13.625  1.00 79.69           N  
ATOM   2571  CA  MET A 333     -12.461 -33.094 -14.484  1.00 79.69           C  
ATOM   2572  C   MET A 333     -13.266 -31.828 -14.695  1.00 79.69           C  
ATOM   2573  CB  MET A 333     -12.133 -33.750 -15.836  1.00 79.69           C  
ATOM   2574  O   MET A 333     -12.719 -30.719 -14.688  1.00 79.69           O  
ATOM   2575  CG  MET A 333     -10.734 -34.344 -15.906  1.00 79.69           C  
ATOM   2576  SD  MET A 333     -10.289 -34.875 -17.609  1.00 79.69           S  
ATOM   2577  CE  MET A 333      -8.484 -34.969 -17.438  1.00 79.69           C  
ATOM   2578  N   GLY A 334     -14.516 -31.750 -14.789  1.00 80.06           N  
ATOM   2579  CA  GLY A 334     -15.344 -30.578 -14.992  1.00 80.06           C  
ATOM   2580  C   GLY A 334     -15.734 -29.875 -13.695  1.00 80.06           C  
ATOM   2581  O   GLY A 334     -16.312 -28.797 -13.719  1.00 80.06           O  
ATOM   2582  N   ASP A 335     -15.180 -30.391 -12.602  1.00 89.12           N  
ATOM   2583  CA  ASP A 335     -15.562 -29.828 -11.312  1.00 89.12           C  
ATOM   2584  C   ASP A 335     -14.359 -29.719 -10.383  1.00 89.12           C  
ATOM   2585  CB  ASP A 335     -16.656 -30.672 -10.656  1.00 89.12           C  
ATOM   2586  O   ASP A 335     -14.508 -29.750  -9.164  1.00 89.12           O  
ATOM   2587  CG  ASP A 335     -17.969 -30.641 -11.430  1.00 89.12           C  
ATOM   2588  OD1 ASP A 335     -18.312 -29.594 -12.000  1.00 89.12           O  
ATOM   2589  OD2 ASP A 335     -18.656 -31.688 -11.461  1.00 89.12           O  
ATOM   2590  N   ARG A 336     -13.188 -29.547 -10.938  1.00 90.81           N  
ATOM   2591  CA  ARG A 336     -11.984 -29.562 -10.117  1.00 90.81           C  
ATOM   2592  C   ARG A 336     -11.547 -28.156  -9.758  1.00 90.81           C  
ATOM   2593  CB  ARG A 336     -10.852 -30.297 -10.844  1.00 90.81           C  
ATOM   2594  O   ARG A 336     -11.172 -27.875  -8.617  1.00 90.81           O  
ATOM   2595  CG  ARG A 336     -11.078 -31.797 -10.992  1.00 90.81           C  
ATOM   2596  CD  ARG A 336      -9.930 -32.469 -11.734  1.00 90.81           C  
ATOM   2597  NE  ARG A 336     -10.188 -33.875 -11.961  1.00 90.81           N  
ATOM   2598  NH1 ARG A 336      -8.281 -34.250 -13.211  1.00 90.81           N  
ATOM   2599  NH2 ARG A 336      -9.734 -35.969 -12.789  1.00 90.81           N  
ATOM   2600  CZ  ARG A 336      -9.398 -34.688 -12.648  1.00 90.81           C  
ATOM   2601  N   PHE A 337     -11.602 -27.281 -10.805  1.00 91.94           N  
ATOM   2602  CA  PHE A 337     -11.016 -25.953 -10.625  1.00 91.94           C  
ATOM   2603  C   PHE A 337     -12.102 -24.891 -10.461  1.00 91.94           C  
ATOM   2604  CB  PHE A 337     -10.109 -25.594 -11.812  1.00 91.94           C  
ATOM   2605  O   PHE A 337     -13.211 -25.062 -10.969  1.00 91.94           O  
ATOM   2606  CG  PHE A 337      -8.961 -26.547 -12.008  1.00 91.94           C  
ATOM   2607  CD1 PHE A 337      -7.836 -26.469 -11.195  1.00 91.94           C  
ATOM   2608  CD2 PHE A 337      -9.000 -27.516 -13.000  1.00 91.94           C  
ATOM   2609  CE1 PHE A 337      -6.766 -27.344 -11.367  1.00 91.94           C  
ATOM   2610  CE2 PHE A 337      -7.938 -28.391 -13.180  1.00 91.94           C  
ATOM   2611  CZ  PHE A 337      -6.820 -28.312 -12.359  1.00 91.94           C  
ATOM   2612  N   TRP A 338     -11.750 -23.859  -9.812  1.00 93.00           N  
ATOM   2613  CA  TRP A 338     -12.648 -22.703  -9.688  1.00 93.00           C  
ATOM   2614  C   TRP A 338     -12.961 -22.109 -11.062  1.00 93.00           C  
ATOM   2615  CB  TRP A 338     -12.039 -21.641  -8.781  1.00 93.00           C  
ATOM   2616  O   TRP A 338     -14.039 -21.562 -11.273  1.00 93.00           O  
ATOM   2617  CG  TRP A 338     -12.062 -21.984  -7.324  1.00 93.00           C  
ATOM   2618  CD1 TRP A 338     -10.984 -22.250  -6.520  1.00 93.00           C  
ATOM   2619  CD2 TRP A 338     -13.219 -22.125  -6.496  1.00 93.00           C  
ATOM   2620  CE2 TRP A 338     -12.773 -22.469  -5.203  1.00 93.00           C  
ATOM   2621  CE3 TRP A 338     -14.594 -22.000  -6.727  1.00 93.00           C  
ATOM   2622  NE1 TRP A 338     -11.406 -22.547  -5.242  1.00 93.00           N  
ATOM   2623  CH2 TRP A 338     -14.992 -22.547  -4.391  1.00 93.00           C  
ATOM   2624  CZ2 TRP A 338     -13.656 -22.688  -4.141  1.00 93.00           C  
ATOM   2625  CZ3 TRP A 338     -15.469 -22.203  -5.668  1.00 93.00           C  
ATOM   2626  N   ALA A 339     -12.055 -22.250 -11.961  1.00 89.94           N  
ATOM   2627  CA  ALA A 339     -12.258 -21.734 -13.312  1.00 89.94           C  
ATOM   2628  C   ALA A 339     -13.352 -22.516 -14.031  1.00 89.94           C  
ATOM   2629  CB  ALA A 339     -10.953 -21.797 -14.109  1.00 89.94           C  
ATOM   2630  O   ALA A 339     -13.906 -22.031 -15.031  1.00 89.94           O  
ATOM   2631  N   ASP A 340     -13.695 -23.703 -13.500  1.00 88.81           N  
ATOM   2632  CA  ASP A 340     -14.672 -24.578 -14.148  1.00 88.81           C  
ATOM   2633  C   ASP A 340     -16.078 -24.328 -13.609  1.00 88.81           C  
ATOM   2634  CB  ASP A 340     -14.289 -26.047 -13.953  1.00 88.81           C  
ATOM   2635  O   ASP A 340     -17.047 -24.875 -14.133  1.00 88.81           O  
ATOM   2636  CG  ASP A 340     -12.961 -26.406 -14.594  1.00 88.81           C  
ATOM   2637  OD1 ASP A 340     -12.609 -25.828 -15.641  1.00 88.81           O  
ATOM   2638  OD2 ASP A 340     -12.258 -27.281 -14.047  1.00 88.81           O  
ATOM   2639  N   VAL A 341     -16.141 -23.578 -12.578  1.00 91.19           N  
ATOM   2640  CA  VAL A 341     -17.453 -23.328 -11.977  1.00 91.19           C  
ATOM   2641  C   VAL A 341     -18.375 -22.656 -12.992  1.00 91.19           C  
ATOM   2642  CB  VAL A 341     -17.344 -22.484 -10.695  1.00 91.19           C  
ATOM   2643  O   VAL A 341     -17.938 -21.766 -13.734  1.00 91.19           O  
ATOM   2644  CG1 VAL A 341     -18.734 -22.047 -10.219  1.00 91.19           C  
ATOM   2645  CG2 VAL A 341     -16.609 -23.250  -9.602  1.00 91.19           C  
ATOM   2646  N   ARG A 342     -19.656 -22.969 -13.016  1.00 90.62           N  
ATOM   2647  CA  ARG A 342     -20.594 -22.531 -14.039  1.00 90.62           C  
ATOM   2648  C   ARG A 342     -21.422 -21.359 -13.555  1.00 90.62           C  
ATOM   2649  CB  ARG A 342     -21.516 -23.688 -14.453  1.00 90.62           C  
ATOM   2650  O   ARG A 342     -22.094 -20.688 -14.352  1.00 90.62           O  
ATOM   2651  CG  ARG A 342     -20.781 -24.891 -15.016  1.00 90.62           C  
ATOM   2652  CD  ARG A 342     -21.750 -25.969 -15.477  1.00 90.62           C  
ATOM   2653  NE  ARG A 342     -22.469 -26.578 -14.359  1.00 90.62           N  
ATOM   2654  NH1 ARG A 342     -23.609 -28.125 -15.641  1.00 90.62           N  
ATOM   2655  NH2 ARG A 342     -23.938 -28.047 -13.375  1.00 90.62           N  
ATOM   2656  CZ  ARG A 342     -23.344 -27.578 -14.461  1.00 90.62           C  
ATOM   2657  N   THR A 343     -21.297 -21.078 -12.258  1.00 93.75           N  
ATOM   2658  CA  THR A 343     -22.250 -20.141 -11.664  1.00 93.75           C  
ATOM   2659  C   THR A 343     -21.656 -18.734 -11.602  1.00 93.75           C  
ATOM   2660  CB  THR A 343     -22.672 -20.594 -10.258  1.00 93.75           C  
ATOM   2661  O   THR A 343     -22.375 -17.766 -11.344  1.00 93.75           O  
ATOM   2662  CG2 THR A 343     -23.500 -21.859 -10.312  1.00 93.75           C  
ATOM   2663  OG1 THR A 343     -21.500 -20.828  -9.469  1.00 93.75           O  
ATOM   2664  N   PHE A 344     -20.406 -18.500 -11.750  1.00 94.62           N  
ATOM   2665  CA  PHE A 344     -19.750 -17.203 -11.812  1.00 94.62           C  
ATOM   2666  C   PHE A 344     -18.375 -17.312 -12.477  1.00 94.62           C  
ATOM   2667  CB  PHE A 344     -19.594 -16.594 -10.406  1.00 94.62           C  
ATOM   2668  O   PHE A 344     -18.031 -18.359 -13.008  1.00 94.62           O  
ATOM   2669  CG  PHE A 344     -18.516 -17.234  -9.586  1.00 94.62           C  
ATOM   2670  CD1 PHE A 344     -18.609 -18.562  -9.195  1.00 94.62           C  
ATOM   2671  CD2 PHE A 344     -17.391 -16.516  -9.211  1.00 94.62           C  
ATOM   2672  CE1 PHE A 344     -17.609 -19.156  -8.430  1.00 94.62           C  
ATOM   2673  CE2 PHE A 344     -16.375 -17.094  -8.453  1.00 94.62           C  
ATOM   2674  CZ  PHE A 344     -16.484 -18.422  -8.062  1.00 94.62           C  
ATOM   2675  N   GLY A 345     -17.609 -16.266 -12.539  1.00 93.06           N  
ATOM   2676  CA  GLY A 345     -16.344 -16.266 -13.266  1.00 93.06           C  
ATOM   2677  C   GLY A 345     -15.258 -17.062 -12.578  1.00 93.06           C  
ATOM   2678  O   GLY A 345     -14.266 -17.438 -13.203  1.00 93.06           O  
ATOM   2679  N   GLY A 346     -15.398 -17.297 -11.234  1.00 94.38           N  
ATOM   2680  CA  GLY A 346     -14.484 -18.172 -10.500  1.00 94.38           C  
ATOM   2681  C   GLY A 346     -13.492 -17.406  -9.648  1.00 94.38           C  
ATOM   2682  O   GLY A 346     -13.289 -16.203  -9.844  1.00 94.38           O  
ATOM   2683  N   PHE A 347     -12.969 -18.078  -8.586  1.00 94.38           N  
ATOM   2684  CA  PHE A 347     -11.781 -17.641  -7.855  1.00 94.38           C  
ATOM   2685  C   PHE A 347     -10.508 -18.109  -8.555  1.00 94.38           C  
ATOM   2686  CB  PHE A 347     -11.812 -18.172  -6.418  1.00 94.38           C  
ATOM   2687  O   PHE A 347      -9.930 -19.125  -8.188  1.00 94.38           O  
ATOM   2688  CG  PHE A 347     -13.055 -17.781  -5.660  1.00 94.38           C  
ATOM   2689  CD1 PHE A 347     -13.336 -16.453  -5.379  1.00 94.38           C  
ATOM   2690  CD2 PHE A 347     -13.945 -18.766  -5.227  1.00 94.38           C  
ATOM   2691  CE1 PHE A 347     -14.484 -16.094  -4.680  1.00 94.38           C  
ATOM   2692  CE2 PHE A 347     -15.094 -18.422  -4.523  1.00 94.38           C  
ATOM   2693  CZ  PHE A 347     -15.359 -17.078  -4.250  1.00 94.38           C  
ATOM   2694  N   LEU A 348     -10.016 -17.312  -9.414  1.00 90.19           N  
ATOM   2695  CA  LEU A 348      -9.023 -17.797 -10.359  1.00 90.19           C  
ATOM   2696  C   LEU A 348      -7.664 -17.953  -9.688  1.00 90.19           C  
ATOM   2697  CB  LEU A 348      -8.906 -16.859 -11.555  1.00 90.19           C  
ATOM   2698  O   LEU A 348      -6.793 -18.672 -10.188  1.00 90.19           O  
ATOM   2699  CG  LEU A 348     -10.156 -16.688 -12.414  1.00 90.19           C  
ATOM   2700  CD1 LEU A 348      -9.844 -15.836 -13.641  1.00 90.19           C  
ATOM   2701  CD2 LEU A 348     -10.703 -18.047 -12.828  1.00 90.19           C  
ATOM   2702  N   LYS A 349      -7.414 -17.266  -8.547  1.00 87.88           N  
ATOM   2703  CA  LYS A 349      -6.195 -17.469  -7.766  1.00 87.88           C  
ATOM   2704  C   LYS A 349      -6.512 -18.000  -6.371  1.00 87.88           C  
ATOM   2705  CB  LYS A 349      -5.398 -16.172  -7.664  1.00 87.88           C  
ATOM   2706  O   LYS A 349      -5.703 -17.875  -5.453  1.00 87.88           O  
ATOM   2707  CG  LYS A 349      -4.648 -15.805  -8.938  1.00 87.88           C  
ATOM   2708  CD  LYS A 349      -3.494 -14.852  -8.656  1.00 87.88           C  
ATOM   2709  CE  LYS A 349      -2.729 -14.500  -9.922  1.00 87.88           C  
ATOM   2710  NZ  LYS A 349      -1.633 -13.523  -9.656  1.00 87.88           N  
ATOM   2711  N   GLY A 350      -7.703 -18.391  -6.238  1.00 89.19           N  
ATOM   2712  CA  GLY A 350      -8.102 -19.109  -5.043  1.00 89.19           C  
ATOM   2713  C   GLY A 350      -8.531 -18.203  -3.908  1.00 89.19           C  
ATOM   2714  O   GLY A 350      -8.672 -17.000  -4.094  1.00 89.19           O  
ATOM   2715  N   VAL A 351      -8.844 -18.844  -2.773  1.00 91.75           N  
ATOM   2716  CA  VAL A 351      -9.320 -18.188  -1.565  1.00 91.75           C  
ATOM   2717  C   VAL A 351      -8.359 -18.453  -0.411  1.00 91.75           C  
ATOM   2718  CB  VAL A 351     -10.750 -18.641  -1.192  1.00 91.75           C  
ATOM   2719  O   VAL A 351      -7.883 -19.594  -0.247  1.00 91.75           O  
ATOM   2720  CG1 VAL A 351     -11.250 -17.875   0.033  1.00 91.75           C  
ATOM   2721  CG2 VAL A 351     -11.695 -18.438  -2.375  1.00 91.75           C  
ATOM   2722  N   GLU A 352      -7.969 -17.438   0.262  1.00 89.00           N  
ATOM   2723  CA  GLU A 352      -7.105 -17.547   1.436  1.00 89.00           C  
ATOM   2724  C   GLU A 352      -7.801 -17.000   2.680  1.00 89.00           C  
ATOM   2725  CB  GLU A 352      -5.785 -16.812   1.202  1.00 89.00           C  
ATOM   2726  O   GLU A 352      -8.609 -16.078   2.588  1.00 89.00           O  
ATOM   2727  CG  GLU A 352      -4.633 -17.328   2.049  1.00 89.00           C  
ATOM   2728  CD  GLU A 352      -3.275 -16.812   1.606  1.00 89.00           C  
ATOM   2729  OE1 GLU A 352      -2.275 -17.031   2.326  1.00 89.00           O  
ATOM   2730  OE2 GLU A 352      -3.215 -16.172   0.533  1.00 89.00           O  
ATOM   2731  N   ASN A 353      -7.461 -17.594   3.805  1.00 88.81           N  
ATOM   2732  CA  ASN A 353      -8.039 -17.141   5.066  1.00 88.81           C  
ATOM   2733  C   ASN A 353      -6.988 -16.484   5.961  1.00 88.81           C  
ATOM   2734  CB  ASN A 353      -8.703 -18.312   5.801  1.00 88.81           C  
ATOM   2735  O   ASN A 353      -5.902 -17.031   6.156  1.00 88.81           O  
ATOM   2736  CG  ASN A 353      -9.914 -17.875   6.602  1.00 88.81           C  
ATOM   2737  ND2 ASN A 353     -10.938 -18.734   6.629  1.00 88.81           N  
ATOM   2738  OD1 ASN A 353      -9.930 -16.797   7.195  1.00 88.81           O  
ATOM   2739  N   ASP A 354      -7.316 -15.328   6.531  1.00 85.62           N  
ATOM   2740  CA  ASP A 354      -6.406 -14.578   7.391  1.00 85.62           C  
ATOM   2741  C   ASP A 354      -6.406 -15.133   8.812  1.00 85.62           C  
ATOM   2742  CB  ASP A 354      -6.785 -13.094   7.406  1.00 85.62           C  
ATOM   2743  O   ASP A 354      -5.496 -14.859   9.594  1.00 85.62           O  
ATOM   2744  CG  ASP A 354      -5.969 -12.266   6.438  1.00 85.62           C  
ATOM   2745  OD1 ASP A 354      -5.121 -12.828   5.711  1.00 85.62           O  
ATOM   2746  OD2 ASP A 354      -6.168 -11.031   6.402  1.00 85.62           O  
ATOM   2747  N   GLY A 355      -7.188 -15.984   9.148  1.00 78.38           N  
ATOM   2748  CA  GLY A 355      -7.207 -16.625  10.461  1.00 78.38           C  
ATOM   2749  C   GLY A 355      -7.992 -15.836  11.492  1.00 78.38           C  
ATOM   2750  O   GLY A 355      -8.109 -16.266  12.641  1.00 78.38           O  
ATOM   2751  N   GLY A 356      -8.516 -14.664  11.125  1.00 87.69           N  
ATOM   2752  CA  GLY A 356      -9.289 -13.875  12.062  1.00 87.69           C  
ATOM   2753  C   GLY A 356     -10.055 -12.742  11.391  1.00 87.69           C  
ATOM   2754  O   GLY A 356      -9.719 -12.328  10.281  1.00 87.69           O  
ATOM   2755  N   LEU A 357     -11.062 -12.312  12.164  1.00 93.06           N  
ATOM   2756  CA  LEU A 357     -11.859 -11.195  11.680  1.00 93.06           C  
ATOM   2757  C   LEU A 357     -11.117  -9.875  11.852  1.00 93.06           C  
ATOM   2758  CB  LEU A 357     -13.203 -11.133  12.406  1.00 93.06           C  
ATOM   2759  O   LEU A 357     -10.375  -9.703  12.820  1.00 93.06           O  
ATOM   2760  CG  LEU A 357     -14.148 -12.312  12.195  1.00 93.06           C  
ATOM   2761  CD1 LEU A 357     -15.305 -12.258  13.188  1.00 93.06           C  
ATOM   2762  CD2 LEU A 357     -14.672 -12.328  10.758  1.00 93.06           C  
ATOM   2763  N   ASP A 358     -11.219  -9.031  10.938  1.00 96.00           N  
ATOM   2764  CA  ASP A 358     -10.758  -7.656  11.102  1.00 96.00           C  
ATOM   2765  C   ASP A 358     -11.750  -6.832  11.914  1.00 96.00           C  
ATOM   2766  CB  ASP A 358     -10.523  -7.000   9.742  1.00 96.00           C  
ATOM   2767  O   ASP A 358     -12.836  -6.500  11.430  1.00 96.00           O  
ATOM   2768  CG  ASP A 358      -9.773  -5.684   9.836  1.00 96.00           C  
ATOM   2769  OD1 ASP A 358     -10.188  -4.797  10.609  1.00 96.00           O  
ATOM   2770  OD2 ASP A 358      -8.758  -5.531   9.125  1.00 96.00           O  
ATOM   2771  N   ALA A 359     -11.422  -6.504  13.070  1.00 94.81           N  
ATOM   2772  CA  ALA A 359     -12.320  -5.820  14.000  1.00 94.81           C  
ATOM   2773  C   ALA A 359     -12.609  -4.398  13.531  1.00 94.81           C  
ATOM   2774  CB  ALA A 359     -11.719  -5.805  15.398  1.00 94.81           C  
ATOM   2775  O   ALA A 359     -13.703  -3.879  13.750  1.00 94.81           O  
ATOM   2776  N   GLY A 360     -11.641  -3.773  12.961  1.00 95.25           N  
ATOM   2777  CA  GLY A 360     -11.828  -2.418  12.469  1.00 95.25           C  
ATOM   2778  C   GLY A 360     -12.930  -2.311  11.422  1.00 95.25           C  
ATOM   2779  O   GLY A 360     -13.695  -1.344  11.414  1.00 95.25           O  
ATOM   2780  N   LEU A 361     -13.039  -3.309  10.609  1.00 95.75           N  
ATOM   2781  CA  LEU A 361     -14.047  -3.314   9.555  1.00 95.75           C  
ATOM   2782  C   LEU A 361     -15.445  -3.408  10.148  1.00 95.75           C  
ATOM   2783  CB  LEU A 361     -13.805  -4.480   8.594  1.00 95.75           C  
ATOM   2784  O   LEU A 361     -16.391  -2.793   9.633  1.00 95.75           O  
ATOM   2785  CG  LEU A 361     -13.211  -4.125   7.230  1.00 95.75           C  
ATOM   2786  CD1 LEU A 361     -12.266  -5.227   6.758  1.00 95.75           C  
ATOM   2787  CD2 LEU A 361     -14.320  -3.889   6.211  1.00 95.75           C  
ATOM   2788  N   ILE A 362     -15.602  -4.109  11.180  1.00 94.75           N  
ATOM   2789  CA  ILE A 362     -16.891  -4.316  11.820  1.00 94.75           C  
ATOM   2790  C   ILE A 362     -17.406  -2.998  12.391  1.00 94.75           C  
ATOM   2791  CB  ILE A 362     -16.812  -5.387  12.930  1.00 94.75           C  
ATOM   2792  O   ILE A 362     -18.578  -2.654  12.219  1.00 94.75           O  
ATOM   2793  CG1 ILE A 362     -16.406  -6.742  12.336  1.00 94.75           C  
ATOM   2794  CG2 ILE A 362     -18.141  -5.496  13.680  1.00 94.75           C  
ATOM   2795  CD1 ILE A 362     -16.172  -7.828  13.375  1.00 94.75           C  
ATOM   2796  N   TYR A 363     -16.531  -2.254  12.977  1.00 93.81           N  
ATOM   2797  CA  TYR A 363     -16.891  -0.966  13.555  1.00 93.81           C  
ATOM   2798  C   TYR A 363     -17.062   0.089  12.469  1.00 93.81           C  
ATOM   2799  CB  TYR A 363     -15.844  -0.508  14.562  1.00 93.81           C  
ATOM   2800  O   TYR A 363     -17.922   0.974  12.578  1.00 93.81           O  
ATOM   2801  CG  TYR A 363     -15.898  -1.255  15.875  1.00 93.81           C  
ATOM   2802  CD1 TYR A 363     -16.891  -0.985  16.812  1.00 93.81           C  
ATOM   2803  CD2 TYR A 363     -14.953  -2.230  16.188  1.00 93.81           C  
ATOM   2804  CE1 TYR A 363     -16.938  -1.669  18.031  1.00 93.81           C  
ATOM   2805  CE2 TYR A 363     -14.992  -2.920  17.391  1.00 93.81           C  
ATOM   2806  OH  TYR A 363     -16.047  -3.312  19.500  1.00 93.81           O  
ATOM   2807  CZ  TYR A 363     -15.992  -2.633  18.297  1.00 93.81           C  
ATOM   2808  N   LEU A 364     -16.281   0.001  11.445  1.00 92.12           N  
ATOM   2809  CA  LEU A 364     -16.359   0.976  10.359  1.00 92.12           C  
ATOM   2810  C   LEU A 364     -17.703   0.901   9.648  1.00 92.12           C  
ATOM   2811  CB  LEU A 364     -15.219   0.746   9.359  1.00 92.12           C  
ATOM   2812  O   LEU A 364     -18.203   1.915   9.172  1.00 92.12           O  
ATOM   2813  CG  LEU A 364     -14.461   1.990   8.891  1.00 92.12           C  
ATOM   2814  CD1 LEU A 364     -13.094   2.053   9.562  1.00 92.12           C  
ATOM   2815  CD2 LEU A 364     -14.320   2.000   7.375  1.00 92.12           C  
ATOM   2816  N   ALA A 365     -18.266  -0.313   9.562  1.00 92.50           N  
ATOM   2817  CA  ALA A 365     -19.531  -0.506   8.867  1.00 92.50           C  
ATOM   2818  C   ALA A 365     -20.719  -0.260   9.797  1.00 92.50           C  
ATOM   2819  CB  ALA A 365     -19.609  -1.913   8.281  1.00 92.50           C  
ATOM   2820  O   ALA A 365     -21.875  -0.423   9.406  1.00 92.50           O  
ATOM   2821  N   ASP A 366     -20.516   0.097  11.016  1.00 88.12           N  
ATOM   2822  CA  ASP A 366     -21.531   0.396  12.016  1.00 88.12           C  
ATOM   2823  C   ASP A 366     -22.328  -0.855  12.383  1.00 88.12           C  
ATOM   2824  CB  ASP A 366     -22.484   1.488  11.508  1.00 88.12           C  
ATOM   2825  O   ASP A 366     -23.484  -0.764  12.805  1.00 88.12           O  
ATOM   2826  CG  ASP A 366     -22.438   2.752  12.352  1.00 88.12           C  
ATOM   2827  OD1 ASP A 366     -21.672   2.791  13.352  1.00 88.12           O  
ATOM   2828  OD2 ASP A 366     -23.156   3.715  12.023  1.00 88.12           O  
ATOM   2829  N   LYS A 367     -21.797  -2.006  12.062  1.00 89.81           N  
ATOM   2830  CA  LYS A 367     -22.391  -3.230  12.594  1.00 89.81           C  
ATOM   2831  C   LYS A 367     -22.328  -3.250  14.117  1.00 89.81           C  
ATOM   2832  CB  LYS A 367     -21.688  -4.461  12.023  1.00 89.81           C  
ATOM   2833  O   LYS A 367     -23.312  -3.588  14.781  1.00 89.81           O  
ATOM   2834  CG  LYS A 367     -22.281  -5.785  12.484  1.00 89.81           C  
ATOM   2835  CD  LYS A 367     -23.578  -6.086  11.766  1.00 89.81           C  
ATOM   2836  CE  LYS A 367     -24.156  -7.438  12.172  1.00 89.81           C  
ATOM   2837  NZ  LYS A 367     -25.438  -7.738  11.469  1.00 89.81           N  
ATOM   2838  N   ASN A 368     -21.078  -3.000  14.570  1.00 89.25           N  
ATOM   2839  CA  ASN A 368     -20.891  -2.586  15.953  1.00 89.25           C  
ATOM   2840  C   ASN A 368     -20.719  -1.075  16.078  1.00 89.25           C  
ATOM   2841  CB  ASN A 368     -19.703  -3.314  16.578  1.00 89.25           C  
ATOM   2842  O   ASN A 368     -19.922  -0.486  15.336  1.00 89.25           O  
ATOM   2843  CG  ASN A 368     -19.922  -4.809  16.688  1.00 89.25           C  
ATOM   2844  ND2 ASN A 368     -18.875  -5.539  17.062  1.00 89.25           N  
ATOM   2845  OD1 ASN A 368     -21.031  -5.305  16.438  1.00 89.25           O  
ATOM   2846  N   LYS A 369     -21.406  -0.533  16.859  1.00 87.94           N  
ATOM   2847  CA  LYS A 369     -21.328   0.921  16.969  1.00 87.94           C  
ATOM   2848  C   LYS A 369     -20.000   1.358  17.562  1.00 87.94           C  
ATOM   2849  CB  LYS A 369     -22.484   1.456  17.812  1.00 87.94           C  
ATOM   2850  O   LYS A 369     -19.547   0.804  18.562  1.00 87.94           O  
ATOM   2851  CG  LYS A 369     -23.812   1.529  17.094  1.00 87.94           C  
ATOM   2852  CD  LYS A 369     -24.547   2.834  17.375  1.00 87.94           C  
ATOM   2853  CE  LYS A 369     -25.906   2.885  16.703  1.00 87.94           C  
ATOM   2854  NZ  LYS A 369     -26.578   4.191  16.922  1.00 87.94           N  
ATOM   2855  N   SER A 370     -19.375   2.262  16.891  1.00 85.50           N  
ATOM   2856  CA  SER A 370     -18.125   2.818  17.375  1.00 85.50           C  
ATOM   2857  C   SER A 370     -18.344   3.662  18.625  1.00 85.50           C  
ATOM   2858  CB  SER A 370     -17.453   3.666  16.281  1.00 85.50           C  
ATOM   2859  O   SER A 370     -19.391   4.297  18.781  1.00 85.50           O  
ATOM   2860  OG  SER A 370     -16.906   2.842  15.281  1.00 85.50           O  
ATOM   2861  N   VAL A 371     -17.359   3.641  19.484  1.00 86.44           N  
ATOM   2862  CA  VAL A 371     -17.406   4.426  20.719  1.00 86.44           C  
ATOM   2863  C   VAL A 371     -16.922   5.844  20.438  1.00 86.44           C  
ATOM   2864  CB  VAL A 371     -16.547   3.775  21.828  1.00 86.44           C  
ATOM   2865  O   VAL A 371     -15.961   6.047  19.688  1.00 86.44           O  
ATOM   2866  CG1 VAL A 371     -16.812   4.449  23.172  1.00 86.44           C  
ATOM   2867  CG2 VAL A 371     -16.844   2.277  21.922  1.00 86.44           C  
ATOM   2868  N   ASN A 372     -17.672   6.797  21.016  1.00 78.81           N  
ATOM   2869  CA  ASN A 372     -17.250   8.188  20.859  1.00 78.81           C  
ATOM   2870  C   ASN A 372     -16.062   8.516  21.766  1.00 78.81           C  
ATOM   2871  CB  ASN A 372     -18.422   9.133  21.141  1.00 78.81           C  
ATOM   2872  O   ASN A 372     -16.016   8.070  22.922  1.00 78.81           O  
ATOM   2873  CG  ASN A 372     -19.297   9.352  19.938  1.00 78.81           C  
ATOM   2874  ND2 ASN A 372     -20.531   9.773  20.156  1.00 78.81           N  
ATOM   2875  OD1 ASN A 372     -18.875   9.141  18.797  1.00 78.81           O  
ATOM   2876  N   VAL A 373     -15.094   9.180  21.234  1.00 82.25           N  
ATOM   2877  CA  VAL A 373     -13.906   9.578  21.984  1.00 82.25           C  
ATOM   2878  C   VAL A 373     -14.062  11.023  22.469  1.00 82.25           C  
ATOM   2879  CB  VAL A 373     -12.625   9.430  21.141  1.00 82.25           C  
ATOM   2880  O   VAL A 373     -14.695  11.836  21.797  1.00 82.25           O  
ATOM   2881  CG1 VAL A 373     -11.625   8.508  21.844  1.00 82.25           C  
ATOM   2882  CG2 VAL A 373     -12.961   8.898  19.750  1.00 82.25           C  
ATOM   2883  N   ASP A 374     -13.625  11.242  23.719  1.00 79.75           N  
ATOM   2884  CA  ASP A 374     -13.578  12.609  24.219  1.00 79.75           C  
ATOM   2885  C   ASP A 374     -12.508  13.430  23.500  1.00 79.75           C  
ATOM   2886  CB  ASP A 374     -13.312  12.609  25.734  1.00 79.75           C  
ATOM   2887  O   ASP A 374     -11.312  13.180  23.672  1.00 79.75           O  
ATOM   2888  CG  ASP A 374     -13.352  14.000  26.344  1.00 79.75           C  
ATOM   2889  OD1 ASP A 374     -13.531  14.984  25.594  1.00 79.75           O  
ATOM   2890  OD2 ASP A 374     -13.188  14.109  27.578  1.00 79.75           O  
ATOM   2891  N   LYS A 375     -12.961  14.359  22.766  1.00 77.06           N  
ATOM   2892  CA  LYS A 375     -12.055  15.148  21.938  1.00 77.06           C  
ATOM   2893  C   LYS A 375     -11.859  16.547  22.516  1.00 77.06           C  
ATOM   2894  CB  LYS A 375     -12.570  15.234  20.500  1.00 77.06           C  
ATOM   2895  O   LYS A 375     -11.312  17.422  21.844  1.00 77.06           O  
ATOM   2896  CG  LYS A 375     -12.680  13.891  19.797  1.00 77.06           C  
ATOM   2897  CD  LYS A 375     -13.227  14.039  18.391  1.00 77.06           C  
ATOM   2898  CE  LYS A 375     -13.523  12.688  17.750  1.00 77.06           C  
ATOM   2899  NZ  LYS A 375     -14.133  12.836  16.406  1.00 77.06           N  
ATOM   2900  N   THR A 376     -12.250  16.781  23.734  1.00 80.06           N  
ATOM   2901  CA  THR A 376     -12.234  18.125  24.281  1.00 80.06           C  
ATOM   2902  C   THR A 376     -10.805  18.672  24.375  1.00 80.06           C  
ATOM   2903  CB  THR A 376     -12.883  18.156  25.688  1.00 80.06           C  
ATOM   2904  O   THR A 376     -10.531  19.781  23.938  1.00 80.06           O  
ATOM   2905  CG2 THR A 376     -13.469  19.531  26.000  1.00 80.06           C  
ATOM   2906  OG1 THR A 376     -13.930  17.188  25.734  1.00 80.06           O  
ATOM   2907  N   LEU A 377      -9.977  17.891  24.969  1.00 80.88           N  
ATOM   2908  CA  LEU A 377      -8.594  18.328  25.094  1.00 80.88           C  
ATOM   2909  C   LEU A 377      -7.961  18.531  23.719  1.00 80.88           C  
ATOM   2910  CB  LEU A 377      -7.777  17.312  25.906  1.00 80.88           C  
ATOM   2911  O   LEU A 377      -7.207  19.484  23.516  1.00 80.88           O  
ATOM   2912  CG  LEU A 377      -6.316  17.688  26.172  1.00 80.88           C  
ATOM   2913  CD1 LEU A 377      -6.242  18.938  27.047  1.00 80.88           C  
ATOM   2914  CD2 LEU A 377      -5.586  16.516  26.844  1.00 80.88           C  
ATOM   2915  N   MET A 378      -8.203  17.672  22.859  1.00 78.25           N  
ATOM   2916  CA  MET A 378      -7.684  17.797  21.500  1.00 78.25           C  
ATOM   2917  C   MET A 378      -8.188  19.078  20.844  1.00 78.25           C  
ATOM   2918  CB  MET A 378      -8.078  16.594  20.656  1.00 78.25           C  
ATOM   2919  O   MET A 378      -7.430  19.781  20.156  1.00 78.25           O  
ATOM   2920  CG  MET A 378      -7.387  16.531  19.297  1.00 78.25           C  
ATOM   2921  SD  MET A 378      -7.734  14.977  18.391  1.00 78.25           S  
ATOM   2922  CE  MET A 378      -9.180  14.383  19.328  1.00 78.25           C  
ATOM   2923  N   GLN A 379      -9.383  19.375  21.031  1.00 77.06           N  
ATOM   2924  CA  GLN A 379      -9.977  20.578  20.453  1.00 77.06           C  
ATOM   2925  C   GLN A 379      -9.359  21.844  21.062  1.00 77.06           C  
ATOM   2926  CB  GLN A 379     -11.492  20.594  20.672  1.00 77.06           C  
ATOM   2927  O   GLN A 379      -9.141  22.828  20.359  1.00 77.06           O  
ATOM   2928  CG  GLN A 379     -12.297  20.266  19.422  1.00 77.06           C  
ATOM   2929  CD  GLN A 379     -13.742  19.922  19.719  1.00 77.06           C  
ATOM   2930  NE2 GLN A 379     -14.531  19.688  18.672  1.00 77.06           N  
ATOM   2931  OE1 GLN A 379     -14.148  19.859  20.891  1.00 77.06           O  
ATOM   2932  N   MET A 380      -9.172  21.719  22.312  1.00 79.69           N  
ATOM   2933  CA  MET A 380      -8.531  22.844  22.969  1.00 79.69           C  
ATOM   2934  C   MET A 380      -7.117  23.062  22.438  1.00 79.69           C  
ATOM   2935  CB  MET A 380      -8.492  22.641  24.484  1.00 79.69           C  
ATOM   2936  O   MET A 380      -6.691  24.188  22.219  1.00 79.69           O  
ATOM   2937  CG  MET A 380      -9.828  22.875  25.172  1.00 79.69           C  
ATOM   2938  SD  MET A 380      -9.719  22.719  27.000  1.00 79.69           S  
ATOM   2939  CE  MET A 380      -8.828  24.250  27.391  1.00 79.69           C  
ATOM   2940  N   CYS A 381      -6.477  22.000  22.281  1.00 78.00           N  
ATOM   2941  CA  CYS A 381      -5.129  22.094  21.750  1.00 78.00           C  
ATOM   2942  C   CYS A 381      -5.148  22.625  20.312  1.00 78.00           C  
ATOM   2943  CB  CYS A 381      -4.449  20.719  21.766  1.00 78.00           C  
ATOM   2944  O   CYS A 381      -4.289  23.422  19.938  1.00 78.00           O  
ATOM   2945  SG  CYS A 381      -4.078  20.125  23.438  1.00 78.00           S  
ATOM   2946  N   GLN A 382      -6.090  22.234  19.578  1.00 74.12           N  
ATOM   2947  CA  GLN A 382      -6.238  22.734  18.203  1.00 74.12           C  
ATOM   2948  C   GLN A 382      -6.582  24.219  18.188  1.00 74.12           C  
ATOM   2949  CB  GLN A 382      -7.309  21.938  17.469  1.00 74.12           C  
ATOM   2950  O   GLN A 382      -6.051  24.969  17.375  1.00 74.12           O  
ATOM   2951  CG  GLN A 382      -6.754  20.781  16.625  1.00 74.12           C  
ATOM   2952  CD  GLN A 382      -7.840  19.969  15.961  1.00 74.12           C  
ATOM   2953  NE2 GLN A 382      -7.438  18.984  15.164  1.00 74.12           N  
ATOM   2954  OE1 GLN A 382      -9.031  20.219  16.172  1.00 74.12           O  
ATOM   2955  N   ASP A 383      -7.477  24.547  19.016  1.00 74.94           N  
ATOM   2956  CA  ASP A 383      -7.875  25.953  19.125  1.00 74.94           C  
ATOM   2957  C   ASP A 383      -6.684  26.828  19.500  1.00 74.94           C  
ATOM   2958  CB  ASP A 383      -8.984  26.109  20.172  1.00 74.94           C  
ATOM   2959  O   ASP A 383      -6.484  27.891  18.906  1.00 74.94           O  
ATOM   2960  CG  ASP A 383      -9.789  27.375  19.984  1.00 74.94           C  
ATOM   2961  OD1 ASP A 383     -10.195  27.688  18.844  1.00 74.94           O  
ATOM   2962  OD2 ASP A 383     -10.023  28.094  20.984  1.00 74.94           O  
ATOM   2963  N   MET A 384      -5.992  26.359  20.438  1.00 77.81           N  
ATOM   2964  CA  MET A 384      -4.801  27.109  20.859  1.00 77.81           C  
ATOM   2965  C   MET A 384      -3.822  27.250  19.688  1.00 77.81           C  
ATOM   2966  CB  MET A 384      -4.117  26.422  22.031  1.00 77.81           C  
ATOM   2967  O   MET A 384      -3.342  28.344  19.406  1.00 77.81           O  
ATOM   2968  CG  MET A 384      -2.846  27.109  22.500  1.00 77.81           C  
ATOM   2969  SD  MET A 384      -1.943  26.141  23.766  1.00 77.81           S  
ATOM   2970  CE  MET A 384      -1.339  24.766  22.766  1.00 77.81           C  
ATOM   2971  N   SER A 385      -3.582  26.188  19.062  1.00 72.25           N  
ATOM   2972  CA  SER A 385      -2.631  26.203  17.953  1.00 72.25           C  
ATOM   2973  C   SER A 385      -3.123  27.078  16.812  1.00 72.25           C  
ATOM   2974  CB  SER A 385      -2.389  24.781  17.438  1.00 72.25           C  
ATOM   2975  O   SER A 385      -2.338  27.812  16.203  1.00 72.25           O  
ATOM   2976  OG  SER A 385      -1.064  24.641  16.953  1.00 72.25           O  
ATOM   2977  N   GLN A 386      -4.352  27.016  16.500  1.00 70.25           N  
ATOM   2978  CA  GLN A 386      -4.938  27.812  15.430  1.00 70.25           C  
ATOM   2979  C   GLN A 386      -4.895  29.297  15.758  1.00 70.25           C  
ATOM   2980  CB  GLN A 386      -6.375  27.375  15.156  1.00 70.25           C  
ATOM   2981  O   GLN A 386      -4.547  30.109  14.906  1.00 70.25           O  
ATOM   2982  CG  GLN A 386      -6.668  27.094  13.688  1.00 70.25           C  
ATOM   2983  CD  GLN A 386      -7.988  26.375  13.477  1.00 70.25           C  
ATOM   2984  NE2 GLN A 386      -8.250  25.969  12.242  1.00 70.25           N  
ATOM   2985  OE1 GLN A 386      -8.773  26.203  14.414  1.00 70.25           O  
ATOM   2986  N   LYS A 387      -5.238  29.562  16.922  1.00 75.00           N  
ATOM   2987  CA  LYS A 387      -5.262  30.969  17.328  1.00 75.00           C  
ATOM   2988  C   LYS A 387      -3.854  31.562  17.359  1.00 75.00           C  
ATOM   2989  CB  LYS A 387      -5.914  31.125  18.719  1.00 75.00           C  
ATOM   2990  O   LYS A 387      -3.668  32.750  17.078  1.00 75.00           O  
ATOM   2991  CG  LYS A 387      -7.426  30.969  18.703  1.00 75.00           C  
ATOM   2992  CD  LYS A 387      -8.023  31.219  20.078  1.00 75.00           C  
ATOM   2993  CE  LYS A 387      -9.547  31.219  20.047  1.00 75.00           C  
ATOM   2994  NZ  LYS A 387     -10.133  31.281  21.406  1.00 75.00           N  
ATOM   2995  N   GLN A 388      -2.957  30.719  17.672  1.00 71.94           N  
ATOM   2996  CA  GLN A 388      -1.574  31.188  17.703  1.00 71.94           C  
ATOM   2997  C   GLN A 388      -1.007  31.328  16.297  1.00 71.94           C  
ATOM   2998  CB  GLN A 388      -0.705  30.234  18.531  1.00 71.94           C  
ATOM   2999  O   GLN A 388      -0.024  32.031  16.078  1.00 71.94           O  
ATOM   3000  CG  GLN A 388      -0.905  30.375  20.031  1.00 71.94           C  
ATOM   3001  CD  GLN A 388      -0.004  29.453  20.828  1.00 71.94           C  
ATOM   3002  NE2 GLN A 388       0.081  29.688  22.141  1.00 71.94           N  
ATOM   3003  OE1 GLN A 388       0.610  28.531  20.281  1.00 71.94           O  
ATOM   3004  N   ALA A 389      -1.693  30.672  15.438  1.00 66.50           N  
ATOM   3005  CA  ALA A 389      -1.164  30.672  14.078  1.00 66.50           C  
ATOM   3006  C   ALA A 389      -1.972  31.594  13.172  1.00 66.50           C  
ATOM   3007  CB  ALA A 389      -1.157  29.250  13.516  1.00 66.50           C  
ATOM   3008  O   ALA A 389      -1.480  32.031  12.133  1.00 66.50           O  
ATOM   3009  N   ASP A 390      -3.176  31.922  13.547  1.00 64.62           N  
ATOM   3010  CA  ASP A 390      -4.078  32.719  12.727  1.00 64.62           C  
ATOM   3011  C   ASP A 390      -3.812  34.219  12.922  1.00 64.62           C  
ATOM   3012  CB  ASP A 390      -5.539  32.406  13.062  1.00 64.62           C  
ATOM   3013  O   ASP A 390      -3.895  34.719  14.039  1.00 64.62           O  
ATOM   3014  CG  ASP A 390      -6.520  33.375  12.422  1.00 64.62           C  
ATOM   3015  OD1 ASP A 390      -6.203  33.938  11.359  1.00 64.62           O  
ATOM   3016  OD2 ASP A 390      -7.621  33.531  12.977  1.00 64.62           O  
ATOM   3017  N   VAL A 391      -3.568  34.906  11.852  1.00 67.69           N  
ATOM   3018  CA  VAL A 391      -3.240  36.344  11.891  1.00 67.69           C  
ATOM   3019  C   VAL A 391      -4.414  37.125  12.469  1.00 67.69           C  
ATOM   3020  CB  VAL A 391      -2.875  36.875  10.492  1.00 67.69           C  
ATOM   3021  O   VAL A 391      -4.223  38.031  13.297  1.00 67.69           O  
ATOM   3022  CG1 VAL A 391      -3.506  38.250  10.258  1.00 67.69           C  
ATOM   3023  CG2 VAL A 391      -1.359  36.938  10.320  1.00 67.69           C  
ATOM   3024  N   THR A 392      -5.574  36.750  12.055  1.00 68.50           N  
ATOM   3025  CA  THR A 392      -6.754  37.500  12.508  1.00 68.50           C  
ATOM   3026  C   THR A 392      -6.922  37.344  14.016  1.00 68.50           C  
ATOM   3027  CB  THR A 392      -8.031  37.000  11.797  1.00 68.50           C  
ATOM   3028  O   THR A 392      -7.250  38.344  14.703  1.00 68.50           O  
ATOM   3029  CG2 THR A 392      -9.062  38.125  11.680  1.00 68.50           C  
ATOM   3030  OG1 THR A 392      -7.688  36.531  10.484  1.00 68.50           O  
ATOM   3031  N   SER A 393      -6.641  36.219  14.516  1.00 74.25           N  
ATOM   3032  CA  SER A 393      -6.797  35.969  15.945  1.00 74.25           C  
ATOM   3033  C   SER A 393      -5.715  36.688  16.750  1.00 74.25           C  
ATOM   3034  CB  SER A 393      -6.754  34.469  16.250  1.00 74.25           C  
ATOM   3035  O   SER A 393      -5.992  37.250  17.812  1.00 74.25           O  
ATOM   3036  OG  SER A 393      -7.379  34.188  17.484  1.00 74.25           O  
ATOM   3037  N   ILE A 394      -4.590  36.719  16.297  1.00 75.75           N  
ATOM   3038  CA  ILE A 394      -3.490  37.312  17.047  1.00 75.75           C  
ATOM   3039  C   ILE A 394      -3.695  38.812  17.125  1.00 75.75           C  
ATOM   3040  CB  ILE A 394      -2.127  37.000  16.391  1.00 75.75           C  
ATOM   3041  O   ILE A 394      -3.430  39.438  18.156  1.00 75.75           O  
ATOM   3042  CG1 ILE A 394      -1.765  35.531  16.609  1.00 75.75           C  
ATOM   3043  CG2 ILE A 394      -1.034  37.906  16.938  1.00 75.75           C  
ATOM   3044  CD1 ILE A 394      -0.434  35.094  16.000  1.00 75.75           C  
ATOM   3045  N   TYR A 395      -4.211  39.406  16.016  1.00 80.56           N  
ATOM   3046  CA  TYR A 395      -4.410  40.844  16.000  1.00 80.56           C  
ATOM   3047  C   TYR A 395      -5.602  41.250  16.875  1.00 80.56           C  
ATOM   3048  CB  TYR A 395      -4.621  41.344  14.570  1.00 80.56           C  
ATOM   3049  O   TYR A 395      -5.805  42.438  17.156  1.00 80.56           O  
ATOM   3050  CG  TYR A 395      -3.332  41.625  13.828  1.00 80.56           C  
ATOM   3051  CD1 TYR A 395      -2.645  42.844  14.008  1.00 80.56           C  
ATOM   3052  CD2 TYR A 395      -2.805  40.688  12.953  1.00 80.56           C  
ATOM   3053  CE1 TYR A 395      -1.459  43.094  13.320  1.00 80.56           C  
ATOM   3054  CE2 TYR A 395      -1.619  40.938  12.266  1.00 80.56           C  
ATOM   3055  OH  TYR A 395       0.218  42.375  11.781  1.00 80.56           O  
ATOM   3056  CZ  TYR A 395      -0.955  42.125  12.461  1.00 80.56           C  
ATOM   3057  N   LYS A 396      -6.254  40.281  17.375  1.00 85.31           N  
ATOM   3058  CA  LYS A 396      -7.363  40.562  18.281  1.00 85.31           C  
ATOM   3059  C   LYS A 396      -6.961  40.312  19.734  1.00 85.31           C  
ATOM   3060  CB  LYS A 396      -8.578  39.688  17.922  1.00 85.31           C  
ATOM   3061  O   LYS A 396      -7.766  40.500  20.656  1.00 85.31           O  
ATOM   3062  CG  LYS A 396      -9.336  40.188  16.703  1.00 85.31           C  
ATOM   3063  CD  LYS A 396     -10.570  39.344  16.438  1.00 85.31           C  
ATOM   3064  CE  LYS A 396     -11.305  39.781  15.172  1.00 85.31           C  
ATOM   3065  NZ  LYS A 396     -12.422  38.844  14.820  1.00 85.31           N  
ATOM   3066  N   SER A 397      -5.789  39.969  19.938  1.00 88.31           N  
ATOM   3067  CA  SER A 397      -5.305  39.719  21.297  1.00 88.31           C  
ATOM   3068  C   SER A 397      -5.285  41.031  22.094  1.00 88.31           C  
ATOM   3069  CB  SER A 397      -3.906  39.125  21.266  1.00 88.31           C  
ATOM   3070  O   SER A 397      -5.016  42.094  21.547  1.00 88.31           O  
ATOM   3071  OG  SER A 397      -3.666  38.375  22.438  1.00 88.31           O  
ATOM   3072  N   GLU A 398      -5.574  40.906  23.391  1.00 92.38           N  
ATOM   3073  CA  GLU A 398      -5.609  42.062  24.297  1.00 92.38           C  
ATOM   3074  C   GLU A 398      -4.711  41.844  25.516  1.00 92.38           C  
ATOM   3075  CB  GLU A 398      -7.043  42.344  24.750  1.00 92.38           C  
ATOM   3076  O   GLU A 398      -4.551  40.688  25.969  1.00 92.38           O  
ATOM   3077  CG  GLU A 398      -8.008  42.625  23.609  1.00 92.38           C  
ATOM   3078  CD  GLU A 398      -9.383  43.062  24.078  1.00 92.38           C  
ATOM   3079  OE1 GLU A 398     -10.289  43.219  23.219  1.00 92.38           O  
ATOM   3080  OE2 GLU A 398      -9.570  43.219  25.297  1.00 92.38           O  
ATOM   3081  N   LEU A 399      -4.164  42.938  25.984  1.00 94.25           N  
ATOM   3082  CA  LEU A 399      -3.398  42.906  27.234  1.00 94.25           C  
ATOM   3083  C   LEU A 399      -4.305  43.156  28.438  1.00 94.25           C  
ATOM   3084  CB  LEU A 399      -2.287  43.969  27.188  1.00 94.25           C  
ATOM   3085  O   LEU A 399      -5.105  44.094  28.438  1.00 94.25           O  
ATOM   3086  CG  LEU A 399      -1.450  44.125  28.469  1.00 94.25           C  
ATOM   3087  CD1 LEU A 399      -0.574  42.875  28.672  1.00 94.25           C  
ATOM   3088  CD2 LEU A 399      -0.600  45.375  28.406  1.00 94.25           C  
ATOM   3089  N   GLY A 400      -4.234  42.219  29.359  1.00 91.62           N  
ATOM   3090  CA  GLY A 400      -4.910  42.375  30.641  1.00 91.62           C  
ATOM   3091  C   GLY A 400      -3.949  42.469  31.812  1.00 91.62           C  
ATOM   3092  O   GLY A 400      -2.766  42.156  31.672  1.00 91.62           O  
ATOM   3093  N   ALA A 401      -4.422  43.031  32.875  1.00 92.44           N  
ATOM   3094  CA  ALA A 401      -3.654  43.094  34.125  1.00 92.44           C  
ATOM   3095  C   ALA A 401      -4.559  42.906  35.344  1.00 92.44           C  
ATOM   3096  CB  ALA A 401      -2.898  44.406  34.219  1.00 92.44           C  
ATOM   3097  O   ALA A 401      -5.684  43.406  35.375  1.00 92.44           O  
ATOM   3098  N   ARG A 402      -4.062  42.062  36.219  1.00 89.69           N  
ATOM   3099  CA  ARG A 402      -4.727  41.906  37.500  1.00 89.69           C  
ATOM   3100  C   ARG A 402      -3.779  42.219  38.656  1.00 89.69           C  
ATOM   3101  CB  ARG A 402      -5.270  40.469  37.625  1.00 89.69           C  
ATOM   3102  O   ARG A 402      -2.641  41.750  38.656  1.00 89.69           O  
ATOM   3103  CG  ARG A 402      -5.434  40.000  39.062  1.00 89.69           C  
ATOM   3104  CD  ARG A 402      -6.082  38.625  39.156  1.00 89.69           C  
ATOM   3105  NE  ARG A 402      -5.082  37.562  39.188  1.00 89.69           N  
ATOM   3106  NH1 ARG A 402      -5.508  36.969  41.375  1.00 89.69           N  
ATOM   3107  NH2 ARG A 402      -3.900  35.875  40.188  1.00 89.69           N  
ATOM   3108  CZ  ARG A 402      -4.832  36.812  40.250  1.00 89.69           C  
ATOM   3109  N   MET A 403      -4.281  43.031  39.594  1.00 92.94           N  
ATOM   3110  CA  MET A 403      -3.480  43.312  40.781  1.00 92.94           C  
ATOM   3111  C   MET A 403      -3.414  42.125  41.719  1.00 92.94           C  
ATOM   3112  CB  MET A 403      -4.055  44.531  41.531  1.00 92.94           C  
ATOM   3113  O   MET A 403      -4.445  41.531  42.031  1.00 92.94           O  
ATOM   3114  CG  MET A 403      -3.162  45.031  42.656  1.00 92.94           C  
ATOM   3115  SD  MET A 403      -3.850  46.531  43.500  1.00 92.94           S  
ATOM   3116  CE  MET A 403      -5.465  45.875  44.000  1.00 92.94           C  
ATOM   3117  N   LEU A 404      -2.293  41.719  42.062  1.00 91.62           N  
ATOM   3118  CA  LEU A 404      -2.080  40.594  42.969  1.00 91.62           C  
ATOM   3119  C   LEU A 404      -2.059  41.062  44.406  1.00 91.62           C  
ATOM   3120  CB  LEU A 404      -0.771  39.875  42.625  1.00 91.62           C  
ATOM   3121  O   LEU A 404      -2.645  40.438  45.281  1.00 91.62           O  
ATOM   3122  CG  LEU A 404      -0.752  39.094  41.312  1.00 91.62           C  
ATOM   3123  CD1 LEU A 404       0.685  38.812  40.875  1.00 91.62           C  
ATOM   3124  CD2 LEU A 404      -1.523  37.781  41.469  1.00 91.62           C  
ATOM   3125  N   ASP A 405      -1.267  42.188  44.625  1.00 91.00           N  
ATOM   3126  CA  ASP A 405      -1.092  42.750  45.969  1.00 91.00           C  
ATOM   3127  C   ASP A 405      -0.854  44.250  45.906  1.00 91.00           C  
ATOM   3128  CB  ASP A 405       0.070  42.062  46.688  1.00 91.00           C  
ATOM   3129  O   ASP A 405      -0.511  44.781  44.844  1.00 91.00           O  
ATOM   3130  CG  ASP A 405      -0.010  42.156  48.188  1.00 91.00           C  
ATOM   3131  OD1 ASP A 405      -1.012  42.719  48.719  1.00 91.00           O  
ATOM   3132  OD2 ASP A 405       0.938  41.719  48.875  1.00 91.00           O  
ATOM   3133  N   SER A 406      -1.287  44.875  46.969  1.00 90.62           N  
ATOM   3134  CA  SER A 406      -1.075  46.312  47.062  1.00 90.62           C  
ATOM   3135  C   SER A 406      -0.549  46.688  48.438  1.00 90.62           C  
ATOM   3136  CB  SER A 406      -2.373  47.062  46.781  1.00 90.62           C  
ATOM   3137  O   SER A 406      -0.968  46.125  49.438  1.00 90.62           O  
ATOM   3138  OG  SER A 406      -3.230  47.062  47.906  1.00 90.62           O  
ATOM   3139  N   GLY A 407       0.475  47.531  48.531  1.00 90.06           N  
ATOM   3140  CA  GLY A 407       1.043  48.062  49.750  1.00 90.06           C  
ATOM   3141  C   GLY A 407       1.175  49.594  49.719  1.00 90.06           C  
ATOM   3142  O   GLY A 407       0.537  50.250  48.906  1.00 90.06           O  
ATOM   3143  N   TYR A 408       1.955  50.031  50.781  1.00 91.69           N  
ATOM   3144  CA  TYR A 408       2.227  51.469  50.844  1.00 91.69           C  
ATOM   3145  C   TYR A 408       3.127  51.906  49.688  1.00 91.69           C  
ATOM   3146  CB  TYR A 408       2.875  51.844  52.156  1.00 91.69           C  
ATOM   3147  O   TYR A 408       4.312  51.562  49.656  1.00 91.69           O  
ATOM   3148  CG  TYR A 408       2.801  53.312  52.469  1.00 91.69           C  
ATOM   3149  CD1 TYR A 408       3.896  54.156  52.281  1.00 91.69           C  
ATOM   3150  CD2 TYR A 408       1.637  53.875  53.000  1.00 91.69           C  
ATOM   3151  CE1 TYR A 408       3.834  55.531  52.562  1.00 91.69           C  
ATOM   3152  CE2 TYR A 408       1.562  55.250  53.281  1.00 91.69           C  
ATOM   3153  OH  TYR A 408       2.598  57.406  53.375  1.00 91.69           O  
ATOM   3154  CZ  TYR A 408       2.664  56.062  53.062  1.00 91.69           C  
ATOM   3155  N   ASN A 409       2.584  52.625  48.750  1.00 94.19           N  
ATOM   3156  CA  ASN A 409       3.279  53.094  47.562  1.00 94.19           C  
ATOM   3157  C   ASN A 409       3.844  51.969  46.750  1.00 94.19           C  
ATOM   3158  CB  ASN A 409       4.398  54.062  47.969  1.00 94.19           C  
ATOM   3159  O   ASN A 409       4.938  52.062  46.188  1.00 94.19           O  
ATOM   3160  CG  ASN A 409       3.883  55.469  48.281  1.00 94.19           C  
ATOM   3161  ND2 ASN A 409       4.605  56.188  49.125  1.00 94.19           N  
ATOM   3162  OD1 ASN A 409       2.842  55.875  47.750  1.00 94.19           O  
ATOM   3163  N   SER A 410       3.166  50.844  46.750  1.00 94.75           N  
ATOM   3164  CA  SER A 410       3.602  49.688  45.969  1.00 94.75           C  
ATOM   3165  C   SER A 410       2.410  48.875  45.500  1.00 94.75           C  
ATOM   3166  CB  SER A 410       4.551  48.812  46.812  1.00 94.75           C  
ATOM   3167  O   SER A 410       1.362  48.844  46.156  1.00 94.75           O  
ATOM   3168  OG  SER A 410       3.828  47.969  47.656  1.00 94.75           O  
ATOM   3169  N   ALA A 411       2.541  48.219  44.438  1.00 96.00           N  
ATOM   3170  CA  ALA A 411       1.521  47.344  43.875  1.00 96.00           C  
ATOM   3171  C   ALA A 411       2.141  46.281  42.969  1.00 96.00           C  
ATOM   3172  CB  ALA A 411       0.457  48.125  43.125  1.00 96.00           C  
ATOM   3173  O   ALA A 411       3.059  46.594  42.188  1.00 96.00           O  
ATOM   3174  N   ASP A 412       1.677  45.062  43.094  1.00 95.06           N  
ATOM   3175  CA  ASP A 412       2.080  43.969  42.250  1.00 95.06           C  
ATOM   3176  C   ASP A 412       0.972  43.594  41.250  1.00 95.06           C  
ATOM   3177  CB  ASP A 412       2.449  42.719  43.094  1.00 95.06           C  
ATOM   3178  O   ASP A 412      -0.193  43.469  41.656  1.00 95.06           O  
ATOM   3179  CG  ASP A 412       3.625  43.000  44.031  1.00 95.06           C  
ATOM   3180  OD1 ASP A 412       4.332  44.000  43.844  1.00 95.06           O  
ATOM   3181  OD2 ASP A 412       3.846  42.156  44.938  1.00 95.06           O  
ATOM   3182  N   TYR A 413       1.384  43.562  39.969  1.00 95.00           N  
ATOM   3183  CA  TYR A 413       0.418  43.188  38.938  1.00 95.00           C  
ATOM   3184  C   TYR A 413       0.845  41.938  38.188  1.00 95.00           C  
ATOM   3185  CB  TYR A 413       0.248  44.344  37.938  1.00 95.00           C  
ATOM   3186  O   TYR A 413       2.041  41.656  38.062  1.00 95.00           O  
ATOM   3187  CG  TYR A 413      -0.427  45.562  38.500  1.00 95.00           C  
ATOM   3188  CD1 TYR A 413      -1.812  45.688  38.469  1.00 95.00           C  
ATOM   3189  CD2 TYR A 413       0.319  46.562  39.094  1.00 95.00           C  
ATOM   3190  CE1 TYR A 413      -2.439  46.812  39.000  1.00 95.00           C  
ATOM   3191  CE2 TYR A 413      -0.297  47.688  39.656  1.00 95.00           C  
ATOM   3192  OH  TYR A 413      -2.289  48.906  40.125  1.00 95.00           O  
ATOM   3193  CZ  TYR A 413      -1.674  47.812  39.594  1.00 95.00           C  
ATOM   3194  N   ARG A 414      -0.158  41.094  37.688  1.00 93.94           N  
ATOM   3195  CA  ARG A 414       0.028  40.062  36.688  1.00 93.94           C  
ATOM   3196  C   ARG A 414      -0.527  40.500  35.312  1.00 93.94           C  
ATOM   3197  CB  ARG A 414      -0.642  38.750  37.125  1.00 93.94           C  
ATOM   3198  O   ARG A 414      -1.729  40.750  35.188  1.00 93.94           O  
ATOM   3199  CG  ARG A 414      -0.421  37.594  36.156  1.00 93.94           C  
ATOM   3200  CD  ARG A 414      -0.203  36.281  36.906  1.00 93.94           C  
ATOM   3201  NE  ARG A 414       0.812  36.406  37.938  1.00 93.94           N  
ATOM   3202  NH1 ARG A 414       0.185  34.500  39.094  1.00 93.94           N  
ATOM   3203  NH2 ARG A 414       1.929  35.781  39.844  1.00 93.94           N  
ATOM   3204  CZ  ARG A 414       0.973  35.562  38.969  1.00 93.94           C  
ATOM   3205  N   LEU A 415       0.422  40.625  34.438  1.00 93.38           N  
ATOM   3206  CA  LEU A 415       0.020  40.906  33.062  1.00 93.38           C  
ATOM   3207  C   LEU A 415      -0.247  39.594  32.312  1.00 93.38           C  
ATOM   3208  CB  LEU A 415       1.098  41.719  32.312  1.00 93.38           C  
ATOM   3209  O   LEU A 415       0.405  38.594  32.562  1.00 93.38           O  
ATOM   3210  CG  LEU A 415       1.465  43.062  32.938  1.00 93.38           C  
ATOM   3211  CD1 LEU A 415       2.719  43.625  32.281  1.00 93.38           C  
ATOM   3212  CD2 LEU A 415       0.303  44.031  32.812  1.00 93.38           C  
ATOM   3213  N   TYR A 416      -1.264  39.594  31.484  1.00 92.00           N  
ATOM   3214  CA  TYR A 416      -1.560  38.406  30.672  1.00 92.00           C  
ATOM   3215  C   TYR A 416      -2.180  38.812  29.344  1.00 92.00           C  
ATOM   3216  CB  TYR A 416      -2.500  37.469  31.422  1.00 92.00           C  
ATOM   3217  O   TYR A 416      -2.771  39.875  29.219  1.00 92.00           O  
ATOM   3218  CG  TYR A 416      -3.627  38.156  32.125  1.00 92.00           C  
ATOM   3219  CD1 TYR A 416      -3.471  38.625  33.438  1.00 92.00           C  
ATOM   3220  CD2 TYR A 416      -4.852  38.375  31.516  1.00 92.00           C  
ATOM   3221  CE1 TYR A 416      -4.508  39.281  34.094  1.00 92.00           C  
ATOM   3222  CE2 TYR A 416      -5.895  39.031  32.156  1.00 92.00           C  
ATOM   3223  OH  TYR A 416      -6.746  40.094  34.125  1.00 92.00           O  
ATOM   3224  CZ  TYR A 416      -5.715  39.469  33.469  1.00 92.00           C  
ATOM   3225  N   LEU A 417      -1.991  38.031  28.359  1.00 90.50           N  
ATOM   3226  CA  LEU A 417      -2.539  38.250  27.031  1.00 90.50           C  
ATOM   3227  C   LEU A 417      -3.703  37.281  26.750  1.00 90.50           C  
ATOM   3228  CB  LEU A 417      -1.453  38.062  25.969  1.00 90.50           C  
ATOM   3229  O   LEU A 417      -3.713  36.156  27.234  1.00 90.50           O  
ATOM   3230  CG  LEU A 417      -0.340  39.094  25.938  1.00 90.50           C  
ATOM   3231  CD1 LEU A 417       0.804  38.625  25.047  1.00 90.50           C  
ATOM   3232  CD2 LEU A 417      -0.883  40.438  25.469  1.00 90.50           C  
ATOM   3233  N   SER A 418      -4.629  37.781  25.938  1.00 88.69           N  
ATOM   3234  CA  SER A 418      -5.777  36.969  25.578  1.00 88.69           C  
ATOM   3235  C   SER A 418      -5.496  36.125  24.344  1.00 88.69           C  
ATOM   3236  CB  SER A 418      -7.012  37.844  25.359  1.00 88.69           C  
ATOM   3237  O   SER A 418      -4.441  36.281  23.719  1.00 88.69           O  
ATOM   3238  OG  SER A 418      -6.852  38.656  24.219  1.00 88.69           O  
ATOM   3239  N   ASN A 419      -6.430  35.125  23.969  1.00 85.25           N  
ATOM   3240  CA  ASN A 419      -6.438  34.344  22.734  1.00 85.25           C  
ATOM   3241  C   ASN A 419      -5.215  33.406  22.656  1.00 85.25           C  
ATOM   3242  CB  ASN A 419      -6.508  35.250  21.516  1.00 85.25           C  
ATOM   3243  O   ASN A 419      -4.629  33.281  21.578  1.00 85.25           O  
ATOM   3244  CG  ASN A 419      -7.930  35.562  21.094  1.00 85.25           C  
ATOM   3245  ND2 ASN A 419      -8.086  36.438  20.125  1.00 85.25           N  
ATOM   3246  OD1 ASN A 419      -8.883  35.000  21.656  1.00 85.25           O  
ATOM   3247  N   TRP A 420      -4.801  32.938  23.703  1.00 83.44           N  
ATOM   3248  CA  TRP A 420      -3.676  32.031  23.781  1.00 83.44           C  
ATOM   3249  C   TRP A 420      -2.400  32.656  23.266  1.00 83.44           C  
ATOM   3250  CB  TRP A 420      -3.975  30.734  23.000  1.00 83.44           C  
ATOM   3251  O   TRP A 420      -1.491  31.969  22.797  1.00 83.44           O  
ATOM   3252  CG  TRP A 420      -5.168  29.984  23.500  1.00 83.44           C  
ATOM   3253  CD1 TRP A 420      -6.363  29.812  22.875  1.00 83.44           C  
ATOM   3254  CD2 TRP A 420      -5.281  29.297  24.750  1.00 83.44           C  
ATOM   3255  CE2 TRP A 420      -6.574  28.734  24.812  1.00 83.44           C  
ATOM   3256  CE3 TRP A 420      -4.410  29.094  25.844  1.00 83.44           C  
ATOM   3257  NE1 TRP A 420      -7.215  29.062  23.641  1.00 83.44           N  
ATOM   3258  CH2 TRP A 420      -6.148  27.812  26.953  1.00 83.44           C  
ATOM   3259  CZ2 TRP A 420      -7.020  27.984  25.906  1.00 83.44           C  
ATOM   3260  CZ3 TRP A 420      -4.855  28.359  26.922  1.00 83.44           C  
ATOM   3261  N   ASN A 421      -2.383  33.938  23.219  1.00 85.12           N  
ATOM   3262  CA  ASN A 421      -1.198  34.656  22.766  1.00 85.12           C  
ATOM   3263  C   ASN A 421      -0.108  34.688  23.844  1.00 85.12           C  
ATOM   3264  CB  ASN A 421      -1.562  36.094  22.359  1.00 85.12           C  
ATOM   3265  O   ASN A 421      -0.341  34.281  24.969  1.00 85.12           O  
ATOM   3266  CG  ASN A 421      -0.577  36.688  21.375  1.00 85.12           C  
ATOM   3267  ND2 ASN A 421      -0.854  37.906  20.906  1.00 85.12           N  
ATOM   3268  OD1 ASN A 421       0.427  36.062  21.031  1.00 85.12           O  
ATOM   3269  N   TYR A 422       1.098  35.000  23.422  1.00 86.12           N  
ATOM   3270  CA  TYR A 422       2.225  35.031  24.344  1.00 86.12           C  
ATOM   3271  C   TYR A 422       3.119  36.219  24.094  1.00 86.12           C  
ATOM   3272  CB  TYR A 422       3.041  33.750  24.219  1.00 86.12           C  
ATOM   3273  O   TYR A 422       3.076  36.812  23.000  1.00 86.12           O  
ATOM   3274  CG  TYR A 422       3.471  33.406  22.812  1.00 86.12           C  
ATOM   3275  CD1 TYR A 422       2.672  32.625  21.984  1.00 86.12           C  
ATOM   3276  CD2 TYR A 422       4.676  33.906  22.312  1.00 86.12           C  
ATOM   3277  CE1 TYR A 422       3.064  32.344  20.688  1.00 86.12           C  
ATOM   3278  CE2 TYR A 422       5.078  33.594  21.016  1.00 86.12           C  
ATOM   3279  OH  TYR A 422       4.660  32.531  18.922  1.00 86.12           O  
ATOM   3280  CZ  TYR A 422       4.266  32.812  20.203  1.00 86.12           C  
ATOM   3281  N   PHE A 423       3.928  36.594  25.094  1.00 88.94           N  
ATOM   3282  CA  PHE A 423       4.891  37.688  24.969  1.00 88.94           C  
ATOM   3283  C   PHE A 423       6.070  37.250  24.094  1.00 88.94           C  
ATOM   3284  CB  PHE A 423       5.391  38.125  26.344  1.00 88.94           C  
ATOM   3285  O   PHE A 423       6.746  36.250  24.391  1.00 88.94           O  
ATOM   3286  CG  PHE A 423       4.332  38.781  27.188  1.00 88.94           C  
ATOM   3287  CD1 PHE A 423       4.117  40.125  27.125  1.00 88.94           C  
ATOM   3288  CD2 PHE A 423       3.555  38.000  28.062  1.00 88.94           C  
ATOM   3289  CE1 PHE A 423       3.137  40.750  27.906  1.00 88.94           C  
ATOM   3290  CE2 PHE A 423       2.574  38.625  28.844  1.00 88.94           C  
ATOM   3291  CZ  PHE A 423       2.367  39.969  28.766  1.00 88.94           C  
ATOM   3292  N   SER A 424       6.238  38.000  23.000  1.00 84.19           N  
ATOM   3293  CA  SER A 424       7.293  37.656  22.047  1.00 84.19           C  
ATOM   3294  C   SER A 424       8.562  38.438  22.344  1.00 84.19           C  
ATOM   3295  CB  SER A 424       6.828  37.906  20.625  1.00 84.19           C  
ATOM   3296  O   SER A 424       8.516  39.656  22.516  1.00 84.19           O  
ATOM   3297  OG  SER A 424       7.891  37.719  19.703  1.00 84.19           O  
ATOM   3298  N   ARG A 425       9.633  37.812  22.359  1.00 85.62           N  
ATOM   3299  CA  ARG A 425      10.930  38.438  22.562  1.00 85.62           C  
ATOM   3300  C   ARG A 425      11.383  39.188  21.297  1.00 85.62           C  
ATOM   3301  CB  ARG A 425      11.984  37.406  22.969  1.00 85.62           C  
ATOM   3302  O   ARG A 425      11.344  38.625  20.203  1.00 85.62           O  
ATOM   3303  CG  ARG A 425      11.586  36.594  24.172  1.00 85.62           C  
ATOM   3304  CD  ARG A 425      12.648  35.562  24.516  1.00 85.62           C  
ATOM   3305  NE  ARG A 425      12.117  34.500  25.375  1.00 85.62           N  
ATOM   3306  NH1 ARG A 425      14.125  33.375  25.578  1.00 85.62           N  
ATOM   3307  NH2 ARG A 425      12.250  32.562  26.625  1.00 85.62           N  
ATOM   3308  CZ  ARG A 425      12.836  33.469  25.859  1.00 85.62           C  
ATOM   3309  N   GLN A 426      11.695  40.406  21.516  1.00 79.81           N  
ATOM   3310  CA  GLN A 426      12.203  41.219  20.406  1.00 79.81           C  
ATOM   3311  C   GLN A 426      13.727  41.188  20.359  1.00 79.81           C  
ATOM   3312  CB  GLN A 426      11.703  42.656  20.531  1.00 79.81           C  
ATOM   3313  O   GLN A 426      14.391  41.562  21.312  1.00 79.81           O  
ATOM   3314  CG  GLN A 426      10.195  42.781  20.656  1.00 79.81           C  
ATOM   3315  CD  GLN A 426       9.445  42.188  19.469  1.00 79.81           C  
ATOM   3316  NE2 GLN A 426       8.398  41.438  19.750  1.00 79.81           N  
ATOM   3317  OE1 GLN A 426       9.812  42.438  18.312  1.00 79.81           O  
ATOM   3318  N   SER A 427      14.336  40.750  19.266  1.00 75.06           N  
ATOM   3319  CA  SER A 427      15.750  40.438  19.172  1.00 75.06           C  
ATOM   3320  C   SER A 427      16.609  41.688  19.016  1.00 75.06           C  
ATOM   3321  CB  SER A 427      16.000  39.500  18.000  1.00 75.06           C  
ATOM   3322  O   SER A 427      17.828  41.625  19.078  1.00 75.06           O  
ATOM   3323  OG  SER A 427      15.016  39.656  17.000  1.00 75.06           O  
ATOM   3324  N   ASN A 428      16.016  42.844  18.828  1.00 77.94           N  
ATOM   3325  CA  ASN A 428      16.812  44.062  18.719  1.00 77.94           C  
ATOM   3326  C   ASN A 428      17.250  44.594  20.078  1.00 77.94           C  
ATOM   3327  CB  ASN A 428      16.016  45.156  17.969  1.00 77.94           C  
ATOM   3328  O   ASN A 428      16.703  44.188  21.109  1.00 77.94           O  
ATOM   3329  CG  ASN A 428      14.672  45.438  18.594  1.00 77.94           C  
ATOM   3330  ND2 ASN A 428      14.266  46.688  18.594  1.00 77.94           N  
ATOM   3331  OD1 ASN A 428      13.992  44.500  19.062  1.00 77.94           O  
ATOM   3332  N   ALA A 429      18.328  45.438  20.031  1.00 80.75           N  
ATOM   3333  CA  ALA A 429      18.875  45.969  21.266  1.00 80.75           C  
ATOM   3334  C   ALA A 429      17.828  46.781  22.031  1.00 80.75           C  
ATOM   3335  CB  ALA A 429      20.094  46.875  20.953  1.00 80.75           C  
ATOM   3336  O   ALA A 429      16.984  47.438  21.422  1.00 80.75           O  
ATOM   3337  N   LEU A 430      17.906  46.688  23.359  1.00 90.44           N  
ATOM   3338  CA  LEU A 430      17.000  47.469  24.219  1.00 90.44           C  
ATOM   3339  C   LEU A 430      17.172  48.969  23.984  1.00 90.44           C  
ATOM   3340  CB  LEU A 430      17.234  47.125  25.688  1.00 90.44           C  
ATOM   3341  O   LEU A 430      18.297  49.438  23.828  1.00 90.44           O  
ATOM   3342  CG  LEU A 430      16.844  45.719  26.125  1.00 90.44           C  
ATOM   3343  CD1 LEU A 430      17.500  45.375  27.469  1.00 90.44           C  
ATOM   3344  CD2 LEU A 430      15.320  45.594  26.234  1.00 90.44           C  
ATOM   3345  N   THR A 431      16.062  49.719  23.938  1.00 91.38           N  
ATOM   3346  CA  THR A 431      16.125  51.156  23.703  1.00 91.38           C  
ATOM   3347  C   THR A 431      15.516  51.906  24.875  1.00 91.38           C  
ATOM   3348  CB  THR A 431      15.375  51.531  22.406  1.00 91.38           C  
ATOM   3349  O   THR A 431      14.602  51.406  25.547  1.00 91.38           O  
ATOM   3350  CG2 THR A 431      16.234  51.219  21.172  1.00 91.38           C  
ATOM   3351  OG1 THR A 431      14.156  50.781  22.328  1.00 91.38           O  
ATOM   3352  N   VAL A 432      16.094  53.094  25.219  1.00 93.19           N  
ATOM   3353  CA  VAL A 432      15.570  54.094  26.156  1.00 93.19           C  
ATOM   3354  C   VAL A 432      15.406  55.438  25.469  1.00 93.19           C  
ATOM   3355  CB  VAL A 432      16.484  54.219  27.391  1.00 93.19           C  
ATOM   3356  O   VAL A 432      16.375  55.969  24.938  1.00 93.19           O  
ATOM   3357  CG1 VAL A 432      15.938  55.281  28.359  1.00 93.19           C  
ATOM   3358  CG2 VAL A 432      16.656  52.875  28.094  1.00 93.19           C  
ATOM   3359  N   ASP A 433      14.234  55.906  25.375  1.00 92.88           N  
ATOM   3360  CA  ASP A 433      13.969  57.219  24.812  1.00 92.88           C  
ATOM   3361  C   ASP A 433      13.656  58.219  25.922  1.00 92.88           C  
ATOM   3362  CB  ASP A 433      12.812  57.156  23.812  1.00 92.88           C  
ATOM   3363  O   ASP A 433      12.547  58.250  26.453  1.00 92.88           O  
ATOM   3364  CG  ASP A 433      12.555  58.469  23.125  1.00 92.88           C  
ATOM   3365  OD1 ASP A 433      13.273  59.469  23.406  1.00 92.88           O  
ATOM   3366  OD2 ASP A 433      11.625  58.531  22.281  1.00 92.88           O  
ATOM   3367  N   LYS A 434      14.539  59.094  26.156  1.00 91.62           N  
ATOM   3368  CA  LYS A 434      14.406  60.094  27.219  1.00 91.62           C  
ATOM   3369  C   LYS A 434      14.250  61.500  26.641  1.00 91.62           C  
ATOM   3370  CB  LYS A 434      15.617  60.062  28.156  1.00 91.62           C  
ATOM   3371  O   LYS A 434      14.508  62.500  27.312  1.00 91.62           O  
ATOM   3372  CG  LYS A 434      16.438  58.781  28.031  1.00 91.62           C  
ATOM   3373  CD  LYS A 434      17.594  58.781  29.031  1.00 91.62           C  
ATOM   3374  CE  LYS A 434      18.422  57.500  28.922  1.00 91.62           C  
ATOM   3375  NZ  LYS A 434      19.547  57.500  29.891  1.00 91.62           N  
ATOM   3376  N   THR A 435      13.891  61.688  25.438  1.00 91.25           N  
ATOM   3377  CA  THR A 435      13.836  63.000  24.766  1.00 91.25           C  
ATOM   3378  C   THR A 435      12.867  63.938  25.469  1.00 91.25           C  
ATOM   3379  CB  THR A 435      13.422  62.812  23.281  1.00 91.25           C  
ATOM   3380  O   THR A 435      13.078  65.125  25.484  1.00 91.25           O  
ATOM   3381  CG2 THR A 435      14.641  62.625  22.391  1.00 91.25           C  
ATOM   3382  OG1 THR A 435      12.547  61.688  23.156  1.00 91.25           O  
ATOM   3383  N   LYS A 436      11.898  63.406  26.109  1.00 92.25           N  
ATOM   3384  CA  LYS A 436      10.883  64.250  26.750  1.00 92.25           C  
ATOM   3385  C   LYS A 436      10.922  64.062  28.266  1.00 92.25           C  
ATOM   3386  CB  LYS A 436       9.492  63.906  26.219  1.00 92.25           C  
ATOM   3387  O   LYS A 436       9.930  64.375  28.953  1.00 92.25           O  
ATOM   3388  CG  LYS A 436       9.281  64.250  24.766  1.00 92.25           C  
ATOM   3389  CD  LYS A 436       7.840  64.000  24.328  1.00 92.25           C  
ATOM   3390  CE  LYS A 436       7.641  64.312  22.844  1.00 92.25           C  
ATOM   3391  NZ  LYS A 436       6.262  64.000  22.391  1.00 92.25           N  
ATOM   3392  N   TRP A 437      12.016  63.625  28.812  1.00 92.62           N  
ATOM   3393  CA  TRP A 437      12.070  63.281  30.234  1.00 92.62           C  
ATOM   3394  C   TRP A 437      12.766  64.375  31.031  1.00 92.62           C  
ATOM   3395  CB  TRP A 437      12.805  61.938  30.438  1.00 92.62           C  
ATOM   3396  O   TRP A 437      12.883  64.250  32.250  1.00 92.62           O  
ATOM   3397  CG  TRP A 437      12.578  61.312  31.781  1.00 92.62           C  
ATOM   3398  CD1 TRP A 437      13.531  61.000  32.688  1.00 92.62           C  
ATOM   3399  CD2 TRP A 437      11.320  60.969  32.344  1.00 92.62           C  
ATOM   3400  CE2 TRP A 437      11.578  60.406  33.625  1.00 92.62           C  
ATOM   3401  CE3 TRP A 437       9.992  61.031  31.906  1.00 92.62           C  
ATOM   3402  NE1 TRP A 437      12.938  60.438  33.812  1.00 92.62           N  
ATOM   3403  CH2 TRP A 437       9.273  60.031  34.000  1.00 92.62           C  
ATOM   3404  CZ2 TRP A 437      10.562  59.938  34.469  1.00 92.62           C  
ATOM   3405  CZ3 TRP A 437       8.977  60.594  32.750  1.00 92.62           C  
ATOM   3406  N   GLY A 438      13.250  65.500  30.328  1.00 88.31           N  
ATOM   3407  CA  GLY A 438      13.969  66.562  31.016  1.00 88.31           C  
ATOM   3408  C   GLY A 438      15.281  66.125  31.609  1.00 88.31           C  
ATOM   3409  O   GLY A 438      16.031  65.375  30.984  1.00 88.31           O  
ATOM   3410  N   ASN A 439      15.555  66.625  32.844  1.00 88.00           N  
ATOM   3411  CA  ASN A 439      16.781  66.188  33.500  1.00 88.00           C  
ATOM   3412  C   ASN A 439      16.531  65.000  34.406  1.00 88.00           C  
ATOM   3413  CB  ASN A 439      17.359  67.375  34.312  1.00 88.00           C  
ATOM   3414  O   ASN A 439      17.375  64.688  35.250  1.00 88.00           O  
ATOM   3415  CG  ASN A 439      17.984  68.438  33.438  1.00 88.00           C  
ATOM   3416  ND2 ASN A 439      18.078  69.625  33.969  1.00 88.00           N  
ATOM   3417  OD1 ASN A 439      18.359  68.188  32.312  1.00 88.00           O  
ATOM   3418  N   GLY A 440      15.406  64.312  34.188  1.00 91.88           N  
ATOM   3419  CA  GLY A 440      15.133  63.125  34.938  1.00 91.88           C  
ATOM   3420  C   GLY A 440      16.094  62.000  34.625  1.00 91.88           C  
ATOM   3421  O   GLY A 440      16.750  62.000  33.594  1.00 91.88           O  
ATOM   3422  N   LYS A 441      16.203  61.031  35.562  1.00 93.62           N  
ATOM   3423  CA  LYS A 441      17.094  59.875  35.406  1.00 93.62           C  
ATOM   3424  C   LYS A 441      16.297  58.594  35.250  1.00 93.62           C  
ATOM   3425  CB  LYS A 441      18.047  59.781  36.594  1.00 93.62           C  
ATOM   3426  O   LYS A 441      15.234  58.438  35.844  1.00 93.62           O  
ATOM   3427  CG  LYS A 441      19.453  60.312  36.312  1.00 93.62           C  
ATOM   3428  CD  LYS A 441      20.375  60.125  37.500  1.00 93.62           C  
ATOM   3429  CE  LYS A 441      21.766  60.688  37.219  1.00 93.62           C  
ATOM   3430  NZ  LYS A 441      22.672  60.500  38.406  1.00 93.62           N  
ATOM   3431  N   VAL A 442      16.766  57.750  34.344  1.00 94.56           N  
ATOM   3432  CA  VAL A 442      16.234  56.406  34.156  1.00 94.56           C  
ATOM   3433  C   VAL A 442      17.375  55.375  34.156  1.00 94.56           C  
ATOM   3434  CB  VAL A 442      15.430  56.281  32.844  1.00 94.56           C  
ATOM   3435  O   VAL A 442      18.391  55.562  33.469  1.00 94.56           O  
ATOM   3436  CG1 VAL A 442      15.680  54.938  32.156  1.00 94.56           C  
ATOM   3437  CG2 VAL A 442      13.938  56.500  33.094  1.00 94.56           C  
ATOM   3438  N   VAL A 443      17.281  54.406  35.031  1.00 93.38           N  
ATOM   3439  CA  VAL A 443      18.266  53.344  35.125  1.00 93.38           C  
ATOM   3440  C   VAL A 443      17.594  52.000  34.812  1.00 93.38           C  
ATOM   3441  CB  VAL A 443      18.953  53.312  36.500  1.00 93.38           C  
ATOM   3442  O   VAL A 443      16.578  51.656  35.438  1.00 93.38           O  
ATOM   3443  CG1 VAL A 443      20.016  52.219  36.531  1.00 93.38           C  
ATOM   3444  CG2 VAL A 443      19.562  54.688  36.812  1.00 93.38           C  
ATOM   3445  N   VAL A 444      18.094  51.312  33.812  1.00 92.94           N  
ATOM   3446  CA  VAL A 444      17.562  50.000  33.438  1.00 92.94           C  
ATOM   3447  C   VAL A 444      18.562  48.906  33.812  1.00 92.94           C  
ATOM   3448  CB  VAL A 444      17.266  49.938  31.906  1.00 92.94           C  
ATOM   3449  O   VAL A 444      19.734  48.969  33.469  1.00 92.94           O  
ATOM   3450  CG1 VAL A 444      16.734  48.562  31.531  1.00 92.94           C  
ATOM   3451  CG2 VAL A 444      16.281  51.031  31.516  1.00 92.94           C  
ATOM   3452  N   ASP A 445      18.141  48.062  34.594  1.00 91.75           N  
ATOM   3453  CA  ASP A 445      18.875  46.844  34.906  1.00 91.75           C  
ATOM   3454  C   ASP A 445      18.266  45.656  34.219  1.00 91.75           C  
ATOM   3455  CB  ASP A 445      18.922  46.625  36.438  1.00 91.75           C  
ATOM   3456  O   ASP A 445      17.250  45.125  34.656  1.00 91.75           O  
ATOM   3457  CG  ASP A 445      20.016  45.688  36.844  1.00 91.75           C  
ATOM   3458  OD1 ASP A 445      20.656  45.062  35.969  1.00 91.75           O  
ATOM   3459  OD2 ASP A 445      20.266  45.562  38.062  1.00 91.75           O  
ATOM   3460  N   ALA A 446      18.781  45.250  33.094  1.00 86.69           N  
ATOM   3461  CA  ALA A 446      18.234  44.188  32.250  1.00 86.69           C  
ATOM   3462  C   ALA A 446      18.922  42.875  32.531  1.00 86.69           C  
ATOM   3463  CB  ALA A 446      18.359  44.562  30.781  1.00 86.69           C  
ATOM   3464  O   ALA A 446      18.766  41.906  31.766  1.00 86.69           O  
ATOM   3465  N   ALA A 447      19.609  42.812  33.562  1.00 77.38           N  
ATOM   3466  CA  ALA A 447      20.422  41.625  33.750  1.00 77.38           C  
ATOM   3467  C   ALA A 447      21.203  41.281  32.500  1.00 77.38           C  
ATOM   3468  CB  ALA A 447      19.531  40.438  34.156  1.00 77.38           C  
ATOM   3469  O   ALA A 447      21.797  42.156  31.859  1.00 77.38           O  
ATOM   3470  N   ASP A 448      21.312  40.000  32.000  1.00 76.75           N  
ATOM   3471  CA  ASP A 448      22.062  39.562  30.828  1.00 76.75           C  
ATOM   3472  C   ASP A 448      21.172  39.406  29.609  1.00 76.75           C  
ATOM   3473  CB  ASP A 448      22.781  38.250  31.125  1.00 76.75           C  
ATOM   3474  O   ASP A 448      21.578  38.875  28.594  1.00 76.75           O  
ATOM   3475  CG  ASP A 448      23.750  38.344  32.281  1.00 76.75           C  
ATOM   3476  OD1 ASP A 448      24.281  39.438  32.562  1.00 76.75           O  
ATOM   3477  OD2 ASP A 448      24.000  37.312  32.938  1.00 76.75           O  
ATOM   3478  N   TYR A 449      19.938  40.031  29.750  1.00 84.31           N  
ATOM   3479  CA  TYR A 449      19.016  39.875  28.625  1.00 84.31           C  
ATOM   3480  C   TYR A 449      19.062  41.094  27.703  1.00 84.31           C  
ATOM   3481  CB  TYR A 449      17.594  39.656  29.125  1.00 84.31           C  
ATOM   3482  O   TYR A 449      19.188  42.250  28.172  1.00 84.31           O  
ATOM   3483  CG  TYR A 449      17.422  38.406  29.953  1.00 84.31           C  
ATOM   3484  CD1 TYR A 449      17.484  37.156  29.359  1.00 84.31           C  
ATOM   3485  CD2 TYR A 449      17.172  38.500  31.312  1.00 84.31           C  
ATOM   3486  CE1 TYR A 449      17.328  36.000  30.109  1.00 84.31           C  
ATOM   3487  CE2 TYR A 449      17.016  37.344  32.094  1.00 84.31           C  
ATOM   3488  OH  TYR A 449      16.938  34.938  32.219  1.00 84.31           O  
ATOM   3489  CZ  TYR A 449      17.094  36.094  31.469  1.00 84.31           C  
ATOM   3490  N   ASN A 450      19.031  40.906  26.375  1.00 82.69           N  
ATOM   3491  CA  ASN A 450      18.984  41.969  25.391  1.00 82.69           C  
ATOM   3492  C   ASN A 450      17.766  41.875  24.484  1.00 82.69           C  
ATOM   3493  CB  ASN A 450      20.266  42.000  24.562  1.00 82.69           C  
ATOM   3494  O   ASN A 450      17.781  42.344  23.344  1.00 82.69           O  
ATOM   3495  CG  ASN A 450      20.828  43.375  24.375  1.00 82.69           C  
ATOM   3496  ND2 ASN A 450      21.828  43.500  23.500  1.00 82.69           N  
ATOM   3497  OD1 ASN A 450      20.375  44.344  25.000  1.00 82.69           O  
ATOM   3498  N   ASP A 451      16.750  41.219  24.969  1.00 86.69           N  
ATOM   3499  CA  ASP A 451      15.523  41.062  24.203  1.00 86.69           C  
ATOM   3500  C   ASP A 451      14.328  41.594  24.969  1.00 86.69           C  
ATOM   3501  CB  ASP A 451      15.289  39.594  23.844  1.00 86.69           C  
ATOM   3502  O   ASP A 451      14.031  41.156  26.078  1.00 86.69           O  
ATOM   3503  CG  ASP A 451      15.734  38.625  24.953  1.00 86.69           C  
ATOM   3504  OD1 ASP A 451      16.453  39.062  25.875  1.00 86.69           O  
ATOM   3505  OD2 ASP A 451      15.367  37.438  24.875  1.00 86.69           O  
ATOM   3506  N   ALA A 452      13.656  42.594  24.453  1.00 92.38           N  
ATOM   3507  CA  ALA A 452      12.516  43.219  25.109  1.00 92.38           C  
ATOM   3508  C   ALA A 452      11.250  42.406  24.938  1.00 92.38           C  
ATOM   3509  CB  ALA A 452      12.297  44.656  24.578  1.00 92.38           C  
ATOM   3510  O   ALA A 452      11.039  41.812  23.891  1.00 92.38           O  
ATOM   3511  N   VAL A 453      10.445  42.344  25.969  1.00 93.88           N  
ATOM   3512  CA  VAL A 453       9.133  41.719  25.844  1.00 93.88           C  
ATOM   3513  C   VAL A 453       8.039  42.750  26.078  1.00 93.88           C  
ATOM   3514  CB  VAL A 453       8.977  40.531  26.844  1.00 93.88           C  
ATOM   3515  O   VAL A 453       6.898  42.562  25.641  1.00 93.88           O  
ATOM   3516  CG1 VAL A 453       9.531  39.250  26.266  1.00 93.88           C  
ATOM   3517  CG2 VAL A 453       9.656  40.875  28.172  1.00 93.88           C  
ATOM   3518  N   VAL A 454       8.422  43.906  26.734  1.00 95.88           N  
ATOM   3519  CA  VAL A 454       7.480  45.000  26.953  1.00 95.88           C  
ATOM   3520  C   VAL A 454       8.188  46.344  26.766  1.00 95.88           C  
ATOM   3521  CB  VAL A 454       6.836  44.906  28.359  1.00 95.88           C  
ATOM   3522  O   VAL A 454       9.414  46.406  26.891  1.00 95.88           O  
ATOM   3523  CG1 VAL A 454       5.789  43.812  28.422  1.00 95.88           C  
ATOM   3524  CG2 VAL A 454       7.910  44.719  29.422  1.00 95.88           C  
ATOM   3525  N   LYS A 455       7.441  47.312  26.438  1.00 96.50           N  
ATOM   3526  CA  LYS A 455       7.852  48.719  26.484  1.00 96.50           C  
ATOM   3527  C   LYS A 455       7.070  49.469  27.531  1.00 96.50           C  
ATOM   3528  CB  LYS A 455       7.668  49.344  25.109  1.00 96.50           C  
ATOM   3529  O   LYS A 455       5.840  49.438  27.547  1.00 96.50           O  
ATOM   3530  CG  LYS A 455       8.164  50.781  25.031  1.00 96.50           C  
ATOM   3531  CD  LYS A 455       8.031  51.344  23.625  1.00 96.50           C  
ATOM   3532  CE  LYS A 455       7.117  52.562  23.594  1.00 96.50           C  
ATOM   3533  NZ  LYS A 455       7.023  53.156  22.219  1.00 96.50           N  
ATOM   3534  N   LEU A 456       7.754  50.125  28.469  1.00 96.69           N  
ATOM   3535  CA  LEU A 456       7.141  50.906  29.531  1.00 96.69           C  
ATOM   3536  C   LEU A 456       7.207  52.406  29.203  1.00 96.69           C  
ATOM   3537  CB  LEU A 456       7.832  50.625  30.859  1.00 96.69           C  
ATOM   3538  O   LEU A 456       8.211  52.875  28.672  1.00 96.69           O  
ATOM   3539  CG  LEU A 456       7.805  49.188  31.359  1.00 96.69           C  
ATOM   3540  CD1 LEU A 456       8.633  49.062  32.625  1.00 96.69           C  
ATOM   3541  CD2 LEU A 456       6.367  48.719  31.594  1.00 96.69           C  
ATOM   3542  N   ILE A 457       6.156  53.062  29.469  1.00 96.12           N  
ATOM   3543  CA  ILE A 457       6.062  54.531  29.312  1.00 96.12           C  
ATOM   3544  C   ILE A 457       5.695  55.156  30.656  1.00 96.12           C  
ATOM   3545  CB  ILE A 457       5.031  54.906  28.234  1.00 96.12           C  
ATOM   3546  O   ILE A 457       4.590  54.969  31.156  1.00 96.12           O  
ATOM   3547  CG1 ILE A 457       5.344  54.188  26.922  1.00 96.12           C  
ATOM   3548  CG2 ILE A 457       5.004  56.438  28.031  1.00 96.12           C  
ATOM   3549  CD1 ILE A 457       4.219  54.250  25.891  1.00 96.12           C  
ATOM   3550  N   MET A 458       6.590  55.844  31.234  1.00 95.25           N  
ATOM   3551  CA  MET A 458       6.324  56.562  32.469  1.00 95.25           C  
ATOM   3552  C   MET A 458       6.102  58.062  32.156  1.00 95.25           C  
ATOM   3553  CB  MET A 458       7.480  56.406  33.438  1.00 95.25           C  
ATOM   3554  O   MET A 458       6.883  58.688  31.453  1.00 95.25           O  
ATOM   3555  CG  MET A 458       7.293  57.156  34.750  1.00 95.25           C  
ATOM   3556  SD  MET A 458       5.930  56.500  35.781  1.00 95.25           S  
ATOM   3557  CE  MET A 458       6.629  54.875  36.188  1.00 95.25           C  
ATOM   3558  N   ALA A 459       5.035  58.562  32.750  1.00 94.06           N  
ATOM   3559  CA  ALA A 459       4.738  60.000  32.562  1.00 94.06           C  
ATOM   3560  C   ALA A 459       4.438  60.656  33.906  1.00 94.06           C  
ATOM   3561  CB  ALA A 459       3.561  60.156  31.609  1.00 94.06           C  
ATOM   3562  O   ALA A 459       3.736  60.125  34.750  1.00 94.06           O  
ATOM   3563  N   VAL A 460       5.078  61.781  34.062  1.00 90.69           N  
ATOM   3564  CA  VAL A 460       4.812  62.688  35.188  1.00 90.69           C  
ATOM   3565  C   VAL A 460       4.590  64.125  34.656  1.00 90.69           C  
ATOM   3566  CB  VAL A 460       5.965  62.688  36.219  1.00 90.69           C  
ATOM   3567  O   VAL A 460       5.543  64.812  34.281  1.00 90.69           O  
ATOM   3568  CG1 VAL A 460       5.621  63.562  37.406  1.00 90.69           C  
ATOM   3569  CG2 VAL A 460       6.277  61.250  36.656  1.00 90.69           C  
ATOM   3570  N   GLY A 461       3.346  64.500  34.625  1.00 86.50           N  
ATOM   3571  CA  GLY A 461       3.021  65.750  33.938  1.00 86.50           C  
ATOM   3572  C   GLY A 461       3.277  65.688  32.438  1.00 86.50           C  
ATOM   3573  O   GLY A 461       2.816  64.750  31.750  1.00 86.50           O  
ATOM   3574  N   ASP A 462       4.051  66.625  31.922  1.00 86.94           N  
ATOM   3575  CA  ASP A 462       4.336  66.688  30.500  1.00 86.94           C  
ATOM   3576  C   ASP A 462       5.625  65.938  30.156  1.00 86.94           C  
ATOM   3577  CB  ASP A 462       4.434  68.188  30.016  1.00 86.94           C  
ATOM   3578  O   ASP A 462       6.016  65.875  29.000  1.00 86.94           O  
ATOM   3579  CG  ASP A 462       3.566  69.125  30.844  1.00 86.94           C  
ATOM   3580  OD1 ASP A 462       2.613  68.625  31.500  1.00 86.94           O  
ATOM   3581  OD2 ASP A 462       3.840  70.312  30.812  1.00 86.94           O  
ATOM   3582  N   ARG A 463       6.223  65.438  31.188  1.00 92.00           N  
ATOM   3583  CA  ARG A 463       7.465  64.688  30.984  1.00 92.00           C  
ATOM   3584  C   ARG A 463       7.207  63.188  30.812  1.00 92.00           C  
ATOM   3585  CB  ARG A 463       8.438  64.938  32.125  1.00 92.00           C  
ATOM   3586  O   ARG A 463       6.555  62.562  31.656  1.00 92.00           O  
ATOM   3587  CG  ARG A 463       8.922  66.375  32.250  1.00 92.00           C  
ATOM   3588  CD  ARG A 463       9.891  66.562  33.406  1.00 92.00           C  
ATOM   3589  NE  ARG A 463      10.273  67.938  33.594  1.00 92.00           N  
ATOM   3590  NH1 ARG A 463      10.977  67.688  35.750  1.00 92.00           N  
ATOM   3591  NH2 ARG A 463      11.094  69.750  34.750  1.00 92.00           N  
ATOM   3592  CZ  ARG A 463      10.781  68.438  34.688  1.00 92.00           C  
ATOM   3593  N   THR A 464       7.688  62.594  29.703  1.00 93.62           N  
ATOM   3594  CA  THR A 464       7.469  61.188  29.406  1.00 93.62           C  
ATOM   3595  C   THR A 464       8.781  60.500  29.016  1.00 93.62           C  
ATOM   3596  CB  THR A 464       6.445  61.000  28.266  1.00 93.62           C  
ATOM   3597  O   THR A 464       9.672  61.156  28.438  1.00 93.62           O  
ATOM   3598  CG2 THR A 464       5.020  61.156  28.781  1.00 93.62           C  
ATOM   3599  OG1 THR A 464       6.668  62.000  27.266  1.00 93.62           O  
ATOM   3600  N   VAL A 465       8.961  59.281  29.406  1.00 95.19           N  
ATOM   3601  CA  VAL A 465      10.102  58.469  29.016  1.00 95.19           C  
ATOM   3602  C   VAL A 465       9.617  57.062  28.609  1.00 95.19           C  
ATOM   3603  CB  VAL A 465      11.133  58.344  30.172  1.00 95.19           C  
ATOM   3604  O   VAL A 465       8.664  56.531  29.203  1.00 95.19           O  
ATOM   3605  CG1 VAL A 465      10.547  57.562  31.344  1.00 95.19           C  
ATOM   3606  CG2 VAL A 465      12.414  57.656  29.656  1.00 95.19           C  
ATOM   3607  N   GLU A 466      10.188  56.500  27.547  1.00 95.56           N  
ATOM   3608  CA  GLU A 466       9.898  55.156  27.047  1.00 95.56           C  
ATOM   3609  C   GLU A 466      11.102  54.219  27.234  1.00 95.56           C  
ATOM   3610  CB  GLU A 466       9.477  55.188  25.578  1.00 95.56           C  
ATOM   3611  O   GLU A 466      12.227  54.594  26.891  1.00 95.56           O  
ATOM   3612  CG  GLU A 466       8.266  56.094  25.312  1.00 95.56           C  
ATOM   3613  CD  GLU A 466       7.785  56.000  23.875  1.00 95.56           C  
ATOM   3614  OE1 GLU A 466       6.777  56.688  23.531  1.00 95.56           O  
ATOM   3615  OE2 GLU A 466       8.414  55.281  23.078  1.00 95.56           O  
ATOM   3616  N   VAL A 467      10.859  53.094  27.797  1.00 95.62           N  
ATOM   3617  CA  VAL A 467      11.953  52.156  28.047  1.00 95.62           C  
ATOM   3618  C   VAL A 467      11.508  50.750  27.672  1.00 95.62           C  
ATOM   3619  CB  VAL A 467      12.406  52.219  29.516  1.00 95.62           C  
ATOM   3620  O   VAL A 467      10.391  50.344  28.000  1.00 95.62           O  
ATOM   3621  CG1 VAL A 467      13.023  50.875  29.938  1.00 95.62           C  
ATOM   3622  CG2 VAL A 467      13.398  53.344  29.734  1.00 95.62           C  
ATOM   3623  N   GLN A 468      12.328  50.000  27.000  1.00 95.50           N  
ATOM   3624  CA  GLN A 468      12.109  48.594  26.734  1.00 95.50           C  
ATOM   3625  C   GLN A 468      12.688  47.719  27.844  1.00 95.50           C  
ATOM   3626  CB  GLN A 468      12.719  48.188  25.391  1.00 95.50           C  
ATOM   3627  O   GLN A 468      13.766  48.031  28.375  1.00 95.50           O  
ATOM   3628  CG  GLN A 468      11.961  48.750  24.188  1.00 95.50           C  
ATOM   3629  CD  GLN A 468      12.578  48.344  22.875  1.00 95.50           C  
ATOM   3630  NE2 GLN A 468      11.781  48.375  21.812  1.00 95.50           N  
ATOM   3631  OE1 GLN A 468      13.766  48.000  22.797  1.00 95.50           O  
ATOM   3632  N   VAL A 469      11.945  46.750  28.203  1.00 94.94           N  
ATOM   3633  CA  VAL A 469      12.359  45.875  29.297  1.00 94.94           C  
ATOM   3634  C   VAL A 469      12.266  44.438  28.875  1.00 94.94           C  
ATOM   3635  CB  VAL A 469      11.508  46.125  30.562  1.00 94.94           C  
ATOM   3636  O   VAL A 469      11.305  44.031  28.203  1.00 94.94           O  
ATOM   3637  CG1 VAL A 469      12.195  45.531  31.797  1.00 94.94           C  
ATOM   3638  CG2 VAL A 469      11.242  47.625  30.766  1.00 94.94           C  
ATOM   3639  N   PRO A 470      13.305  43.625  29.234  1.00 93.62           N  
ATOM   3640  CA  PRO A 470      13.266  42.188  28.906  1.00 93.62           C  
ATOM   3641  C   PRO A 470      12.367  41.406  29.844  1.00 93.62           C  
ATOM   3642  CB  PRO A 470      14.727  41.750  29.047  1.00 93.62           C  
ATOM   3643  O   PRO A 470      11.594  41.969  30.609  1.00 93.62           O  
ATOM   3644  CG  PRO A 470      15.336  42.781  29.969  1.00 93.62           C  
ATOM   3645  CD  PRO A 470      14.492  44.000  29.922  1.00 93.62           C  
ATOM   3646  N   ARG A 471      12.336  40.062  29.672  1.00 90.50           N  
ATOM   3647  CA  ARG A 471      11.477  39.125  30.422  1.00 90.50           C  
ATOM   3648  C   ARG A 471      11.797  39.188  31.906  1.00 90.50           C  
ATOM   3649  CB  ARG A 471      11.633  37.719  29.891  1.00 90.50           C  
ATOM   3650  O   ARG A 471      10.984  38.750  32.719  1.00 90.50           O  
ATOM   3651  CG  ARG A 471      13.062  37.188  29.938  1.00 90.50           C  
ATOM   3652  CD  ARG A 471      13.180  35.812  29.312  1.00 90.50           C  
ATOM   3653  NE  ARG A 471      14.562  35.469  28.969  1.00 90.50           N  
ATOM   3654  NH1 ARG A 471      14.031  33.625  27.688  1.00 90.50           N  
ATOM   3655  NH2 ARG A 471      16.219  34.250  27.953  1.00 90.50           N  
ATOM   3656  CZ  ARG A 471      14.938  34.469  28.203  1.00 90.50           C  
ATOM   3657  N   SER A 472      12.977  39.625  32.281  1.00 90.25           N  
ATOM   3658  CA  SER A 472      13.383  39.906  33.656  1.00 90.25           C  
ATOM   3659  C   SER A 472      14.266  41.156  33.719  1.00 90.25           C  
ATOM   3660  CB  SER A 472      14.125  38.719  34.250  1.00 90.25           C  
ATOM   3661  O   SER A 472      15.320  41.219  33.094  1.00 90.25           O  
ATOM   3662  OG  SER A 472      13.867  38.625  35.656  1.00 90.25           O  
ATOM   3663  N   GLY A 473      13.797  42.156  34.375  1.00 93.50           N  
ATOM   3664  CA  GLY A 473      14.539  43.406  34.531  1.00 93.50           C  
ATOM   3665  C   GLY A 473      13.867  44.406  35.438  1.00 93.50           C  
ATOM   3666  O   GLY A 473      12.719  44.219  35.844  1.00 93.50           O  
ATOM   3667  N   THR A 474      14.703  45.406  35.875  1.00 94.88           N  
ATOM   3668  CA  THR A 474      14.227  46.469  36.750  1.00 94.88           C  
ATOM   3669  C   THR A 474      14.523  47.844  36.156  1.00 94.88           C  
ATOM   3670  CB  THR A 474      14.859  46.344  38.156  1.00 94.88           C  
ATOM   3671  O   THR A 474      15.602  48.062  35.594  1.00 94.88           O  
ATOM   3672  CG2 THR A 474      14.016  47.062  39.188  1.00 94.88           C  
ATOM   3673  OG1 THR A 474      14.969  44.969  38.500  1.00 94.88           O  
ATOM   3674  N   VAL A 475      13.547  48.656  36.219  1.00 96.25           N  
ATOM   3675  CA  VAL A 475      13.727  50.031  35.781  1.00 96.25           C  
ATOM   3676  C   VAL A 475      13.414  51.000  36.906  1.00 96.25           C  
ATOM   3677  CB  VAL A 475      12.828  50.344  34.531  1.00 96.25           C  
ATOM   3678  O   VAL A 475      12.406  50.844  37.594  1.00 96.25           O  
ATOM   3679  CG1 VAL A 475      12.914  51.812  34.188  1.00 96.25           C  
ATOM   3680  CG2 VAL A 475      13.227  49.469  33.344  1.00 96.25           C  
ATOM   3681  N   THR A 476      14.289  51.969  37.094  1.00 95.69           N  
ATOM   3682  CA  THR A 476      14.078  53.000  38.094  1.00 95.69           C  
ATOM   3683  C   THR A 476      13.906  54.375  37.406  1.00 95.69           C  
ATOM   3684  CB  THR A 476      15.258  53.062  39.094  1.00 95.69           C  
ATOM   3685  O   THR A 476      14.805  54.844  36.719  1.00 95.69           O  
ATOM   3686  CG2 THR A 476      14.992  54.125  40.156  1.00 95.69           C  
ATOM   3687  OG1 THR A 476      15.430  51.781  39.688  1.00 95.69           O  
ATOM   3688  N   PHE A 477      12.789  54.938  37.656  1.00 96.06           N  
ATOM   3689  CA  PHE A 477      12.492  56.281  37.156  1.00 96.06           C  
ATOM   3690  C   PHE A 477      12.664  57.344  38.219  1.00 96.06           C  
ATOM   3691  CB  PHE A 477      11.070  56.344  36.594  1.00 96.06           C  
ATOM   3692  O   PHE A 477      12.086  57.219  39.312  1.00 96.06           O  
ATOM   3693  CG  PHE A 477      10.797  55.312  35.531  1.00 96.06           C  
ATOM   3694  CD1 PHE A 477      11.188  55.531  34.219  1.00 96.06           C  
ATOM   3695  CD2 PHE A 477      10.156  54.125  35.844  1.00 96.06           C  
ATOM   3696  CE1 PHE A 477      10.938  54.594  33.219  1.00 96.06           C  
ATOM   3697  CE2 PHE A 477       9.898  53.156  34.844  1.00 96.06           C  
ATOM   3698  CZ  PHE A 477      10.289  53.406  33.531  1.00 96.06           C  
ATOM   3699  N   THR A 478      13.453  58.375  37.906  1.00 94.81           N  
ATOM   3700  CA  THR A 478      13.602  59.531  38.781  1.00 94.81           C  
ATOM   3701  C   THR A 478      13.242  60.812  38.031  1.00 94.81           C  
ATOM   3702  CB  THR A 478      15.031  59.625  39.312  1.00 94.81           C  
ATOM   3703  O   THR A 478      14.109  61.438  37.406  1.00 94.81           O  
ATOM   3704  CG2 THR A 478      15.062  60.375  40.656  1.00 94.81           C  
ATOM   3705  OG1 THR A 478      15.562  58.312  39.531  1.00 94.81           O  
ATOM   3706  N   PRO A 479      12.047  61.188  38.188  1.00 93.00           N  
ATOM   3707  CA  PRO A 479      11.648  62.406  37.500  1.00 93.00           C  
ATOM   3708  C   PRO A 479      12.305  63.656  38.062  1.00 93.00           C  
ATOM   3709  CB  PRO A 479      10.133  62.438  37.688  1.00 93.00           C  
ATOM   3710  O   PRO A 479      12.641  63.688  39.250  1.00 93.00           O  
ATOM   3711  CG  PRO A 479       9.844  61.344  38.656  1.00 93.00           C  
ATOM   3712  CD  PRO A 479      11.117  60.594  38.906  1.00 93.00           C  
ATOM   3713  N   GLU A 480      12.359  64.688  37.250  1.00 90.81           N  
ATOM   3714  CA  GLU A 480      12.859  66.000  37.688  1.00 90.81           C  
ATOM   3715  C   GLU A 480      11.844  66.688  38.531  1.00 90.81           C  
ATOM   3716  CB  GLU A 480      13.219  66.812  36.469  1.00 90.81           C  
ATOM   3717  O   GLU A 480      10.648  66.688  38.250  1.00 90.81           O  
ATOM   3718  CG  GLU A 480      13.766  68.188  36.812  1.00 90.81           C  
ATOM   3719  CD  GLU A 480      14.062  69.062  35.594  1.00 90.81           C  
ATOM   3720  OE1 GLU A 480      14.508  70.250  35.781  1.00 90.81           O  
ATOM   3721  OE2 GLU A 480      13.844  68.625  34.469  1.00 90.81           O  
ATOM   3722  N   VAL A 481      12.344  67.250  39.688  1.00 91.69           N  
ATOM   3723  CA  VAL A 481      11.469  68.000  40.594  1.00 91.69           C  
ATOM   3724  C   VAL A 481      11.414  69.438  40.188  1.00 91.69           C  
ATOM   3725  CB  VAL A 481      11.938  67.812  42.062  1.00 91.69           C  
ATOM   3726  O   VAL A 481      12.430  70.125  40.188  1.00 91.69           O  
ATOM   3727  CG1 VAL A 481      10.977  68.562  43.000  1.00 91.69           C  
ATOM   3728  CG2 VAL A 481      12.078  66.375  42.438  1.00 91.69           C  
ATOM   3729  N   GLY A 482      10.234  69.812  39.781  1.00 88.88           N  
ATOM   3730  CA  GLY A 482      10.070  71.250  39.406  1.00 88.88           C  
ATOM   3731  C   GLY A 482      10.906  71.625  38.188  1.00 88.88           C  
ATOM   3732  O   GLY A 482      10.984  70.875  37.219  1.00 88.88           O  
ATOM   3733  N   SER A 483      11.289  72.938  38.094  1.00 87.56           N  
ATOM   3734  CA  SER A 483      12.117  73.438  37.000  1.00 87.56           C  
ATOM   3735  C   SER A 483      13.000  74.625  37.469  1.00 87.56           C  
ATOM   3736  CB  SER A 483      11.250  73.875  35.844  1.00 87.56           C  
ATOM   3737  O   SER A 483      12.758  75.188  38.531  1.00 87.56           O  
ATOM   3738  OG  SER A 483      10.570  75.125  36.125  1.00 87.56           O  
ATOM   3739  N   ALA A 484      13.984  74.875  36.688  1.00 85.69           N  
ATOM   3740  CA  ALA A 484      14.836  76.000  37.000  1.00 85.69           C  
ATOM   3741  C   ALA A 484      14.039  77.312  36.969  1.00 85.69           C  
ATOM   3742  CB  ALA A 484      15.992  76.125  36.000  1.00 85.69           C  
ATOM   3743  O   ALA A 484      14.289  78.250  37.781  1.00 85.69           O  
ATOM   3744  N   ALA A 485      13.094  77.312  36.156  1.00 86.56           N  
ATOM   3745  CA  ALA A 485      12.242  78.500  36.094  1.00 86.56           C  
ATOM   3746  C   ALA A 485      11.398  78.625  37.375  1.00 86.56           C  
ATOM   3747  CB  ALA A 485      11.336  78.438  34.875  1.00 86.56           C  
ATOM   3748  O   ALA A 485      11.195  79.750  37.875  1.00 86.56           O  
ATOM   3749  N   PHE A 486      10.961  77.500  37.812  1.00 87.81           N  
ATOM   3750  CA  PHE A 486      10.172  77.500  39.031  1.00 87.81           C  
ATOM   3751  C   PHE A 486      11.039  77.938  40.219  1.00 87.81           C  
ATOM   3752  CB  PHE A 486       9.539  76.125  39.281  1.00 87.81           C  
ATOM   3753  O   PHE A 486      10.617  78.750  41.062  1.00 87.81           O  
ATOM   3754  CG  PHE A 486       8.656  76.125  40.500  1.00 87.81           C  
ATOM   3755  CD1 PHE A 486       9.000  75.312  41.594  1.00 87.81           C  
ATOM   3756  CD2 PHE A 486       7.480  76.875  40.562  1.00 87.81           C  
ATOM   3757  CE1 PHE A 486       8.180  75.312  42.719  1.00 87.81           C  
ATOM   3758  CE2 PHE A 486       6.660  76.812  41.688  1.00 87.81           C  
ATOM   3759  CZ  PHE A 486       7.012  76.062  42.750  1.00 87.81           C  
ATOM   3760  N   GLU A 487      12.227  77.500  40.281  1.00 87.50           N  
ATOM   3761  CA  GLU A 487      13.164  77.938  41.344  1.00 87.50           C  
ATOM   3762  C   GLU A 487      13.461  79.438  41.281  1.00 87.50           C  
ATOM   3763  CB  GLU A 487      14.469  77.125  41.219  1.00 87.50           C  
ATOM   3764  O   GLU A 487      13.484  80.062  42.312  1.00 87.50           O  
ATOM   3765  CG  GLU A 487      15.367  77.250  42.438  1.00 87.50           C  
ATOM   3766  CD  GLU A 487      16.625  76.375  42.344  1.00 87.50           C  
ATOM   3767  OE1 GLU A 487      17.500  76.500  43.250  1.00 87.50           O  
ATOM   3768  OE2 GLU A 487      16.766  75.625  41.344  1.00 87.50           O  
ATOM   3769  N   THR A 488      13.555  79.938  40.156  1.00 86.69           N  
ATOM   3770  CA  THR A 488      13.820  81.312  39.969  1.00 86.69           C  
ATOM   3771  C   THR A 488      12.609  82.188  40.375  1.00 86.69           C  
ATOM   3772  CB  THR A 488      14.188  81.625  38.500  1.00 86.69           C  
ATOM   3773  O   THR A 488      12.766  83.250  41.000  1.00 86.69           O  
ATOM   3774  CG2 THR A 488      14.781  83.062  38.375  1.00 86.69           C  
ATOM   3775  OG1 THR A 488      15.141  80.688  38.031  1.00 86.69           O  
ATOM   3776  N   SER A 489      11.547  81.625  40.062  1.00 88.19           N  
ATOM   3777  CA  SER A 489      10.336  82.375  40.469  1.00 88.19           C  
ATOM   3778  C   SER A 489      10.219  82.438  41.969  1.00 88.19           C  
ATOM   3779  CB  SER A 489       9.102  81.688  39.875  1.00 88.19           C  
ATOM   3780  O   SER A 489       9.805  83.438  42.531  1.00 88.19           O  
ATOM   3781  OG  SER A 489       8.078  81.562  40.844  1.00 88.19           O  
ATOM   3782  N   LEU A 490      10.641  81.375  42.719  1.00 86.19           N  
ATOM   3783  CA  LEU A 490      10.609  81.375  44.188  1.00 86.19           C  
ATOM   3784  C   LEU A 490      11.664  82.312  44.750  1.00 86.19           C  
ATOM   3785  CB  LEU A 490      10.828  80.000  44.719  1.00 86.19           C  
ATOM   3786  O   LEU A 490      11.398  83.062  45.719  1.00 86.19           O  
ATOM   3787  CG  LEU A 490       9.617  79.062  44.719  1.00 86.19           C  
ATOM   3788  CD1 LEU A 490      10.062  77.562  44.781  1.00 86.19           C  
ATOM   3789  CD2 LEU A 490       8.664  79.375  45.844  1.00 86.19           C  
ATOM   3790  N   ARG A 491      12.758  82.500  44.125  1.00 85.38           N  
ATOM   3791  CA  ARG A 491      13.820  83.375  44.562  1.00 85.38           C  
ATOM   3792  C   ARG A 491      13.430  84.875  44.312  1.00 85.38           C  
ATOM   3793  CB  ARG A 491      15.125  83.062  43.812  1.00 85.38           C  
ATOM   3794  O   ARG A 491      13.727  85.750  45.094  1.00 85.38           O  
ATOM   3795  CG  ARG A 491      15.852  81.875  44.375  1.00 85.38           C  
ATOM   3796  CD  ARG A 491      17.188  81.625  43.656  1.00 85.38           C  
ATOM   3797  NE  ARG A 491      17.719  80.312  43.938  1.00 85.38           N  
ATOM   3798  NH1 ARG A 491      19.422  81.062  45.312  1.00 85.38           N  
ATOM   3799  NH2 ARG A 491      19.172  78.812  44.906  1.00 85.38           N  
ATOM   3800  CZ  ARG A 491      18.766  80.062  44.719  1.00 85.38           C  
ATOM   3801  N   ASN A 492      12.711  85.062  43.250  1.00 85.62           N  
ATOM   3802  CA  ASN A 492      12.250  86.438  42.938  1.00 85.62           C  
ATOM   3803  C   ASN A 492      11.195  86.875  43.906  1.00 85.62           C  
ATOM   3804  CB  ASN A 492      11.711  86.500  41.500  1.00 85.62           C  
ATOM   3805  O   ASN A 492      11.172  88.062  44.281  1.00 85.62           O  
ATOM   3806  CG  ASN A 492      12.805  86.625  40.469  1.00 85.62           C  
ATOM   3807  ND2 ASN A 492      12.477  86.375  39.219  1.00 85.62           N  
ATOM   3808  OD1 ASN A 492      13.938  87.000  40.781  1.00 85.62           O  
ATOM   3809  N   LYS A 493      10.414  86.000  44.344  1.00 84.31           N  
ATOM   3810  CA  LYS A 493       9.422  86.375  45.375  1.00 84.31           C  
ATOM   3811  C   LYS A 493      10.086  86.750  46.656  1.00 84.31           C  
ATOM   3812  CB  LYS A 493       8.469  85.188  45.625  1.00 84.31           C  
ATOM   3813  O   LYS A 493       9.641  87.750  47.312  1.00 84.31           O  
ATOM   3814  CG  LYS A 493       7.262  85.125  44.688  1.00 84.31           C  
ATOM   3815  CD  LYS A 493       6.340  84.000  45.031  1.00 84.31           C  
ATOM   3816  CE  LYS A 493       5.168  83.875  44.062  1.00 84.31           C  
ATOM   3817  NZ  LYS A 493       4.277  82.750  44.344  1.00 84.31           N  
ATOM   3818  N   ILE A 494      11.195  86.125  47.031  1.00 85.44           N  
ATOM   3819  CA  ILE A 494      11.945  86.438  48.219  1.00 85.44           C  
ATOM   3820  C   ILE A 494      12.570  87.812  48.062  1.00 85.44           C  
ATOM   3821  CB  ILE A 494      13.039  85.438  48.531  1.00 85.44           C  
ATOM   3822  O   ILE A 494      12.531  88.688  48.969  1.00 85.44           O  
ATOM   3823  CG1 ILE A 494      12.406  84.062  49.000  1.00 85.44           C  
ATOM   3824  CG2 ILE A 494      14.008  85.938  49.625  1.00 85.44           C  
ATOM   3825  CD1 ILE A 494      13.398  82.938  49.156  1.00 85.44           C  
ATOM   3826  N   LYS A 495      13.023  88.188  46.875  1.00 83.25           N  
ATOM   3827  CA  LYS A 495      13.594  89.500  46.594  1.00 83.25           C  
ATOM   3828  C   LYS A 495      12.547  90.625  46.719  1.00 83.25           C  
ATOM   3829  CB  LYS A 495      14.234  89.562  45.219  1.00 83.25           C  
ATOM   3830  O   LYS A 495      12.797  91.688  47.281  1.00 83.25           O  
ATOM   3831  CG  LYS A 495      15.500  90.375  45.125  1.00 83.25           C  
ATOM   3832  CD  LYS A 495      16.094  90.375  43.719  1.00 83.25           C  
ATOM   3833  CE  LYS A 495      17.344  91.250  43.625  1.00 83.25           C  
ATOM   3834  NZ  LYS A 495      17.938  91.188  42.250  1.00 83.25           N  
ATOM   3835  N   THR A 496      11.438  90.312  46.188  1.00 84.31           N  
ATOM   3836  CA  THR A 496      10.352  91.312  46.219  1.00 84.31           C  
ATOM   3837  C   THR A 496       9.867  91.500  47.656  1.00 84.31           C  
ATOM   3838  CB  THR A 496       9.164  90.875  45.344  1.00 84.31           C  
ATOM   3839  O   THR A 496       9.688  92.625  48.094  1.00 84.31           O  
ATOM   3840  CG2 THR A 496       8.297  92.062  44.938  1.00 84.31           C  
ATOM   3841  OG1 THR A 496       9.672  90.250  44.156  1.00 84.31           O  
ATOM   3842  N   SER A 497       9.742  90.312  48.344  1.00 85.19           N  
ATOM   3843  CA  SER A 497       9.273  90.438  49.750  1.00 85.19           C  
ATOM   3844  C   SER A 497      10.336  91.062  50.625  1.00 85.19           C  
ATOM   3845  CB  SER A 497       8.891  89.062  50.281  1.00 85.19           C  
ATOM   3846  O   SER A 497      10.016  91.812  51.562  1.00 85.19           O  
ATOM   3847  OG  SER A 497       9.688  88.000  49.719  1.00 85.19           O  
ATOM   3848  N   GLN A 498      11.586  90.938  50.375  1.00 84.31           N  
ATOM   3849  CA  GLN A 498      12.680  91.562  51.062  1.00 84.31           C  
ATOM   3850  C   GLN A 498      12.672  93.062  50.812  1.00 84.31           C  
ATOM   3851  CB  GLN A 498      14.023  90.938  50.656  1.00 84.31           C  
ATOM   3852  O   GLN A 498      12.820  93.875  51.750  1.00 84.31           O  
ATOM   3853  CG  GLN A 498      15.195  91.500  51.469  1.00 84.31           C  
ATOM   3854  CD  GLN A 498      15.156  91.000  52.938  1.00 84.31           C  
ATOM   3855  NE2 GLN A 498      15.359  91.938  53.844  1.00 84.31           N  
ATOM   3856  OE1 GLN A 498      14.945  89.812  53.188  1.00 84.31           O  
ATOM   3857  N   ALA A 499      12.383  93.500  49.594  1.00 82.00           N  
ATOM   3858  CA  ALA A 499      12.305  94.938  49.281  1.00 82.00           C  
ATOM   3859  C   ALA A 499      11.133  95.625  50.000  1.00 82.00           C  
ATOM   3860  CB  ALA A 499      12.180  95.125  47.781  1.00 82.00           C  
ATOM   3861  O   ALA A 499      11.258  96.750  50.500  1.00 82.00           O  
ATOM   3862  N   THR A 500      10.016  94.812  50.000  1.00 82.12           N  
ATOM   3863  CA  THR A 500       8.844  95.375  50.688  1.00 82.12           C  
ATOM   3864  C   THR A 500       9.102  95.500  52.188  1.00 82.12           C  
ATOM   3865  CB  THR A 500       7.613  94.438  50.438  1.00 82.12           C  
ATOM   3866  O   THR A 500       8.719  96.438  52.812  1.00 82.12           O  
ATOM   3867  CG2 THR A 500       6.320  95.250  50.500  1.00 82.12           C  
ATOM   3868  OG1 THR A 500       7.719  93.875  49.156  1.00 82.12           O  
ATOM   3869  N   TYR A 501       9.836  94.500  52.750  1.00 85.31           N  
ATOM   3870  CA  TYR A 501      10.203  94.500  54.156  1.00 85.31           C  
ATOM   3871  C   TYR A 501      11.180  95.625  54.438  1.00 85.31           C  
ATOM   3872  CB  TYR A 501      10.820  93.125  54.562  1.00 85.31           C  
ATOM   3873  O   TYR A 501      10.992  96.375  55.375  1.00 85.31           O  
ATOM   3874  CG  TYR A 501      11.352  93.125  55.969  1.00 85.31           C  
ATOM   3875  CD1 TYR A 501      12.727  93.250  56.219  1.00 85.31           C  
ATOM   3876  CD2 TYR A 501      10.500  93.062  57.062  1.00 85.31           C  
ATOM   3877  CE1 TYR A 501      13.227  93.250  57.531  1.00 85.31           C  
ATOM   3878  CE2 TYR A 501      10.984  93.062  58.375  1.00 85.31           C  
ATOM   3879  OH  TYR A 501      12.836  93.125  59.875  1.00 85.31           O  
ATOM   3880  CZ  TYR A 501      12.352  93.125  58.594  1.00 85.31           C  
ATOM   3881  N   ASP A 502      12.203  95.938  53.594  1.00 82.94           N  
ATOM   3882  CA  ASP A 502      13.180  97.000  53.750  1.00 82.94           C  
ATOM   3883  C   ASP A 502      12.516  98.375  53.656  1.00 82.94           C  
ATOM   3884  CB  ASP A 502      14.289  96.875  52.719  1.00 82.94           C  
ATOM   3885  O   ASP A 502      12.812  99.250  54.438  1.00 82.94           O  
ATOM   3886  CG  ASP A 502      15.172  95.625  52.938  1.00 82.94           C  
ATOM   3887  OD1 ASP A 502      15.133  95.062  54.031  1.00 82.94           O  
ATOM   3888  OD2 ASP A 502      15.914  95.250  52.000  1.00 82.94           O  
ATOM   3889  N   ALA A 503      11.602  98.562  52.781  1.00 80.94           N  
ATOM   3890  CA  ALA A 503      10.867  99.812  52.625  1.00 80.94           C  
ATOM   3891  C   ALA A 503       9.977 100.125  53.812  1.00 80.94           C  
ATOM   3892  CB  ALA A 503      10.031  99.812  51.344  1.00 80.94           C  
ATOM   3893  O   ALA A 503       9.883 101.250  54.281  1.00 80.94           O  
ATOM   3894  N   ALA A 504       9.430  99.000  54.312  1.00 82.56           N  
ATOM   3895  CA  ALA A 504       8.562  99.125  55.500  1.00 82.56           C  
ATOM   3896  C   ALA A 504       9.375  99.500  56.719  1.00 82.56           C  
ATOM   3897  CB  ALA A 504       7.762  97.875  55.750  1.00 82.56           C  
ATOM   3898  O   ALA A 504       8.992 100.375  57.500  1.00 82.56           O  
ATOM   3899  N   VAL A 505      10.586  98.938  56.938  1.00 83.75           N  
ATOM   3900  CA  VAL A 505      11.477  99.250  58.062  1.00 83.75           C  
ATOM   3901  C   VAL A 505      12.023 100.625  57.906  1.00 83.75           C  
ATOM   3902  CB  VAL A 505      12.648  98.250  58.156  1.00 83.75           C  
ATOM   3903  O   VAL A 505      12.086 101.375  58.906  1.00 83.75           O  
ATOM   3904  CG1 VAL A 505      13.695  98.688  59.156  1.00 83.75           C  
ATOM   3905  CG2 VAL A 505      12.125  96.812  58.531  1.00 83.75           C  
ATOM   3906  N   LYS A 506      12.398 101.188  56.750  1.00 81.56           N  
ATOM   3907  CA  LYS A 506      12.875 102.500  56.500  1.00 81.56           C  
ATOM   3908  C   LYS A 506      11.805 103.562  56.812  1.00 81.56           C  
ATOM   3909  CB  LYS A 506      13.336 102.688  55.031  1.00 81.56           C  
ATOM   3910  O   LYS A 506      12.086 104.562  57.438  1.00 81.56           O  
ATOM   3911  CG  LYS A 506      14.000 104.000  54.719  1.00 81.56           C  
ATOM   3912  CD  LYS A 506      14.477 104.062  53.281  1.00 81.56           C  
ATOM   3913  CE  LYS A 506      15.062 105.438  52.969  1.00 81.56           C  
ATOM   3914  NZ  LYS A 506      15.562 105.500  51.562  1.00 81.56           N  
ATOM   3915  N   ALA A 507      10.586 103.312  56.406  1.00 79.81           N  
ATOM   3916  CA  ALA A 507       9.477 104.188  56.688  1.00 79.81           C  
ATOM   3917  C   ALA A 507       9.227 104.312  58.188  1.00 79.81           C  
ATOM   3918  CB  ALA A 507       8.211 103.750  55.969  1.00 79.81           C  
ATOM   3919  O   ALA A 507       8.969 105.375  58.688  1.00 79.81           O  
ATOM   3920  N   GLU A 508       9.469 103.125  58.906  1.00 80.81           N  
ATOM   3921  CA  GLU A 508       9.328 103.188  60.344  1.00 80.81           C  
ATOM   3922  C   GLU A 508      10.477 103.938  61.000  1.00 80.81           C  
ATOM   3923  CB  GLU A 508       9.258 101.750  60.906  1.00 80.81           C  
ATOM   3924  O   GLU A 508      10.258 104.750  61.906  1.00 80.81           O  
ATOM   3925  CG  GLU A 508       8.898 101.688  62.406  1.00 80.81           C  
ATOM   3926  CD  GLU A 508       8.859 100.250  62.938  1.00 80.81           C  
ATOM   3927  OE1 GLU A 508       8.391 100.062  64.125  1.00 80.81           O  
ATOM   3928  OE2 GLU A 508       9.297  99.375  62.219  1.00 80.81           O  
ATOM   3929  N   THR A 509      11.695 103.812  60.500  1.00 80.88           N  
ATOM   3930  CA  THR A 509      12.859 104.562  61.000  1.00 80.88           C  
ATOM   3931  C   THR A 509      12.719 106.062  60.750  1.00 80.88           C  
ATOM   3932  CB  THR A 509      14.156 104.062  60.344  1.00 80.88           C  
ATOM   3933  O   THR A 509      13.055 106.875  61.594  1.00 80.88           O  
ATOM   3934  CG2 THR A 509      15.383 104.375  61.156  1.00 80.88           C  
ATOM   3935  OG1 THR A 509      14.078 102.625  60.188  1.00 80.88           O  
ATOM   3936  N   ASP A 510      12.180 106.438  59.594  1.00 78.69           N  
ATOM   3937  CA  ASP A 510      11.984 107.875  59.281  1.00 78.69           C  
ATOM   3938  C   ASP A 510      10.930 108.500  60.188  1.00 78.69           C  
ATOM   3939  CB  ASP A 510      11.570 108.062  57.812  1.00 78.69           C  
ATOM   3940  O   ASP A 510      11.109 109.625  60.656  1.00 78.69           O  
ATOM   3941  CG  ASP A 510      12.711 107.812  56.844  1.00 78.69           C  
ATOM   3942  OD1 ASP A 510      13.883 107.812  57.281  1.00 78.69           O  
ATOM   3943  OD2 ASP A 510      12.438 107.625  55.625  1.00 78.69           O  
ATOM   3944  N   LEU A 511       9.930 107.688  60.562  1.00 79.44           N  
ATOM   3945  CA  LEU A 511       8.914 108.188  61.500  1.00 79.44           C  
ATOM   3946  C   LEU A 511       9.477 108.312  62.906  1.00 79.44           C  
ATOM   3947  CB  LEU A 511       7.695 107.250  61.469  1.00 79.44           C  
ATOM   3948  O   LEU A 511       9.195 109.250  63.594  1.00 79.44           O  
ATOM   3949  CG  LEU A 511       6.758 107.375  60.281  1.00 79.44           C  
ATOM   3950  CD1 LEU A 511       5.867 106.125  60.188  1.00 79.44           C  
ATOM   3951  CD2 LEU A 511       5.914 108.625  60.375  1.00 79.44           C  
ATOM   3952  N   THR A 512      10.445 107.438  63.312  1.00 78.81           N  
ATOM   3953  CA  THR A 512      11.086 107.438  64.625  1.00 78.81           C  
ATOM   3954  C   THR A 512      12.102 108.562  64.688  1.00 78.81           C  
ATOM   3955  CB  THR A 512      11.789 106.125  64.938  1.00 78.81           C  
ATOM   3956  O   THR A 512      12.219 109.250  65.750  1.00 78.81           O  
ATOM   3957  CG2 THR A 512      11.859 105.875  66.438  1.00 78.81           C  
ATOM   3958  OG1 THR A 512      11.055 105.062  64.312  1.00 78.81           O  
ATOM   3959  N   LYS A 513      12.758 109.000  63.688  1.00 77.62           N  
ATOM   3960  CA  LYS A 513      13.641 110.188  63.625  1.00 77.62           C  
ATOM   3961  C   LYS A 513      12.859 111.500  63.750  1.00 77.62           C  
ATOM   3962  CB  LYS A 513      14.438 110.188  62.312  1.00 77.62           C  
ATOM   3963  O   LYS A 513      13.266 112.375  64.500  1.00 77.62           O  
ATOM   3964  CG  LYS A 513      15.883 110.625  62.469  1.00 77.62           C  
ATOM   3965  CD  LYS A 513      16.609 110.625  61.125  1.00 77.62           C  
ATOM   3966  CE  LYS A 513      18.031 111.188  61.250  1.00 77.62           C  
ATOM   3967  NZ  LYS A 513      18.734 111.188  59.938  1.00 77.62           N  
ATOM   3968  N   ASN A 514      11.703 111.500  63.031  1.00 77.50           N  
ATOM   3969  CA  ASN A 514      10.836 112.688  63.156  1.00 77.50           C  
ATOM   3970  C   ASN A 514      10.328 112.812  64.562  1.00 77.50           C  
ATOM   3971  CB  ASN A 514       9.664 112.562  62.188  1.00 77.50           C  
ATOM   3972  O   ASN A 514      10.289 113.938  65.125  1.00 77.50           O  
ATOM   3973  CG  ASN A 514      10.086 112.812  60.750  1.00 77.50           C  
ATOM   3974  ND2 ASN A 514       9.203 112.500  59.812  1.00 77.50           N  
ATOM   3975  OD1 ASN A 514      11.195 113.250  60.469  1.00 77.50           O  
ATOM   3976  N   LEU A 515      10.117 111.688  65.312  1.00 78.12           N  
ATOM   3977  CA  LEU A 515       9.688 111.750  66.750  1.00 78.12           C  
ATOM   3978  C   LEU A 515      10.805 112.250  67.625  1.00 78.12           C  
ATOM   3979  CB  LEU A 515       9.242 110.312  67.188  1.00 78.12           C  
ATOM   3980  O   LEU A 515      10.562 113.062  68.500  1.00 78.12           O  
ATOM   3981  CG  LEU A 515       8.656 110.250  68.562  1.00 78.12           C  
ATOM   3982  CD1 LEU A 515       7.211 110.688  68.562  1.00 78.12           C  
ATOM   3983  CD2 LEU A 515       8.742 108.812  69.125  1.00 78.12           C  
ATOM   3984  N   THR A 516      12.086 111.875  67.375  1.00 76.25           N  
ATOM   3985  CA  THR A 516      13.227 112.375  68.188  1.00 76.25           C  
ATOM   3986  C   THR A 516      13.484 113.875  67.875  1.00 76.25           C  
ATOM   3987  CB  THR A 516      14.500 111.562  67.875  1.00 76.25           C  
ATOM   3988  O   THR A 516      13.758 114.625  68.812  1.00 76.25           O  
ATOM   3989  CG2 THR A 516      15.477 111.562  69.000  1.00 76.25           C  
ATOM   3990  OG1 THR A 516      14.133 110.188  67.562  1.00 76.25           O  
ATOM   3991  N   ALA A 517      13.305 114.438  66.688  1.00 77.38           N  
ATOM   3992  CA  ALA A 517      13.492 115.812  66.375  1.00 77.38           C  
ATOM   3993  C   ALA A 517      12.406 116.688  66.938  1.00 77.38           C  
ATOM   3994  CB  ALA A 517      13.523 116.000  64.812  1.00 77.38           C  
ATOM   3995  O   ALA A 517      12.688 117.750  67.500  1.00 77.38           O  
ATOM   3996  N   TYR A 518      11.141 116.062  66.938  1.00 79.50           N  
ATOM   3997  CA  TYR A 518      10.039 116.875  67.562  1.00 79.50           C  
ATOM   3998  C   TYR A 518      10.125 116.875  69.062  1.00 79.50           C  
ATOM   3999  CB  TYR A 518       8.688 116.312  67.125  1.00 79.50           C  
ATOM   4000  O   TYR A 518       9.812 117.938  69.688  1.00 79.50           O  
ATOM   4001  CG  TYR A 518       8.391 116.500  65.625  1.00 79.50           C  
ATOM   4002  CD1 TYR A 518       8.625 117.750  65.000  1.00 79.50           C  
ATOM   4003  CD2 TYR A 518       7.863 115.500  64.875  1.00 79.50           C  
ATOM   4004  CE1 TYR A 518       8.344 117.938  63.688  1.00 79.50           C  
ATOM   4005  CE2 TYR A 518       7.578 115.625  63.531  1.00 79.50           C  
ATOM   4006  OH  TYR A 518       7.543 117.062  61.594  1.00 79.50           O  
ATOM   4007  CZ  TYR A 518       7.824 116.875  62.938  1.00 79.50           C  
ATOM   4008  N   ARG A 519      10.812 115.938  69.750  1.00 79.69           N  
ATOM   4009  CA  ARG A 519      11.055 115.938  71.188  1.00 79.69           C  
ATOM   4010  C   ARG A 519      12.188 116.875  71.562  1.00 79.69           C  
ATOM   4011  CB  ARG A 519      11.383 114.500  71.688  1.00 79.69           C  
ATOM   4012  O   ARG A 519      12.125 117.562  72.562  1.00 79.69           O  
ATOM   4013  CG  ARG A 519      10.156 113.688  71.938  1.00 79.69           C  
ATOM   4014  CD  ARG A 519      10.531 112.250  72.438  1.00 79.69           C  
ATOM   4015  NE  ARG A 519       9.359 111.500  72.812  1.00 79.69           N  
ATOM   4016  NH1 ARG A 519      10.477 109.500  73.000  1.00 79.69           N  
ATOM   4017  NH2 ARG A 519       8.234 109.625  73.438  1.00 79.69           N  
ATOM   4018  CZ  ARG A 519       9.359 110.188  73.062  1.00 79.69           C  
ATOM   4019  N   ALA A 520      13.219 117.125  70.750  1.00 76.00           N  
ATOM   4020  CA  ALA A 520      14.297 118.062  70.938  1.00 76.00           C  
ATOM   4021  C   ALA A 520      13.805 119.500  70.750  1.00 76.00           C  
ATOM   4022  CB  ALA A 520      15.469 117.812  70.000  1.00 76.00           C  
ATOM   4023  O   ALA A 520      14.109 120.375  71.562  1.00 76.00           O  
ATOM   4024  N   ASP A 521      12.945 119.688  69.688  1.00 76.62           N  
ATOM   4025  CA  ASP A 521      12.359 121.000  69.438  1.00 76.62           C  
ATOM   4026  C   ASP A 521      11.406 121.438  70.562  1.00 76.62           C  
ATOM   4027  CB  ASP A 521      11.617 121.062  68.125  1.00 76.62           C  
ATOM   4028  O   ASP A 521      11.391 122.562  71.000  1.00 76.62           O  
ATOM   4029  CG  ASP A 521      12.211 122.000  67.125  1.00 76.62           C  
ATOM   4030  OD1 ASP A 521      13.297 122.562  67.375  1.00 76.62           O  
ATOM   4031  OD2 ASP A 521      11.586 122.250  66.062  1.00 76.62           O  
ATOM   4032  N   LEU A 522      10.734 120.500  71.250  1.00 78.19           N  
ATOM   4033  CA  LEU A 522       9.867 120.750  72.375  1.00 78.19           C  
ATOM   4034  C   LEU A 522      10.688 121.125  73.625  1.00 78.19           C  
ATOM   4035  CB  LEU A 522       9.016 119.500  72.688  1.00 78.19           C  
ATOM   4036  O   LEU A 522      10.336 122.062  74.312  1.00 78.19           O  
ATOM   4037  CG  LEU A 522       8.008 119.625  73.812  1.00 78.19           C  
ATOM   4038  CD1 LEU A 522       6.898 120.562  73.438  1.00 78.19           C  
ATOM   4039  CD2 LEU A 522       7.434 118.250  74.188  1.00 78.19           C  
ATOM   4040  N   LYS A 523      11.891 120.625  73.875  1.00 75.81           N  
ATOM   4041  CA  LYS A 523      12.781 120.938  75.000  1.00 75.81           C  
ATOM   4042  C   LYS A 523      13.391 122.312  74.812  1.00 75.81           C  
ATOM   4043  CB  LYS A 523      13.891 119.875  75.125  1.00 75.81           C  
ATOM   4044  O   LYS A 523      13.469 123.125  75.750  1.00 75.81           O  
ATOM   4045  CG  LYS A 523      14.711 120.000  76.375  1.00 75.81           C  
ATOM   4046  CD  LYS A 523      15.812 118.938  76.438  1.00 75.81           C  
ATOM   4047  CE  LYS A 523      16.703 119.125  77.625  1.00 75.81           C  
ATOM   4048  NZ  LYS A 523      17.859 118.188  77.625  1.00 75.81           N  
ATOM   4049  N   ASP A 524      13.797 122.750  73.625  1.00 74.38           N  
ATOM   4050  CA  ASP A 524      14.391 124.062  73.312  1.00 74.38           C  
ATOM   4051  C   ASP A 524      13.352 125.188  73.500  1.00 74.38           C  
ATOM   4052  CB  ASP A 524      15.000 124.125  71.938  1.00 74.38           C  
ATOM   4053  O   ASP A 524      13.617 126.250  74.125  1.00 74.38           O  
ATOM   4054  CG  ASP A 524      16.344 123.375  71.875  1.00 74.38           C  
ATOM   4055  OD1 ASP A 524      16.891 123.000  72.938  1.00 74.38           O  
ATOM   4056  OD2 ASP A 524      16.859 123.250  70.750  1.00 74.38           O  
ATOM   4057  N   LYS A 525      12.141 124.938  73.062  1.00 79.31           N  
ATOM   4058  CA  LYS A 525      11.102 125.938  73.188  1.00 79.31           C  
ATOM   4059  C   LYS A 525      10.625 126.062  74.625  1.00 79.31           C  
ATOM   4060  CB  LYS A 525       9.922 125.625  72.250  1.00 79.31           C  
ATOM   4061  O   LYS A 525      10.273 127.125  75.062  1.00 79.31           O  
ATOM   4062  CG  LYS A 525      10.258 125.688  70.812  1.00 79.31           C  
ATOM   4063  CD  LYS A 525      10.562 127.125  70.375  1.00 79.31           C  
ATOM   4064  CE  LYS A 525      10.930 127.188  68.875  1.00 79.31           C  
ATOM   4065  NZ  LYS A 525      12.211 127.938  68.688  1.00 79.31           N  
ATOM   4066  N   GLN A 526      10.812 125.000  75.438  1.00 78.25           N  
ATOM   4067  CA  GLN A 526      10.523 125.062  76.875  1.00 78.25           C  
ATOM   4068  C   GLN A 526      11.641 125.750  77.625  1.00 78.25           C  
ATOM   4069  CB  GLN A 526      10.320 123.625  77.375  1.00 78.25           C  
ATOM   4070  O   GLN A 526      11.375 126.500  78.562  1.00 78.25           O  
ATOM   4071  CG  GLN A 526       8.961 123.062  77.062  1.00 78.25           C  
ATOM   4072  CD  GLN A 526       8.828 121.625  77.500  1.00 78.25           C  
ATOM   4073  NE2 GLN A 526       7.602 121.188  77.812  1.00 78.25           N  
ATOM   4074  OE1 GLN A 526       9.828 120.875  77.625  1.00 78.25           O  
ATOM   4075  N   ALA A 527      12.906 125.875  77.250  1.00 73.75           N  
ATOM   4076  CA  ALA A 527      14.031 126.625  77.812  1.00 73.75           C  
ATOM   4077  C   ALA A 527      13.984 128.125  77.438  1.00 73.75           C  
ATOM   4078  CB  ALA A 527      15.352 126.000  77.375  1.00 73.75           C  
ATOM   4079  O   ALA A 527      14.219 129.000  78.312  1.00 73.75           O  
ATOM   4080  N   ASP A 528      13.648 128.375  76.250  1.00 74.50           N  
ATOM   4081  CA  ASP A 528      13.508 129.875  75.812  1.00 74.50           C  
ATOM   4082  C   ASP A 528      12.375 130.500  76.562  1.00 74.50           C  
ATOM   4083  CB  ASP A 528      13.250 129.875  74.312  1.00 74.50           C  
ATOM   4084  O   ASP A 528      12.508 131.625  77.000  1.00 74.50           O  
ATOM   4085  CG  ASP A 528      14.461 129.500  73.500  1.00 74.50           C  
ATOM   4086  OD1 ASP A 528      15.570 129.375  74.062  1.00 74.50           O  
ATOM   4087  OD2 ASP A 528      14.297 129.250  72.250  1.00 74.50           O  
ATOM   4088  N   LEU A 529      11.297 129.750  76.812  1.00 76.75           N  
ATOM   4089  CA  LEU A 529      10.188 130.375  77.625  1.00 76.75           C  
ATOM   4090  C   LEU A 529      10.609 130.500  79.062  1.00 76.75           C  
ATOM   4091  CB  LEU A 529       8.984 129.375  77.562  1.00 76.75           C  
ATOM   4092  O   LEU A 529      10.281 131.500  79.688  1.00 76.75           O  
ATOM   4093  CG  LEU A 529       7.730 129.875  78.312  1.00 76.75           C  
ATOM   4094  CD1 LEU A 529       7.152 131.125  77.688  1.00 76.75           C  
ATOM   4095  CD2 LEU A 529       6.691 128.750  78.375  1.00 76.75           C  
ATOM   4096  N   ALA A 530      11.453 129.750  79.688  1.00 73.56           N  
ATOM   4097  CA  ALA A 530      11.938 129.875  81.062  1.00 73.56           C  
ATOM   4098  C   ALA A 530      12.898 131.125  81.188  1.00 73.56           C  
ATOM   4099  CB  ALA A 530      12.617 128.625  81.562  1.00 73.56           C  
ATOM   4100  O   ALA A 530      12.859 131.875  82.188  1.00 73.56           O  
ATOM   4101  N   GLU A 531      13.844 131.500  80.312  1.00 72.31           N  
ATOM   4102  CA  GLU A 531      14.789 132.625  80.375  1.00 72.31           C  
ATOM   4103  C   GLU A 531      14.086 134.000  80.188  1.00 72.31           C  
ATOM   4104  CB  GLU A 531      15.859 132.500  79.250  1.00 72.31           C  
ATOM   4105  O   GLU A 531      14.406 134.875  80.875  1.00 72.31           O  
ATOM   4106  CG  GLU A 531      17.250 132.875  79.688  1.00 72.31           C  
ATOM   4107  CD  GLU A 531      18.312 132.625  78.625  1.00 72.31           C  
ATOM   4108  OE1 GLU A 531      19.500 133.000  78.875  1.00 72.31           O  
ATOM   4109  OE2 GLU A 531      17.969 132.125  77.562  1.00 72.31           O  
ATOM   4110  N   GLU A 532      13.133 134.000  79.250  1.00 73.06           N  
ATOM   4111  CA  GLU A 532      12.383 135.250  79.125  1.00 73.06           C  
ATOM   4112  C   GLU A 532      11.461 135.500  80.312  1.00 73.06           C  
ATOM   4113  CB  GLU A 532      11.570 135.250  77.812  1.00 73.06           C  
ATOM   4114  O   GLU A 532      11.297 136.625  80.750  1.00 73.06           O  
ATOM   4115  CG  GLU A 532      11.398 136.625  77.188  1.00 73.06           C  
ATOM   4116  CD  GLU A 532      12.711 137.375  76.875  1.00 73.06           C  
ATOM   4117  OE1 GLU A 532      12.695 138.500  76.375  1.00 73.06           O  
ATOM   4118  OE2 GLU A 532      13.773 136.750  77.125  1.00 73.06           O  
ATOM   4119  N   MET A 533      10.930 134.500  80.875  1.00 71.62           N  
ATOM   4120  CA  MET A 533      10.047 134.625  82.062  1.00 71.62           C  
ATOM   4121  C   MET A 533      10.836 135.125  83.250  1.00 71.62           C  
ATOM   4122  CB  MET A 533       9.320 133.375  82.312  1.00 71.62           C  
ATOM   4123  O   MET A 533      10.266 135.625  84.250  1.00 71.62           O  
ATOM   4124  CG  MET A 533       8.117 133.125  81.438  1.00 71.62           C  
ATOM   4125  SD  MET A 533       6.547 133.000  82.375  1.00 71.62           S  
ATOM   4126  CE  MET A 533       6.984 131.750  83.562  1.00 71.62           C  
ATOM   4127  N   ALA A 534      12.164 135.000  83.312  1.00 66.69           N  
ATOM   4128  CA  ALA A 534      12.984 135.375  84.500  1.00 66.69           C  
ATOM   4129  C   ALA A 534      13.305 136.875  84.438  1.00 66.69           C  
ATOM   4130  CB  ALA A 534      14.281 134.500  84.500  1.00 66.69           C  
ATOM   4131  O   ALA A 534      13.836 137.375  85.375  1.00 66.69           O  
ATOM   4132  N   LYS A 535      13.195 137.625  83.312  1.00 67.94           N  
ATOM   4133  CA  LYS A 535      13.453 139.000  83.188  1.00 67.94           C  
ATOM   4134  C   LYS A 535      12.391 139.875  83.938  1.00 67.94           C  
ATOM   4135  CB  LYS A 535      13.516 139.500  81.750  1.00 67.94           C  
ATOM   4136  O   LYS A 535      11.250 139.375  84.062  1.00 67.94           O  
ATOM   4137  CG  LYS A 535      14.680 138.875  81.000  1.00 67.94           C  
ATOM   4138  CD  LYS A 535      14.672 139.375  79.500  1.00 67.94           C  
ATOM   4139  CE  LYS A 535      15.750 138.625  78.688  1.00 67.94           C  
ATOM   4140  NZ  LYS A 535      15.688 139.000  77.250  1.00 67.94           N  
ATOM   4141  N   PRO A 536      12.828 140.875  84.688  1.00 63.34           N  
ATOM   4142  CA  PRO A 536      11.914 141.625  85.625  1.00 63.34           C  
ATOM   4143  C   PRO A 536      10.734 142.250  84.938  1.00 63.34           C  
ATOM   4144  CB  PRO A 536      12.805 142.625  86.312  1.00 63.34           C  
ATOM   4145  O   PRO A 536      10.859 142.625  83.750  1.00 63.34           O  
ATOM   4146  CG  PRO A 536      14.039 142.625  85.438  1.00 63.34           C  
ATOM   4147  CD  PRO A 536      14.000 141.500  84.500  1.00 63.34           C  
ATOM   4148  N   VAL A 537       9.539 141.875  85.312  1.00 55.72           N  
ATOM   4149  CA  VAL A 537       8.281 142.375  84.750  1.00 55.72           C  
ATOM   4150  C   VAL A 537       8.125 143.875  85.062  1.00 55.72           C  
ATOM   4151  CB  VAL A 537       7.078 141.625  85.312  1.00 55.72           C  
ATOM   4152  O   VAL A 537       8.492 144.375  86.125  1.00 55.72           O  
ATOM   4153  CG1 VAL A 537       5.816 141.875  84.500  1.00 55.72           C  
ATOM   4154  CG2 VAL A 537       7.375 140.125  85.312  1.00 55.72           C  
ATOM   4155  N   LYS A 538       8.148 144.750  84.062  1.00 46.97           N  
ATOM   4156  CA  LYS A 538       7.926 146.125  84.188  1.00 46.97           C  
ATOM   4157  C   LYS A 538       6.633 146.375  85.000  1.00 46.97           C  
ATOM   4158  CB  LYS A 538       7.891 146.875  82.875  1.00 46.97           C  
ATOM   4159  O   LYS A 538       5.621 145.750  84.750  1.00 46.97           O  
ATOM   4160  CG  LYS A 538       8.133 148.375  82.938  1.00 46.97           C  
ATOM   4161  CD  LYS A 538       8.219 148.875  81.500  1.00 46.97           C  
ATOM   4162  CE  LYS A 538       8.531 150.375  81.562  1.00 46.97           C  
ATOM   4163  NZ  LYS A 538       8.633 151.000  80.250  1.00 46.97           N  
ATOM   4164  N   PRO A 539       6.672 147.250  86.062  1.00 40.75           N  
ATOM   4165  CA  PRO A 539       5.559 147.375  87.000  1.00 40.75           C  
ATOM   4166  C   PRO A 539       4.352 148.125  86.312  1.00 40.75           C  
ATOM   4167  CB  PRO A 539       6.164 148.375  88.062  1.00 40.75           C  
ATOM   4168  O   PRO A 539       4.367 149.250  86.062  1.00 40.75           O  
ATOM   4169  CG  PRO A 539       7.465 148.750  87.500  1.00 40.75           C  
ATOM   4170  CD  PRO A 539       7.684 148.125  86.188  1.00 40.75           C  
ATOM   4171  N   THR A 540       3.871 147.625  85.250  1.00 27.92           N  
ATOM   4172  CA  THR A 540       2.893 148.375  84.562  1.00 27.92           C  
ATOM   4173  C   THR A 540       1.713 148.750  85.438  1.00 27.92           C  
ATOM   4174  CB  THR A 540       2.381 147.750  83.250  1.00 27.92           C  
ATOM   4175  O   THR A 540       1.277 147.875  86.250  1.00 27.92           O  
ATOM   4176  CG2 THR A 540       2.604 148.625  82.062  1.00 27.92           C  
ATOM   4177  OG1 THR A 540       3.082 146.500  83.062  1.00 27.92           O  
ATOM   4178  N   SER A 541       1.262 149.875  85.625  1.00 26.78           N  
ATOM   4179  CA  SER A 541       0.256 150.625  86.375  1.00 26.78           C  
ATOM   4180  C   SER A 541      -1.155 150.250  85.938  1.00 26.78           C  
ATOM   4181  CB  SER A 541       0.447 152.125  86.125  1.00 26.78           C  
ATOM   4182  O   SER A 541      -2.137 150.750  86.438  1.00 26.78           O  
ATOM   4183  OG  SER A 541       0.542 152.500  84.750  1.00 26.78           O  
ATOM   4184  N   THR A 542      -1.272 149.375  84.938  1.00 19.98           N  
ATOM   4185  CA  THR A 542      -2.436 149.500  84.062  1.00 19.98           C  
ATOM   4186  C   THR A 542      -3.729 149.375  84.812  1.00 19.98           C  
ATOM   4187  CB  THR A 542      -2.430 148.500  82.875  1.00 19.98           C  
ATOM   4188  O   THR A 542      -3.754 148.750  85.875  1.00 19.98           O  
ATOM   4189  CG2 THR A 542      -2.248 149.250  81.562  1.00 19.98           C  
ATOM   4190  OG1 THR A 542      -1.357 147.625  83.062  1.00 19.98           O  
ATOM   4191  N   GLU A 543      -4.812 149.750  84.125  1.00 18.28           N  
ATOM   4192  CA  GLU A 543      -6.137 150.250  83.812  1.00 18.28           C  
ATOM   4193  C   GLU A 543      -7.223 149.250  84.062  1.00 18.28           C  
ATOM   4194  CB  GLU A 543      -6.203 150.750  82.375  1.00 18.28           C  
ATOM   4195  O   GLU A 543      -7.059 148.125  83.750  1.00 18.28           O  
ATOM   4196  CG  GLU A 543      -5.648 152.125  82.188  1.00 18.28           C  
ATOM   4197  CD  GLU A 543      -5.750 152.625  80.750  1.00 18.28           C  
ATOM   4198  OE1 GLU A 543      -5.477 153.875  80.438  1.00 18.28           O  
ATOM   4199  OE2 GLU A 543      -6.105 151.875  79.875  1.00 18.28           O  
ATOM   4200  N   SER A 544      -8.203 149.625  84.875  1.00 19.23           N  
ATOM   4201  CA  SER A 544      -9.172 149.000  85.750  1.00 19.23           C  
ATOM   4202  C   SER A 544     -10.211 148.250  84.938  1.00 19.23           C  
ATOM   4203  CB  SER A 544      -9.859 150.000  86.625  1.00 19.23           C  
ATOM   4204  O   SER A 544     -10.914 147.375  85.438  1.00 19.23           O  
ATOM   4205  OG  SER A 544     -11.055 150.500  86.062  1.00 19.23           O  
ATOM   4206  N   GLY A 545     -10.367 148.625  83.625  1.00 17.59           N  
ATOM   4207  CA  GLY A 545     -11.797 148.625  83.375  1.00 17.59           C  
ATOM   4208  C   GLY A 545     -12.438 147.250  83.312  1.00 17.59           C  
ATOM   4209  O   GLY A 545     -11.758 146.250  83.125  1.00 17.59           O  
ATOM   4210  N   THR A 546     -13.781 147.250  83.625  1.00 18.39           N  
ATOM   4211  CA  THR A 546     -14.648 146.250  84.375  1.00 18.39           C  
ATOM   4212  C   THR A 546     -15.172 145.250  83.438  1.00 18.39           C  
ATOM   4213  CB  THR A 546     -15.836 147.000  85.000  1.00 18.39           C  
ATOM   4214  O   THR A 546     -15.219 144.000  83.750  1.00 18.39           O  
ATOM   4215  CG2 THR A 546     -15.492 147.500  86.438  1.00 18.39           C  
ATOM   4216  OG1 THR A 546     -16.188 148.125  84.188  1.00 18.39           O  
ATOM   4217  N   GLY A 547     -15.617 145.500  82.188  1.00 17.08           N  
ATOM   4218  CA  GLY A 547     -17.000 145.125  82.000  1.00 17.08           C  
ATOM   4219  C   GLY A 547     -17.156 143.750  81.625  1.00 17.08           C  
ATOM   4220  O   GLY A 547     -16.203 143.125  81.188  1.00 17.08           O  
ATOM   4221  N   THR A 548     -18.438 143.000  81.812  1.00 17.38           N  
ATOM   4222  CA  THR A 548     -19.016 141.750  82.312  1.00 17.38           C  
ATOM   4223  C   THR A 548     -19.266 140.875  81.125  1.00 17.38           C  
ATOM   4224  CB  THR A 548     -20.344 142.000  83.062  1.00 17.38           C  
ATOM   4225  O   THR A 548     -19.031 139.625  81.250  1.00 17.38           O  
ATOM   4226  CG2 THR A 548     -20.094 142.375  84.500  1.00 17.38           C  
ATOM   4227  OG1 THR A 548     -21.016 143.125  82.438  1.00 17.38           O  
ATOM   4228  N   GLY A 549     -19.547 141.250  79.875  1.00 16.92           N  
ATOM   4229  CA  GLY A 549     -20.781 140.625  79.438  1.00 16.92           C  
ATOM   4230  C   GLY A 549     -20.609 139.250  78.875  1.00 16.92           C  
ATOM   4231  O   GLY A 549     -19.531 138.875  78.438  1.00 16.92           O  
ATOM   4232  N   THR A 550     -21.562 138.250  79.188  1.00 17.31           N  
ATOM   4233  CA  THR A 550     -21.688 136.750  79.375  1.00 17.31           C  
ATOM   4234  C   THR A 550     -21.938 136.125  78.062  1.00 17.31           C  
ATOM   4235  CB  THR A 550     -22.812 136.500  80.375  1.00 17.31           C  
ATOM   4236  O   THR A 550     -21.812 134.875  78.000  1.00 17.31           O  
ATOM   4237  CG2 THR A 550     -22.344 136.625  81.812  1.00 17.31           C  
ATOM   4238  OG1 THR A 550     -23.938 137.375  80.188  1.00 17.31           O  
ATOM   4239  N   GLY A 551     -22.109 136.750  76.938  1.00 16.30           N  
ATOM   4240  CA  GLY A 551     -23.203 136.125  76.188  1.00 16.30           C  
ATOM   4241  C   GLY A 551     -22.828 134.750  75.625  1.00 16.30           C  
ATOM   4242  O   GLY A 551     -21.656 134.500  75.312  1.00 16.30           O  
ATOM   4243  N   THR A 552     -23.719 133.625  75.688  1.00 17.08           N  
ATOM   4244  CA  THR A 552     -23.766 132.250  75.750  1.00 17.08           C  
ATOM   4245  C   THR A 552     -23.750 131.625  74.312  1.00 17.08           C  
ATOM   4246  CB  THR A 552     -25.031 131.750  76.500  1.00 17.08           C  
ATOM   4247  O   THR A 552     -23.359 130.500  74.125  1.00 17.08           O  
ATOM   4248  CG2 THR A 552     -24.828 131.750  78.000  1.00 17.08           C  
ATOM   4249  OG1 THR A 552     -26.141 132.500  76.188  1.00 17.08           O  
ATOM   4250  N   GLY A 553     -23.859 132.250  73.188  1.00 16.47           N  
ATOM   4251  CA  GLY A 553     -24.797 131.625  72.312  1.00 16.47           C  
ATOM   4252  C   GLY A 553     -24.188 130.375  71.625  1.00 16.47           C  
ATOM   4253  O   GLY A 553     -22.969 130.250  71.438  1.00 16.47           O  
ATOM   4254  N   THR A 554     -24.891 129.125  71.562  1.00 16.95           N  
ATOM   4255  CA  THR A 554     -24.766 127.750  71.375  1.00 16.95           C  
ATOM   4256  C   THR A 554     -24.578 127.375  69.938  1.00 16.95           C  
ATOM   4257  CB  THR A 554     -26.000 127.000  71.938  1.00 16.95           C  
ATOM   4258  O   THR A 554     -24.250 126.188  69.625  1.00 16.95           O  
ATOM   4259  CG2 THR A 554     -25.969 127.000  73.500  1.00 16.95           C  
ATOM   4260  OG1 THR A 554     -27.188 127.688  71.562  1.00 16.95           O  
ATOM   4261  N   GLY A 555     -24.484 128.125  68.875  1.00 16.34           N  
ATOM   4262  CA  GLY A 555     -25.172 127.625  67.750  1.00 16.34           C  
ATOM   4263  C   GLY A 555     -24.422 126.500  67.062  1.00 16.34           C  
ATOM   4264  O   GLY A 555     -23.203 126.375  67.250  1.00 16.34           O  
ATOM   4265  N   THR A 556     -25.078 125.438  66.375  1.00 17.25           N  
ATOM   4266  CA  THR A 556     -25.016 124.000  66.062  1.00 17.25           C  
ATOM   4267  C   THR A 556     -24.250 123.812  64.750  1.00 17.25           C  
ATOM   4268  CB  THR A 556     -26.422 123.438  65.938  1.00 17.25           C  
ATOM   4269  O   THR A 556     -23.594 122.812  64.562  1.00 17.25           O  
ATOM   4270  CG2 THR A 556     -26.562 122.125  66.750  1.00 17.25           C  
ATOM   4271  OG1 THR A 556     -27.391 124.375  66.375  1.00 17.25           O  
ATOM   4272  N   GLU A 557     -23.984 124.750  63.812  1.00 16.58           N  
ATOM   4273  CA  GLU A 557     -24.328 124.312  62.469  1.00 16.58           C  
ATOM   4274  C   GLU A 557     -23.250 123.375  61.906  1.00 16.58           C  
ATOM   4275  CB  GLU A 557     -24.531 125.500  61.531  1.00 16.58           C  
ATOM   4276  O   GLU A 557     -22.078 123.500  62.281  1.00 16.58           O  
ATOM   4277  CG  GLU A 557     -25.891 126.125  61.688  1.00 16.58           C  
ATOM   4278  CD  GLU A 557     -26.109 127.312  60.688  1.00 16.58           C  
ATOM   4279  OE1 GLU A 557     -27.250 127.812  60.594  1.00 16.58           O  
ATOM   4280  OE2 GLU A 557     -25.125 127.688  60.000  1.00 16.58           O  
ATOM   4281  N   SER A 558     -23.484 122.375  60.938  1.00 17.36           N  
ATOM   4282  CA  SER A 558     -23.172 121.000  60.469  1.00 17.36           C  
ATOM   4283  C   SER A 558     -22.062 121.062  59.406  1.00 17.36           C  
ATOM   4284  CB  SER A 558     -24.422 120.375  59.875  1.00 17.36           C  
ATOM   4285  O   SER A 558     -21.297 120.062  59.312  1.00 17.36           O  
ATOM   4286  OG  SER A 558     -24.125 119.062  59.438  1.00 17.36           O  
ATOM   4287  N   GLY A 559     -21.891 122.062  58.594  1.00 16.97           N  
ATOM   4288  CA  GLY A 559     -21.812 121.688  57.188  1.00 16.97           C  
ATOM   4289  C   GLY A 559     -20.500 121.000  56.812  1.00 16.97           C  
ATOM   4290  O   GLY A 559     -19.562 121.000  57.625  1.00 16.97           O  
ATOM   4291  N   THR A 560     -20.203 121.125  55.406  1.00 19.50           N  
ATOM   4292  CA  THR A 560     -19.734 120.312  54.281  1.00 19.50           C  
ATOM   4293  C   THR A 560     -18.219 120.375  54.156  1.00 19.50           C  
ATOM   4294  CB  THR A 560     -20.375 120.812  52.938  1.00 19.50           C  
ATOM   4295  O   THR A 560     -17.641 121.438  54.094  1.00 19.50           O  
ATOM   4296  CG2 THR A 560     -21.000 119.625  52.188  1.00 19.50           C  
ATOM   4297  OG1 THR A 560     -21.406 121.750  53.250  1.00 19.50           O  
ATOM   4298  N   LYS A 561     -17.531 119.250  54.250  1.00 18.83           N  
ATOM   4299  CA  LYS A 561     -16.141 118.875  54.469  1.00 18.83           C  
ATOM   4300  C   LYS A 561     -15.336 118.875  53.188  1.00 18.83           C  
ATOM   4301  CB  LYS A 561     -16.078 117.500  55.125  1.00 18.83           C  
ATOM   4302  O   LYS A 561     -14.234 118.375  53.125  1.00 18.83           O  
ATOM   4303  CG  LYS A 561     -16.125 117.500  56.625  1.00 18.83           C  
ATOM   4304  CD  LYS A 561     -16.000 116.125  57.219  1.00 18.83           C  
ATOM   4305  CE  LYS A 561     -16.062 116.125  58.719  1.00 18.83           C  
ATOM   4306  NZ  LYS A 561     -15.969 114.750  59.312  1.00 18.83           N  
ATOM   4307  N   THR A 562     -15.539 119.812  52.250  1.00 18.52           N  
ATOM   4308  CA  THR A 562     -14.914 119.500  50.969  1.00 18.52           C  
ATOM   4309  C   THR A 562     -13.398 119.562  51.094  1.00 18.52           C  
ATOM   4310  CB  THR A 562     -15.406 120.375  49.844  1.00 18.52           C  
ATOM   4311  O   THR A 562     -12.852 120.625  51.469  1.00 18.52           O  
ATOM   4312  CG2 THR A 562     -16.344 119.688  48.906  1.00 18.52           C  
ATOM   4313  OG1 THR A 562     -16.109 121.500  50.406  1.00 18.52           O  
ATOM   4314  N   VAL A 563     -12.703 118.438  51.094  1.00 18.48           N  
ATOM   4315  CA  VAL A 563     -11.297 118.188  51.406  1.00 18.48           C  
ATOM   4316  C   VAL A 563     -10.430 118.562  50.219  1.00 18.48           C  
ATOM   4317  CB  VAL A 563     -11.078 116.688  51.781  1.00 18.48           C  
ATOM   4318  O   VAL A 563     -10.414 117.875  49.188  1.00 18.48           O  
ATOM   4319  CG1 VAL A 563      -9.648 116.438  52.250  1.00 18.48           C  
ATOM   4320  CG2 VAL A 563     -12.094 116.250  52.812  1.00 18.48           C  
ATOM   4321  N   GLU A 564     -10.586 119.812  49.719  1.00 17.78           N  
ATOM   4322  CA  GLU A 564      -9.938 120.000  48.438  1.00 17.78           C  
ATOM   4323  C   GLU A 564      -8.453 119.625  48.500  1.00 17.78           C  
ATOM   4324  CB  GLU A 564     -10.109 121.438  47.969  1.00 17.78           C  
ATOM   4325  O   GLU A 564      -7.852 119.688  49.562  1.00 17.78           O  
ATOM   4326  CG  GLU A 564     -11.250 121.688  47.000  1.00 17.78           C  
ATOM   4327  CD  GLU A 564     -11.445 123.125  46.594  1.00 17.78           C  
ATOM   4328  OE1 GLU A 564     -12.234 123.375  45.656  1.00 17.78           O  
ATOM   4329  OE2 GLU A 564     -10.805 124.000  47.219  1.00 17.78           O  
ATOM   4330  N   LYS A 565      -7.895 119.500  47.188  1.00 21.75           N  
ATOM   4331  CA  LYS A 565      -6.824 118.875  46.438  1.00 21.75           C  
ATOM   4332  C   LYS A 565      -5.480 119.562  46.719  1.00 21.75           C  
ATOM   4333  CB  LYS A 565      -7.133 118.875  44.969  1.00 21.75           C  
ATOM   4334  O   LYS A 565      -5.379 120.750  46.656  1.00 21.75           O  
ATOM   4335  CG  LYS A 565      -6.836 117.562  44.250  1.00 21.75           C  
ATOM   4336  CD  LYS A 565      -7.211 117.625  42.781  1.00 21.75           C  
ATOM   4337  CE  LYS A 565      -6.816 116.312  42.062  1.00 21.75           C  
ATOM   4338  NZ  LYS A 565      -7.078 116.438  40.594  1.00 21.75           N  
ATOM   4339  N   LEU A 566      -4.602 118.812  47.219  1.00 18.30           N  
ATOM   4340  CA  LEU A 566      -3.230 118.938  47.688  1.00 18.30           C  
ATOM   4341  C   LEU A 566      -2.314 119.375  46.531  1.00 18.30           C  
ATOM   4342  CB  LEU A 566      -2.721 117.688  48.312  1.00 18.30           C  
ATOM   4343  O   LEU A 566      -2.137 118.625  45.562  1.00 18.30           O  
ATOM   4344  CG  LEU A 566      -2.648 117.625  49.844  1.00 18.30           C  
ATOM   4345  CD1 LEU A 566      -3.645 116.625  50.406  1.00 18.30           C  
ATOM   4346  CD2 LEU A 566      -1.232 117.312  50.312  1.00 18.30           C  
ATOM   4347  N   GLU A 567      -2.385 120.750  46.250  1.00 17.22           N  
ATOM   4348  CA  GLU A 567      -1.574 121.312  45.156  1.00 17.22           C  
ATOM   4349  C   GLU A 567      -0.094 121.000  45.375  1.00 17.22           C  
ATOM   4350  CB  GLU A 567      -1.787 122.812  45.062  1.00 17.22           C  
ATOM   4351  O   GLU A 567       0.412 121.062  46.500  1.00 17.22           O  
ATOM   4352  CG  GLU A 567      -3.100 123.250  44.406  1.00 17.22           C  
ATOM   4353  CD  GLU A 567      -3.232 124.750  44.188  1.00 17.22           C  
ATOM   4354  OE1 GLU A 567      -4.148 125.125  43.438  1.00 17.22           O  
ATOM   4355  OE2 GLU A 567      -2.412 125.500  44.750  1.00 17.22           O  
ATOM   4356  N   THR A 568       0.553 120.375  44.375  1.00 18.47           N  
ATOM   4357  CA  THR A 568       1.833 119.688  44.156  1.00 18.47           C  
ATOM   4358  C   THR A 568       2.953 120.688  44.000  1.00 18.47           C  
ATOM   4359  CB  THR A 568       1.788 118.750  42.906  1.00 18.47           C  
ATOM   4360  O   THR A 568       2.957 121.500  43.031  1.00 18.47           O  
ATOM   4361  CG2 THR A 568       1.581 117.312  43.281  1.00 18.47           C  
ATOM   4362  OG1 THR A 568       0.709 119.188  42.062  1.00 18.47           O  
ATOM   4363  N   GLU A 569       3.412 121.312  45.031  1.00 17.38           N  
ATOM   4364  CA  GLU A 569       4.461 122.375  45.000  1.00 17.38           C  
ATOM   4365  C   GLU A 569       5.688 121.812  44.250  1.00 17.38           C  
ATOM   4366  CB  GLU A 569       4.855 122.812  46.406  1.00 17.38           C  
ATOM   4367  O   GLU A 569       6.023 120.625  44.344  1.00 17.38           O  
ATOM   4368  CG  GLU A 569       3.910 123.812  47.000  1.00 17.38           C  
ATOM   4369  CD  GLU A 569       4.387 124.375  48.344  1.00 17.38           C  
ATOM   4370  OE1 GLU A 569       3.809 125.375  48.844  1.00 17.38           O  
ATOM   4371  OE2 GLU A 569       5.344 123.812  48.906  1.00 17.38           O  
ATOM   4372  N   THR A 570       6.062 122.750  43.312  1.00 19.23           N  
ATOM   4373  CA  THR A 570       7.117 122.750  42.281  1.00 19.23           C  
ATOM   4374  C   THR A 570       8.492 122.688  42.938  1.00 19.23           C  
ATOM   4375  CB  THR A 570       7.039 123.938  41.375  1.00 19.23           C  
ATOM   4376  O   THR A 570       8.711 123.250  44.000  1.00 19.23           O  
ATOM   4377  CG2 THR A 570       6.688 123.562  39.938  1.00 19.23           C  
ATOM   4378  OG1 THR A 570       6.035 124.875  41.844  1.00 19.23           O  
ATOM   4379  N   LYS A 571       9.461 122.125  42.188  1.00 19.67           N  
ATOM   4380  CA  LYS A 571      10.766 121.438  42.281  1.00 19.67           C  
ATOM   4381  C   LYS A 571      11.891 122.500  42.406  1.00 19.67           C  
ATOM   4382  CB  LYS A 571      10.992 120.562  41.031  1.00 19.67           C  
ATOM   4383  O   LYS A 571      12.008 123.375  41.594  1.00 19.67           O  
ATOM   4384  CG  LYS A 571      10.688 119.125  41.250  1.00 19.67           C  
ATOM   4385  CD  LYS A 571      10.938 118.312  40.000  1.00 19.67           C  
ATOM   4386  CE  LYS A 571      10.602 116.812  40.219  1.00 19.67           C  
ATOM   4387  NZ  LYS A 571      10.828 116.000  38.969  1.00 19.67           N  
ATOM   4388  N   VAL A 572      12.414 122.625  43.531  1.00 19.28           N  
ATOM   4389  CA  VAL A 572      13.523 123.375  44.062  1.00 19.28           C  
ATOM   4390  C   VAL A 572      14.820 123.000  43.375  1.00 19.28           C  
ATOM   4391  CB  VAL A 572      13.672 123.188  45.594  1.00 19.28           C  
ATOM   4392  O   VAL A 572      15.320 121.875  43.562  1.00 19.28           O  
ATOM   4393  CG1 VAL A 572      14.734 124.125  46.156  1.00 19.28           C  
ATOM   4394  CG2 VAL A 572      12.328 123.438  46.312  1.00 19.28           C  
ATOM   4395  N   GLU A 573      14.906 123.438  42.125  1.00 16.56           N  
ATOM   4396  CA  GLU A 573      16.125 122.875  41.562  1.00 16.56           C  
ATOM   4397  C   GLU A 573      17.375 123.438  42.281  1.00 16.56           C  
ATOM   4398  CB  GLU A 573      16.203 123.188  40.062  1.00 16.56           C  
ATOM   4399  O   GLU A 573      17.328 124.500  42.875  1.00 16.56           O  
ATOM   4400  CG  GLU A 573      15.422 122.250  39.188  1.00 16.56           C  
ATOM   4401  CD  GLU A 573      15.539 122.500  37.719  1.00 16.56           C  
ATOM   4402  OE1 GLU A 573      15.109 121.688  36.875  1.00 16.56           O  
ATOM   4403  OE2 GLU A 573      16.062 123.625  37.375  1.00 16.56           O  
ATOM   4404  N   ASP A 574      18.562 122.812  42.156  1.00 15.89           N  
ATOM   4405  CA  ASP A 574      19.781 122.312  42.844  1.00 15.89           C  
ATOM   4406  C   ASP A 574      20.922 123.312  42.656  1.00 15.89           C  
ATOM   4407  CB  ASP A 574      20.188 120.938  42.344  1.00 15.89           C  
ATOM   4408  O   ASP A 574      21.906 123.312  43.375  1.00 15.89           O  
ATOM   4409  CG  ASP A 574      21.062 120.188  43.344  1.00 15.89           C  
ATOM   4410  OD1 ASP A 574      21.266 120.688  44.469  1.00 15.89           O  
ATOM   4411  OD2 ASP A 574      21.562 119.125  42.969  1.00 15.89           O  
ATOM   4412  N   SER A 575      20.828 124.375  41.781  1.00 16.55           N  
ATOM   4413  CA  SER A 575      22.109 124.312  41.094  1.00 16.55           C  
ATOM   4414  C   SER A 575      23.250 124.812  42.000  1.00 16.55           C  
ATOM   4415  CB  SER A 575      22.062 125.125  39.812  1.00 16.55           C  
ATOM   4416  O   SER A 575      23.000 125.438  43.031  1.00 16.55           O  
ATOM   4417  OG  SER A 575      21.797 126.500  40.094  1.00 16.55           O  
ATOM   4418  N   GLY A 576      24.391 125.312  41.375  1.00 16.66           N  
ATOM   4419  CA  GLY A 576      25.828 125.062  41.375  1.00 16.66           C  
ATOM   4420  C   GLY A 576      26.578 125.938  42.344  1.00 16.66           C  
ATOM   4421  O   GLY A 576      25.984 126.812  43.000  1.00 16.66           O  
ATOM   4422  N   THR A 577      27.922 126.375  42.094  1.00 16.62           N  
ATOM   4423  CA  THR A 577      29.234 126.125  42.688  1.00 16.62           C  
ATOM   4424  C   THR A 577      29.703 127.375  43.438  1.00 16.62           C  
ATOM   4425  CB  THR A 577      30.281 125.750  41.625  1.00 16.62           C  
ATOM   4426  O   THR A 577      30.266 127.312  44.531  1.00 16.62           O  
ATOM   4427  CG2 THR A 577      31.203 124.688  42.156  1.00 16.62           C  
ATOM   4428  OG1 THR A 577      29.609 125.312  40.469  1.00 16.62           O  
ATOM   4429  N   GLU A 578      29.422 128.625  43.031  1.00 15.90           N  
ATOM   4430  CA  GLU A 578      30.625 129.375  42.844  1.00 15.90           C  
ATOM   4431  C   GLU A 578      31.094 130.000  44.156  1.00 15.90           C  
ATOM   4432  CB  GLU A 578      30.359 130.500  41.844  1.00 15.90           C  
ATOM   4433  O   GLU A 578      30.297 130.250  45.094  1.00 15.90           O  
ATOM   4434  CG  GLU A 578      30.406 130.125  40.375  1.00 15.90           C  
ATOM   4435  CD  GLU A 578      30.266 131.250  39.406  1.00 15.90           C  
ATOM   4436  OE1 GLU A 578      30.438 131.000  38.188  1.00 15.90           O  
ATOM   4437  OE2 GLU A 578      29.969 132.375  39.844  1.00 15.90           O  
ATOM   4438  N   THR A 579      32.406 130.500  44.375  1.00 16.97           N  
ATOM   4439  CA  THR A 579      33.562 130.375  45.219  1.00 16.97           C  
ATOM   4440  C   THR A 579      33.594 131.500  46.250  1.00 16.97           C  
ATOM   4441  CB  THR A 579      34.875 130.375  44.406  1.00 16.97           C  
ATOM   4442  O   THR A 579      33.844 131.250  47.438  1.00 16.97           O  
ATOM   4443  CG2 THR A 579      35.656 129.125  44.594  1.00 16.97           C  
ATOM   4444  OG1 THR A 579      34.562 130.625  43.031  1.00 16.97           O  
ATOM   4445  N   ALA A 580      33.500 132.875  45.938  1.00 18.36           N  
ATOM   4446  CA  ALA A 580      34.656 133.750  46.094  1.00 18.36           C  
ATOM   4447  C   ALA A 580      34.688 134.250  47.500  1.00 18.36           C  
ATOM   4448  CB  ALA A 580      34.656 134.750  45.031  1.00 18.36           C  
ATOM   4449  O   ALA A 580      33.656 134.375  48.156  1.00 18.36           O  
ATOM   4450  N   GLY A 581      35.688 135.000  47.938  1.00 16.59           N  
ATOM   4451  CA  GLY A 581      36.812 135.250  48.875  1.00 16.59           C  
ATOM   4452  C   GLY A 581      36.531 136.250  49.938  1.00 16.59           C  
ATOM   4453  O   GLY A 581      36.812 136.000  51.125  1.00 16.59           O  
ATOM   4454  N   THR A 582      36.156 137.500  49.656  1.00 16.52           N  
ATOM   4455  CA  THR A 582      36.938 138.625  50.031  1.00 16.52           C  
ATOM   4456  C   THR A 582      36.625 139.125  51.469  1.00 16.52           C  
ATOM   4457  CB  THR A 582      36.719 139.875  49.062  1.00 16.52           C  
ATOM   4458  O   THR A 582      35.531 138.875  51.969  1.00 16.52           O  
ATOM   4459  CG2 THR A 582      37.500 139.625  47.781  1.00 16.52           C  
ATOM   4460  OG1 THR A 582      35.312 139.875  48.750  1.00 16.52           O  
ATOM   4461  N   GLY A 583      37.562 139.750  52.281  1.00 17.12           N  
ATOM   4462  CA  GLY A 583      38.250 140.000  53.500  1.00 17.12           C  
ATOM   4463  C   GLY A 583      37.719 141.250  54.219  1.00 17.12           C  
ATOM   4464  O   GLY A 583      38.281 141.625  55.219  1.00 17.12           O  
ATOM   4465  N   THR A 584      36.594 141.750  53.969  1.00 15.84           N  
ATOM   4466  CA  THR A 584      36.625 143.125  54.188  1.00 15.84           C  
ATOM   4467  C   THR A 584      36.688 143.500  55.688  1.00 15.84           C  
ATOM   4468  CB  THR A 584      35.406 143.875  53.594  1.00 15.84           C  
ATOM   4469  O   THR A 584      36.156 142.750  56.500  1.00 15.84           O  
ATOM   4470  CG2 THR A 584      35.562 144.125  52.094  1.00 15.84           C  
ATOM   4471  OG1 THR A 584      34.250 143.000  53.781  1.00 15.84           O  
ATOM   4472  N   GLY A 585      37.281 144.625  56.219  1.00 17.16           N  
ATOM   4473  CA  GLY A 585      38.062 145.250  57.312  1.00 17.16           C  
ATOM   4474  C   GLY A 585      37.219 145.875  58.406  1.00 17.16           C  
ATOM   4475  O   GLY A 585      37.688 146.000  59.531  1.00 17.16           O  
ATOM   4476  N   THR A 586      35.938 146.125  58.219  1.00 15.37           N  
ATOM   4477  CA  THR A 586      35.719 147.500  58.719  1.00 15.37           C  
ATOM   4478  C   THR A 586      35.781 147.500  60.219  1.00 15.37           C  
ATOM   4479  CB  THR A 586      34.344 148.000  58.250  1.00 15.37           C  
ATOM   4480  O   THR A 586      35.688 146.500  60.875  1.00 15.37           O  
ATOM   4481  CG2 THR A 586      34.438 148.625  56.844  1.00 15.37           C  
ATOM   4482  OG1 THR A 586      33.406 147.000  58.219  1.00 15.37           O  
ATOM   4483  N   GLY A 587      35.156 148.625  60.875  1.00 16.42           N  
ATOM   4484  CA  GLY A 587      35.500 149.750  61.781  1.00 16.42           C  
ATOM   4485  C   GLY A 587      35.125 149.375  63.219  1.00 16.42           C  
ATOM   4486  O   GLY A 587      34.469 148.375  63.500  1.00 16.42           O  
ATOM   4487  N   SER A 588      34.562 150.500  63.938  1.00 17.08           N  
ATOM   4488  CA  SER A 588      35.125 151.250  65.062  1.00 17.08           C  
ATOM   4489  C   SER A 588      34.562 150.750  66.375  1.00 17.08           C  
ATOM   4490  CB  SER A 588      34.875 152.750  64.938  1.00 17.08           C  
ATOM   4491  O   SER A 588      35.281 150.250  67.250  1.00 17.08           O  
ATOM   4492  OG  SER A 588      35.344 153.375  66.062  1.00 17.08           O  
ATOM   4493  N   THR A 589      33.438 151.500  66.938  1.00 18.92           N  
ATOM   4494  CA  THR A 589      33.469 152.375  68.062  1.00 18.92           C  
ATOM   4495  C   THR A 589      32.969 151.625  69.312  1.00 18.92           C  
ATOM   4496  CB  THR A 589      32.656 153.625  67.812  1.00 18.92           C  
ATOM   4497  O   THR A 589      32.219 150.625  69.250  1.00 18.92           O  
ATOM   4498  CG2 THR A 589      33.406 154.625  66.938  1.00 18.92           C  
ATOM   4499  OG1 THR A 589      31.422 153.250  67.188  1.00 18.92           O  
ATOM   4500  N   GLY A 590      33.281 152.000  70.500  1.00 18.98           N  
ATOM   4501  CA  GLY A 590      33.562 151.625  71.875  1.00 18.98           C  
ATOM   4502  C   GLY A 590      32.344 151.500  72.750  1.00 18.98           C  
ATOM   4503  O   GLY A 590      32.375 150.750  73.750  1.00 18.98           O  
ATOM   4504  N   THR A 591      31.172 152.250  72.500  1.00 20.44           N  
ATOM   4505  CA  THR A 591      30.750 152.875  73.750  1.00 20.44           C  
ATOM   4506  C   THR A 591      29.984 152.000  74.688  1.00 20.44           C  
ATOM   4507  CB  THR A 591      29.875 154.125  73.375  1.00 20.44           C  
ATOM   4508  O   THR A 591      29.234 151.125  74.250  1.00 20.44           O  
ATOM   4509  CG2 THR A 591      30.703 155.375  73.312  1.00 20.44           C  
ATOM   4510  OG1 THR A 591      29.250 153.875  72.125  1.00 20.44           O  
ATOM   4511  N   GLY A 592      30.188 152.000  76.000  1.00 19.58           N  
ATOM   4512  CA  GLY A 592      30.156 151.250  77.250  1.00 19.58           C  
ATOM   4513  C   GLY A 592      28.766 151.125  77.812  1.00 19.58           C  
ATOM   4514  O   GLY A 592      28.578 150.500  78.875  1.00 19.58           O  
ATOM   4515  N   GLY A 593      27.672 151.875  77.438  1.00 20.72           N  
ATOM   4516  CA  GLY A 593      26.781 152.125  78.500  1.00 20.72           C  
ATOM   4517  C   GLY A 593      25.875 151.000  78.875  1.00 20.72           C  
ATOM   4518  O   GLY A 593      25.516 150.125  78.062  1.00 20.72           O  
ATOM   4519  N   THR A 594      25.688 150.375  80.125  1.00 23.45           N  
ATOM   4520  CA  THR A 594      25.219 149.125  80.750  1.00 23.45           C  
ATOM   4521  C   THR A 594      23.688 149.125  80.812  1.00 23.45           C  
ATOM   4522  CB  THR A 594      25.766 149.000  82.188  1.00 23.45           C  
ATOM   4523  O   THR A 594      23.109 148.250  81.438  1.00 23.45           O  
ATOM   4524  CG2 THR A 594      27.125 148.375  82.188  1.00 23.45           C  
ATOM   4525  OG1 THR A 594      25.906 150.375  82.750  1.00 23.45           O  
ATOM   4526  N   THR A 595      22.797 149.375  79.750  1.00 27.77           N  
ATOM   4527  CA  THR A 595      21.391 149.625  80.000  1.00 27.77           C  
ATOM   4528  C   THR A 595      20.688 148.250  80.312  1.00 27.77           C  
ATOM   4529  CB  THR A 595      20.688 150.250  78.812  1.00 27.77           C  
ATOM   4530  O   THR A 595      20.984 147.250  79.688  1.00 27.77           O  
ATOM   4531  CG2 THR A 595      20.828 151.750  78.875  1.00 27.77           C  
ATOM   4532  OG1 THR A 595      21.266 149.750  77.625  1.00 27.77           O  
ATOM   4533  N   ILE A 596      19.781 148.125  81.438  1.00 35.81           N  
ATOM   4534  CA  ILE A 596      19.078 147.000  82.125  1.00 35.81           C  
ATOM   4535  C   ILE A 596      17.953 146.500  81.250  1.00 35.81           C  
ATOM   4536  CB  ILE A 596      18.531 147.500  83.500  1.00 35.81           C  
ATOM   4537  O   ILE A 596      17.078 147.250  80.812  1.00 35.81           O  
ATOM   4538  CG1 ILE A 596      19.672 148.000  84.375  1.00 35.81           C  
ATOM   4539  CG2 ILE A 596      17.781 146.375  84.188  1.00 35.81           C  
ATOM   4540  CD1 ILE A 596      19.188 148.750  85.625  1.00 35.81           C  
ATOM   4541  N   ASP A 597      17.953 145.375  80.562  1.00 50.66           N  
ATOM   4542  CA  ASP A 597      17.078 144.750  79.500  1.00 50.66           C  
ATOM   4543  C   ASP A 597      15.875 144.125  80.125  1.00 50.66           C  
ATOM   4544  CB  ASP A 597      17.844 143.875  78.625  1.00 50.66           C  
ATOM   4545  O   ASP A 597      16.047 143.125  80.875  1.00 50.66           O  
ATOM   4546  CG  ASP A 597      17.281 143.750  77.188  1.00 50.66           C  
ATOM   4547  OD1 ASP A 597      16.297 144.500  76.875  1.00 50.66           O  
ATOM   4548  OD2 ASP A 597      17.844 143.000  76.375  1.00 50.66           O  
ATOM   4549  N   TYR A 598      14.508 144.500  80.188  1.00 61.28           N  
ATOM   4550  CA  TYR A 598      13.266 144.125  80.875  1.00 61.28           C  
ATOM   4551  C   TYR A 598      12.578 143.000  80.062  1.00 61.28           C  
ATOM   4552  CB  TYR A 598      12.320 145.250  81.000  1.00 61.28           C  
ATOM   4553  O   TYR A 598      12.797 142.875  78.875  1.00 61.28           O  
ATOM   4554  CG  TYR A 598      12.789 146.250  82.062  1.00 61.28           C  
ATOM   4555  CD1 TYR A 598      12.602 146.000  83.438  1.00 61.28           C  
ATOM   4556  CD2 TYR A 598      13.414 147.500  81.688  1.00 61.28           C  
ATOM   4557  CE1 TYR A 598      13.031 147.000  84.375  1.00 61.28           C  
ATOM   4558  CE2 TYR A 598      13.844 148.375  82.625  1.00 61.28           C  
ATOM   4559  OH  TYR A 598      14.078 149.125  84.875  1.00 61.28           O  
ATOM   4560  CZ  TYR A 598      13.648 148.125  83.938  1.00 61.28           C  
ATOM   4561  N   ARG A 599      11.500 142.125  80.750  1.00 66.38           N  
ATOM   4562  CA  ARG A 599      10.859 140.875  80.250  1.00 66.38           C  
ATOM   4563  C   ARG A 599       9.938 141.125  79.062  1.00 66.38           C  
ATOM   4564  CB  ARG A 599      10.078 140.250  81.375  1.00 66.38           C  
ATOM   4565  O   ARG A 599       9.156 142.125  79.125  1.00 66.38           O  
ATOM   4566  CG  ARG A 599       9.602 138.750  81.125  1.00 66.38           C  
ATOM   4567  CD  ARG A 599       8.750 138.250  82.250  1.00 66.38           C  
ATOM   4568  NE  ARG A 599       9.250 136.875  82.688  1.00 66.38           N  
ATOM   4569  NH1 ARG A 599       7.543 136.500  84.188  1.00 66.38           N  
ATOM   4570  NH2 ARG A 599       9.203 135.000  83.938  1.00 66.38           N  
ATOM   4571  CZ  ARG A 599       8.664 136.125  83.562  1.00 66.38           C  
ATOM   4572  N   ASP A 600       9.969 140.500  77.750  1.00 68.50           N  
ATOM   4573  CA  ASP A 600       9.117 140.750  76.562  1.00 68.50           C  
ATOM   4574  C   ASP A 600       7.949 139.750  76.562  1.00 68.50           C  
ATOM   4575  CB  ASP A 600       9.930 140.625  75.250  1.00 68.50           C  
ATOM   4576  O   ASP A 600       8.141 138.500  76.250  1.00 68.50           O  
ATOM   4577  CG  ASP A 600       9.156 141.000  74.062  1.00 68.50           C  
ATOM   4578  OD1 ASP A 600       7.918 141.250  74.125  1.00 68.50           O  
ATOM   4579  OD2 ASP A 600       9.781 141.250  73.000  1.00 68.50           O  
ATOM   4580  N   GLU A 601       6.664 139.875  77.000  1.00 70.00           N  
ATOM   4581  CA  GLU A 601       5.457 139.125  77.188  1.00 70.00           C  
ATOM   4582  C   GLU A 601       4.980 138.500  75.875  1.00 70.00           C  
ATOM   4583  CB  GLU A 601       4.344 140.000  77.812  1.00 70.00           C  
ATOM   4584  O   GLU A 601       4.375 137.375  75.875  1.00 70.00           O  
ATOM   4585  CG  GLU A 601       4.492 140.125  79.312  1.00 70.00           C  
ATOM   4586  CD  GLU A 601       3.180 140.000  80.062  1.00 70.00           C  
ATOM   4587  OE1 GLU A 601       3.195 140.000  81.312  1.00 70.00           O  
ATOM   4588  OE2 GLU A 601       2.125 139.875  79.438  1.00 70.00           O  
ATOM   4589  N   LYS A 602       5.160 139.125  74.625  1.00 68.75           N  
ATOM   4590  CA  LYS A 602       4.781 138.625  73.312  1.00 68.75           C  
ATOM   4591  C   LYS A 602       5.605 137.375  73.000  1.00 68.75           C  
ATOM   4592  CB  LYS A 602       4.945 139.625  72.250  1.00 68.75           C  
ATOM   4593  O   LYS A 602       5.078 136.375  72.438  1.00 68.75           O  
ATOM   4594  CG  LYS A 602       3.650 140.375  71.875  1.00 68.75           C  
ATOM   4595  CD  LYS A 602       3.873 141.375  70.750  1.00 68.75           C  
ATOM   4596  CE  LYS A 602       2.586 142.125  70.375  1.00 68.75           C  
ATOM   4597  NZ  LYS A 602       2.795 143.125  69.312  1.00 68.75           N  
ATOM   4598  N   LEU A 603       6.840 137.250  73.438  1.00 74.00           N  
ATOM   4599  CA  LEU A 603       7.730 136.125  73.188  1.00 74.00           C  
ATOM   4600  C   LEU A 603       7.324 134.875  74.062  1.00 74.00           C  
ATOM   4601  CB  LEU A 603       9.180 136.500  73.500  1.00 74.00           C  
ATOM   4602  O   LEU A 603       7.371 133.750  73.562  1.00 74.00           O  
ATOM   4603  CG  LEU A 603      10.258 135.500  73.000  1.00 74.00           C  
ATOM   4604  CD1 LEU A 603      10.438 135.750  71.500  1.00 74.00           C  
ATOM   4605  CD2 LEU A 603      11.578 135.750  73.688  1.00 74.00           C  
ATOM   4606  N   VAL A 604       6.719 135.125  75.250  1.00 77.25           N  
ATOM   4607  CA  VAL A 604       6.219 134.125  76.125  1.00 77.25           C  
ATOM   4608  C   VAL A 604       5.020 133.375  75.500  1.00 77.25           C  
ATOM   4609  CB  VAL A 604       5.824 134.625  77.500  1.00 77.25           C  
ATOM   4610  O   VAL A 604       4.945 132.250  75.438  1.00 77.25           O  
ATOM   4611  CG1 VAL A 604       5.086 133.625  78.312  1.00 77.25           C  
ATOM   4612  CG2 VAL A 604       7.062 135.125  78.250  1.00 77.25           C  
ATOM   4613  N   ALA A 605       4.012 134.125  74.938  1.00 75.00           N  
ATOM   4614  CA  ALA A 605       2.803 133.625  74.312  1.00 75.00           C  
ATOM   4615  C   ALA A 605       3.137 132.875  73.062  1.00 75.00           C  
ATOM   4616  CB  ALA A 605       1.830 134.750  74.000  1.00 75.00           C  
ATOM   4617  O   ALA A 605       2.541 131.750  72.812  1.00 75.00           O  
ATOM   4618  N   GLU A 606       4.027 133.125  72.188  1.00 71.88           N  
ATOM   4619  CA  GLU A 606       4.453 132.500  71.000  1.00 71.88           C  
ATOM   4620  C   GLU A 606       5.176 131.125  71.312  1.00 71.88           C  
ATOM   4621  CB  GLU A 606       5.359 133.375  70.125  1.00 71.88           C  
ATOM   4622  O   GLU A 606       4.965 130.125  70.625  1.00 71.88           O  
ATOM   4623  CG  GLU A 606       4.609 134.250  69.062  1.00 71.88           C  
ATOM   4624  CD  GLU A 606       5.516 135.125  68.312  1.00 71.88           C  
ATOM   4625  OE1 GLU A 606       5.012 135.875  67.375  1.00 71.88           O  
ATOM   4626  OE2 GLU A 606       6.738 135.125  68.562  1.00 71.88           O  
ATOM   4627  N   LEU A 607       5.871 131.125  72.375  1.00 78.12           N  
ATOM   4628  CA  LEU A 607       6.594 129.875  72.812  1.00 78.12           C  
ATOM   4629  C   LEU A 607       5.637 128.875  73.438  1.00 78.12           C  
ATOM   4630  CB  LEU A 607       7.660 130.250  73.875  1.00 78.12           C  
ATOM   4631  O   LEU A 607       5.777 127.688  73.188  1.00 78.12           O  
ATOM   4632  CG  LEU A 607       8.938 130.875  73.312  1.00 78.12           C  
ATOM   4633  CD1 LEU A 607       9.734 131.625  74.438  1.00 78.12           C  
ATOM   4634  CD2 LEU A 607       9.781 129.875  72.562  1.00 78.12           C  
ATOM   4635  N   GLU A 608       4.578 129.375  74.125  1.00 77.62           N  
ATOM   4636  CA  GLU A 608       3.568 128.500  74.688  1.00 77.62           C  
ATOM   4637  C   GLU A 608       2.771 127.750  73.562  1.00 77.62           C  
ATOM   4638  CB  GLU A 608       2.625 129.250  75.625  1.00 77.62           C  
ATOM   4639  O   GLU A 608       2.469 126.562  73.625  1.00 77.62           O  
ATOM   4640  CG  GLU A 608       3.174 129.375  77.000  1.00 77.62           C  
ATOM   4641  CD  GLU A 608       2.238 130.125  77.938  1.00 77.62           C  
ATOM   4642  OE1 GLU A 608       2.459 130.125  79.188  1.00 77.62           O  
ATOM   4643  OE2 GLU A 608       1.278 130.750  77.438  1.00 77.62           O  
ATOM   4644  N   LYS A 609       2.354 128.500  72.562  1.00 76.31           N  
ATOM   4645  CA  LYS A 609       1.641 128.000  71.375  1.00 76.31           C  
ATOM   4646  C   LYS A 609       2.510 127.000  70.625  1.00 76.31           C  
ATOM   4647  CB  LYS A 609       1.187 129.125  70.438  1.00 76.31           C  
ATOM   4648  O   LYS A 609       2.041 125.875  70.250  1.00 76.31           O  
ATOM   4649  CG  LYS A 609       0.211 128.625  69.375  1.00 76.31           C  
ATOM   4650  CD  LYS A 609      -0.218 129.750  68.500  1.00 76.31           C  
ATOM   4651  CE  LYS A 609      -1.071 129.375  67.312  1.00 76.31           C  
ATOM   4652  NZ  LYS A 609      -1.511 130.500  66.438  1.00 76.31           N  
ATOM   4653  N   ALA A 610       3.777 127.125  70.375  1.00 75.88           N  
ATOM   4654  CA  ALA A 610       4.711 126.188  69.688  1.00 75.88           C  
ATOM   4655  C   ALA A 610       4.898 124.938  70.438  1.00 75.88           C  
ATOM   4656  CB  ALA A 610       6.055 126.938  69.500  1.00 75.88           C  
ATOM   4657  O   ALA A 610       4.949 123.812  69.875  1.00 75.88           O  
ATOM   4658  N   ILE A 611       4.906 125.000  71.812  1.00 79.56           N  
ATOM   4659  CA  ILE A 611       5.023 123.812  72.688  1.00 79.56           C  
ATOM   4660  C   ILE A 611       3.766 123.000  72.562  1.00 79.56           C  
ATOM   4661  CB  ILE A 611       5.250 124.250  74.188  1.00 79.56           C  
ATOM   4662  O   ILE A 611       3.854 121.750  72.500  1.00 79.56           O  
ATOM   4663  CG1 ILE A 611       6.680 124.812  74.375  1.00 79.56           C  
ATOM   4664  CG2 ILE A 611       4.969 123.125  75.125  1.00 79.56           C  
ATOM   4665  CD1 ILE A 611       6.906 125.500  75.688  1.00 79.56           C  
ATOM   4666  N   SER A 612       2.566 123.625  72.562  1.00 79.88           N  
ATOM   4667  CA  SER A 612       1.307 122.938  72.438  1.00 79.88           C  
ATOM   4668  C   SER A 612       1.214 122.188  71.125  1.00 79.88           C  
ATOM   4669  CB  SER A 612       0.122 123.875  72.625  1.00 79.88           C  
ATOM   4670  O   SER A 612       0.787 121.062  71.062  1.00 79.88           O  
ATOM   4671  OG  SER A 612      -1.105 123.188  72.500  1.00 79.88           O  
ATOM   4672  N   ASP A 613       1.583 122.750  70.000  1.00 75.69           N  
ATOM   4673  CA  ASP A 613       1.535 122.125  68.688  1.00 75.69           C  
ATOM   4674  C   ASP A 613       2.537 121.000  68.562  1.00 75.69           C  
ATOM   4675  CB  ASP A 613       1.809 123.188  67.625  1.00 75.69           C  
ATOM   4676  O   ASP A 613       2.225 119.938  67.938  1.00 75.69           O  
ATOM   4677  CG  ASP A 613       0.677 124.188  67.438  1.00 75.69           C  
ATOM   4678  OD1 ASP A 613      -0.439 123.938  67.938  1.00 75.69           O  
ATOM   4679  OD2 ASP A 613       0.902 125.250  66.812  1.00 75.69           O  
ATOM   4680  N   LEU A 614       3.705 121.000  69.125  1.00 78.69           N  
ATOM   4681  CA  LEU A 614       4.730 119.938  69.125  1.00 78.69           C  
ATOM   4682  C   LEU A 614       4.285 118.750  69.938  1.00 78.69           C  
ATOM   4683  CB  LEU A 614       6.051 120.500  69.688  1.00 78.69           C  
ATOM   4684  O   LEU A 614       4.516 117.625  69.500  1.00 78.69           O  
ATOM   4685  CG  LEU A 614       7.008 121.125  68.625  1.00 78.69           C  
ATOM   4686  CD1 LEU A 614       7.938 122.125  69.312  1.00 78.69           C  
ATOM   4687  CD2 LEU A 614       7.812 120.062  67.938  1.00 78.69           C  
ATOM   4688  N   LYS A 615       3.643 119.000  71.062  1.00 79.00           N  
ATOM   4689  CA  LYS A 615       3.104 117.938  71.875  1.00 79.00           C  
ATOM   4690  C   LYS A 615       2.045 117.125  71.125  1.00 79.00           C  
ATOM   4691  CB  LYS A 615       2.510 118.500  73.188  1.00 79.00           C  
ATOM   4692  O   LYS A 615       1.978 115.938  71.188  1.00 79.00           O  
ATOM   4693  CG  LYS A 615       3.535 118.688  74.312  1.00 79.00           C  
ATOM   4694  CD  LYS A 615       2.879 119.188  75.562  1.00 79.00           C  
ATOM   4695  CE  LYS A 615       3.904 119.438  76.688  1.00 79.00           C  
ATOM   4696  NZ  LYS A 615       3.277 120.000  77.875  1.00 79.00           N  
ATOM   4697  N   LYS A 616       1.185 117.875  70.312  1.00 78.81           N  
ATOM   4698  CA  LYS A 616       0.186 117.188  69.500  1.00 78.81           C  
ATOM   4699  C   LYS A 616       0.848 116.312  68.375  1.00 78.81           C  
ATOM   4700  CB  LYS A 616      -0.748 118.188  68.812  1.00 78.81           C  
ATOM   4701  O   LYS A 616       0.424 115.188  68.125  1.00 78.81           O  
ATOM   4702  CG  LYS A 616      -2.023 118.438  69.625  1.00 78.81           C  
ATOM   4703  CD  LYS A 616      -2.881 119.562  68.938  1.00 78.81           C  
ATOM   4704  CE  LYS A 616      -4.082 119.875  69.812  1.00 78.81           C  
ATOM   4705  NZ  LYS A 616      -4.832 121.062  69.250  1.00 78.81           N  
ATOM   4706  N   LEU A 617       1.831 116.750  67.688  1.00 76.69           N  
ATOM   4707  CA  LEU A 617       2.570 116.000  66.625  1.00 76.69           C  
ATOM   4708  C   LEU A 617       3.279 114.812  67.250  1.00 76.69           C  
ATOM   4709  CB  LEU A 617       3.590 116.938  66.000  1.00 76.69           C  
ATOM   4710  O   LEU A 617       3.268 113.688  66.625  1.00 76.69           O  
ATOM   4711  CG  LEU A 617       3.537 117.000  64.438  1.00 76.69           C  
ATOM   4712  CD1 LEU A 617       3.068 118.375  64.000  1.00 76.69           C  
ATOM   4713  CD2 LEU A 617       4.902 116.688  63.844  1.00 76.69           C  
ATOM   4714  N   ILE A 618       3.896 114.875  68.438  1.00 80.00           N  
ATOM   4715  CA  ILE A 618       4.590 113.812  69.125  1.00 80.00           C  
ATOM   4716  C   ILE A 618       3.588 112.688  69.562  1.00 80.00           C  
ATOM   4717  CB  ILE A 618       5.340 114.312  70.375  1.00 80.00           C  
ATOM   4718  O   ILE A 618       3.848 111.500  69.375  1.00 80.00           O  
ATOM   4719  CG1 ILE A 618       6.574 115.125  69.938  1.00 80.00           C  
ATOM   4720  CG2 ILE A 618       5.727 113.125  71.312  1.00 80.00           C  
ATOM   4721  CD1 ILE A 618       7.199 115.938  71.125  1.00 80.00           C  
ATOM   4722  N   SER A 619       2.432 113.125  70.062  1.00 79.19           N  
ATOM   4723  CA  SER A 619       1.397 112.188  70.438  1.00 79.19           C  
ATOM   4724  C   SER A 619       0.865 111.438  69.250  1.00 79.19           C  
ATOM   4725  CB  SER A 619       0.247 112.938  71.188  1.00 79.19           C  
ATOM   4726  O   SER A 619       0.643 110.188  69.312  1.00 79.19           O  
ATOM   4727  OG  SER A 619      -0.721 112.000  71.625  1.00 79.19           O  
ATOM   4728  N   ASP A 620       0.677 112.000  68.125  1.00 77.56           N  
ATOM   4729  CA  ASP A 620       0.193 111.375  66.875  1.00 77.56           C  
ATOM   4730  C   ASP A 620       1.233 110.375  66.375  1.00 77.56           C  
ATOM   4731  CB  ASP A 620      -0.171 112.438  65.812  1.00 77.56           C  
ATOM   4732  O   ASP A 620       0.895 109.312  65.938  1.00 77.56           O  
ATOM   4733  CG  ASP A 620      -0.973 111.812  64.688  1.00 77.56           C  
ATOM   4734  OD1 ASP A 620      -1.730 110.875  64.875  1.00 77.56           O  
ATOM   4735  OD2 ASP A 620      -0.843 112.375  63.562  1.00 77.56           O  
ATOM   4736  N   LEU A 621       2.479 110.688  66.375  1.00 78.44           N  
ATOM   4737  CA  LEU A 621       3.561 109.812  65.875  1.00 78.44           C  
ATOM   4738  C   LEU A 621       3.729 108.625  66.812  1.00 78.44           C  
ATOM   4739  CB  LEU A 621       4.871 110.625  65.812  1.00 78.44           C  
ATOM   4740  O   LEU A 621       3.846 107.500  66.312  1.00 78.44           O  
ATOM   4741  CG  LEU A 621       5.164 111.312  64.500  1.00 78.44           C  
ATOM   4742  CD1 LEU A 621       6.125 112.500  64.688  1.00 78.44           C  
ATOM   4743  CD2 LEU A 621       5.727 110.312  63.469  1.00 78.44           C  
ATOM   4744  N   GLU A 622       3.691 108.812  68.188  1.00 78.50           N  
ATOM   4745  CA  GLU A 622       3.934 107.750  69.188  1.00 78.50           C  
ATOM   4746  C   GLU A 622       2.760 106.812  69.312  1.00 78.50           C  
ATOM   4747  CB  GLU A 622       4.203 108.375  70.562  1.00 78.50           C  
ATOM   4748  O   GLU A 622       2.955 105.562  69.438  1.00 78.50           O  
ATOM   4749  CG  GLU A 622       5.668 108.375  71.000  1.00 78.50           C  
ATOM   4750  CD  GLU A 622       5.926 109.062  72.312  1.00 78.50           C  
ATOM   4751  OE1 GLU A 622       7.078 109.062  72.812  1.00 78.50           O  
ATOM   4752  OE2 GLU A 622       4.969 109.688  72.875  1.00 78.50           O  
ATOM   4753  N   ASN A 623       1.570 107.312  69.188  1.00 77.62           N  
ATOM   4754  CA  ASN A 623       0.416 106.500  69.500  1.00 77.62           C  
ATOM   4755  C   ASN A 623      -0.271 106.000  68.188  1.00 77.62           C  
ATOM   4756  CB  ASN A 623      -0.580 107.250  70.375  1.00 77.62           C  
ATOM   4757  O   ASN A 623      -1.064 105.062  68.250  1.00 77.62           O  
ATOM   4758  CG  ASN A 623      -0.029 107.562  71.750  1.00 77.62           C  
ATOM   4759  ND2 ASN A 623      -0.559 108.562  72.375  1.00 77.62           N  
ATOM   4760  OD1 ASN A 623       0.864 106.875  72.250  1.00 77.62           O  
ATOM   4761  N   ASN A 624      -0.059 106.625  67.062  1.00 76.44           N  
ATOM   4762  CA  ASN A 624      -0.824 106.250  65.875  1.00 76.44           C  
ATOM   4763  C   ASN A 624       0.090 105.812  64.688  1.00 76.44           C  
ATOM   4764  CB  ASN A 624      -1.756 107.375  65.438  1.00 76.44           C  
ATOM   4765  O   ASN A 624       0.045 104.688  64.250  1.00 76.44           O  
ATOM   4766  CG  ASN A 624      -2.969 107.500  66.312  1.00 76.44           C  
ATOM   4767  ND2 ASN A 624      -3.574 108.688  66.312  1.00 76.44           N  
ATOM   4768  OD1 ASN A 624      -3.355 106.562  67.000  1.00 76.44           O  
ATOM   4769  N   LYS A 625       0.959 106.750  64.250  1.00 76.44           N  
ATOM   4770  CA  LYS A 625       1.675 106.562  63.000  1.00 76.44           C  
ATOM   4771  C   LYS A 625       2.752 105.500  63.156  1.00 76.44           C  
ATOM   4772  CB  LYS A 625       2.301 107.875  62.500  1.00 76.44           C  
ATOM   4773  O   LYS A 625       2.887 104.625  62.312  1.00 76.44           O  
ATOM   4774  CG  LYS A 625       1.289 108.875  62.000  1.00 76.44           C  
ATOM   4775  CD  LYS A 625       1.969 110.062  61.281  1.00 76.44           C  
ATOM   4776  CE  LYS A 625       0.956 111.062  60.812  1.00 76.44           C  
ATOM   4777  NZ  LYS A 625       1.621 112.250  60.125  1.00 76.44           N  
ATOM   4778  N   ILE A 626       3.566 105.438  64.188  1.00 81.88           N  
ATOM   4779  CA  ILE A 626       4.648 104.500  64.375  1.00 81.88           C  
ATOM   4780  C   ILE A 626       4.066 103.125  64.688  1.00 81.88           C  
ATOM   4781  CB  ILE A 626       5.586 104.938  65.562  1.00 81.88           C  
ATOM   4782  O   ILE A 626       4.484 102.125  64.125  1.00 81.88           O  
ATOM   4783  CG1 ILE A 626       6.398 106.188  65.125  1.00 81.88           C  
ATOM   4784  CG2 ILE A 626       6.508 103.812  65.938  1.00 81.88           C  
ATOM   4785  CD1 ILE A 626       7.215 106.750  66.250  1.00 81.88           C  
ATOM   4786  N   PRO A 627       3.008 103.000  65.562  1.00 79.62           N  
ATOM   4787  CA  PRO A 627       2.418 101.625  65.750  1.00 79.62           C  
ATOM   4788  C   PRO A 627       1.771 101.062  64.500  1.00 79.62           C  
ATOM   4789  CB  PRO A 627       1.369 101.875  66.875  1.00 79.62           C  
ATOM   4790  O   PRO A 627       1.857  99.875  64.250  1.00 79.62           O  
ATOM   4791  CG  PRO A 627       1.679 103.250  67.375  1.00 79.62           C  
ATOM   4792  CD  PRO A 627       2.559 104.000  66.375  1.00 79.62           C  
ATOM   4793  N   ALA A 628       1.114 101.875  63.750  1.00 76.50           N  
ATOM   4794  CA  ALA A 628       0.526 101.438  62.469  1.00 76.50           C  
ATOM   4795  C   ALA A 628       1.603 100.938  61.500  1.00 76.50           C  
ATOM   4796  CB  ALA A 628      -0.292 102.562  61.844  1.00 76.50           C  
ATOM   4797  O   ALA A 628       1.431  99.938  60.844  1.00 76.50           O  
ATOM   4798  N   GLN A 629       2.701 101.625  61.438  1.00 78.06           N  
ATOM   4799  CA  GLN A 629       3.811 101.250  60.562  1.00 78.06           C  
ATOM   4800  C   GLN A 629       4.527 100.000  61.094  1.00 78.06           C  
ATOM   4801  CB  GLN A 629       4.801 102.438  60.438  1.00 78.06           C  
ATOM   4802  O   GLN A 629       4.984  99.188  60.312  1.00 78.06           O  
ATOM   4803  CG  GLN A 629       5.891 102.188  59.375  1.00 78.06           C  
ATOM   4804  CD  GLN A 629       5.340 102.000  57.969  1.00 78.06           C  
ATOM   4805  NE2 GLN A 629       6.133 101.438  57.094  1.00 78.06           N  
ATOM   4806  OE1 GLN A 629       4.211 102.438  57.688  1.00 78.06           O  
ATOM   4807  N   SER A 630       4.566  99.875  62.375  1.00 80.19           N  
ATOM   4808  CA  SER A 630       5.125  98.688  62.969  1.00 80.19           C  
ATOM   4809  C   SER A 630       4.301  97.438  62.594  1.00 80.19           C  
ATOM   4810  CB  SER A 630       5.199  98.812  64.500  1.00 80.19           C  
ATOM   4811  O   SER A 630       4.852  96.312  62.406  1.00 80.19           O  
ATOM   4812  OG  SER A 630       6.539  98.688  64.938  1.00 80.19           O  
ATOM   4813  N   SER A 631       3.004  97.688  62.469  1.00 80.88           N  
ATOM   4814  CA  SER A 631       2.129  96.562  62.000  1.00 80.88           C  
ATOM   4815  C   SER A 631       2.418  96.188  60.562  1.00 80.88           C  
ATOM   4816  CB  SER A 631       0.661  97.000  62.156  1.00 80.88           C  
ATOM   4817  O   SER A 631       2.379  95.000  60.188  1.00 80.88           O  
ATOM   4818  OG  SER A 631       0.040  97.125  60.875  1.00 80.88           O  
ATOM   4819  N   VAL A 632       2.701  97.125  59.719  1.00 78.12           N  
ATOM   4820  CA  VAL A 632       3.049  96.875  58.312  1.00 78.12           C  
ATOM   4821  C   VAL A 632       4.383  96.188  58.250  1.00 78.12           C  
ATOM   4822  CB  VAL A 632       3.121  98.250  57.531  1.00 78.12           C  
ATOM   4823  O   VAL A 632       4.547  95.250  57.438  1.00 78.12           O  
ATOM   4824  CG1 VAL A 632       3.496  97.938  56.062  1.00 78.12           C  
ATOM   4825  CG2 VAL A 632       1.789  98.938  57.594  1.00 78.12           C  
ATOM   4826  N   VAL A 633       5.379  96.500  59.125  1.00 79.56           N  
ATOM   4827  CA  VAL A 633       6.668  95.812  59.188  1.00 79.56           C  
ATOM   4828  C   VAL A 633       6.457  94.312  59.594  1.00 79.56           C  
ATOM   4829  CB  VAL A 633       7.633  96.500  60.156  1.00 79.56           C  
ATOM   4830  O   VAL A 633       7.062  93.438  59.000  1.00 79.56           O  
ATOM   4831  CG1 VAL A 633       8.891  95.625  60.375  1.00 79.56           C  
ATOM   4832  CG2 VAL A 633       7.996  97.875  59.656  1.00 79.56           C  
ATOM   4833  N   ASN A 634       5.535  94.125  60.500  1.00 81.69           N  
ATOM   4834  CA  ASN A 634       5.258  92.750  60.969  1.00 81.69           C  
ATOM   4835  C   ASN A 634       4.621  91.875  59.844  1.00 81.69           C  
ATOM   4836  CB  ASN A 634       4.363  92.750  62.188  1.00 81.69           C  
ATOM   4837  O   ASN A 634       4.961  90.750  59.688  1.00 81.69           O  
ATOM   4838  CG  ASN A 634       5.152  92.812  63.500  1.00 81.69           C  
ATOM   4839  ND2 ASN A 634       4.473  93.125  64.562  1.00 81.69           N  
ATOM   4840  OD1 ASN A 634       6.363  92.562  63.500  1.00 81.69           O  
ATOM   4841  N   LEU A 635       3.703  92.438  59.125  1.00 78.62           N  
ATOM   4842  CA  LEU A 635       3.057  91.750  58.000  1.00 78.62           C  
ATOM   4843  C   LEU A 635       4.055  91.438  56.875  1.00 78.62           C  
ATOM   4844  CB  LEU A 635       1.888  92.562  57.469  1.00 78.62           C  
ATOM   4845  O   LEU A 635       4.039  90.375  56.312  1.00 78.62           O  
ATOM   4846  CG  LEU A 635       0.484  92.062  57.781  1.00 78.62           C  
ATOM   4847  CD1 LEU A 635      -0.346  93.125  58.438  1.00 78.62           C  
ATOM   4848  CD2 LEU A 635      -0.201  91.562  56.500  1.00 78.62           C  
ATOM   4849  N   ALA A 636       4.906  92.375  56.594  1.00 78.62           N  
ATOM   4850  CA  ALA A 636       5.934  92.188  55.562  1.00 78.62           C  
ATOM   4851  C   ALA A 636       6.965  91.125  56.000  1.00 78.62           C  
ATOM   4852  CB  ALA A 636       6.621  93.500  55.250  1.00 78.62           C  
ATOM   4853  O   ALA A 636       7.449  90.375  55.188  1.00 78.62           O  
ATOM   4854  N   SER A 637       7.289  91.062  57.281  1.00 82.62           N  
ATOM   4855  CA  SER A 637       8.203  90.062  57.844  1.00 82.62           C  
ATOM   4856  C   SER A 637       7.617  88.688  57.719  1.00 82.62           C  
ATOM   4857  CB  SER A 637       8.523  90.375  59.281  1.00 82.62           C  
ATOM   4858  O   SER A 637       8.320  87.750  57.344  1.00 82.62           O  
ATOM   4859  OG  SER A 637       8.969  89.250  59.969  1.00 82.62           O  
ATOM   4860  N   LYS A 638       6.363  88.625  58.000  1.00 82.62           N  
ATOM   4861  CA  LYS A 638       5.688  87.375  57.875  1.00 82.62           C  
ATOM   4862  C   LYS A 638       5.668  86.875  56.438  1.00 82.62           C  
ATOM   4863  CB  LYS A 638       4.262  87.438  58.438  1.00 82.62           C  
ATOM   4864  O   LYS A 638       5.879  85.688  56.188  1.00 82.62           O  
ATOM   4865  CG  LYS A 638       3.734  86.188  59.031  1.00 82.62           C  
ATOM   4866  CD  LYS A 638       2.344  86.312  59.625  1.00 82.62           C  
ATOM   4867  CE  LYS A 638       1.799  85.062  60.188  1.00 82.62           C  
ATOM   4868  NZ  LYS A 638       0.450  85.188  60.812  1.00 82.62           N  
ATOM   4869  N   GLN A 639       5.457  87.688  55.500  1.00 80.88           N  
ATOM   4870  CA  GLN A 639       5.453  87.312  54.094  1.00 80.88           C  
ATOM   4871  C   GLN A 639       6.844  86.875  53.625  1.00 80.88           C  
ATOM   4872  CB  GLN A 639       4.941  88.438  53.219  1.00 80.88           C  
ATOM   4873  O   GLN A 639       6.992  85.875  52.906  1.00 80.88           O  
ATOM   4874  CG  GLN A 639       4.703  88.062  51.781  1.00 80.88           C  
ATOM   4875  CD  GLN A 639       3.607  87.000  51.625  1.00 80.88           C  
ATOM   4876  NE2 GLN A 639       3.818  86.062  50.719  1.00 80.88           N  
ATOM   4877  OE1 GLN A 639       2.578  87.062  52.281  1.00 80.88           O  
ATOM   4878  N   LEU A 640       7.859  87.625  54.062  1.00 81.06           N  
ATOM   4879  CA  LEU A 640       9.234  87.250  53.750  1.00 81.06           C  
ATOM   4880  C   LEU A 640       9.578  85.875  54.312  1.00 81.06           C  
ATOM   4881  CB  LEU A 640      10.211  88.250  54.281  1.00 81.06           C  
ATOM   4882  O   LEU A 640      10.219  85.062  53.625  1.00 81.06           O  
ATOM   4883  CG  LEU A 640      11.688  88.062  53.969  1.00 81.06           C  
ATOM   4884  CD1 LEU A 640      11.945  88.312  52.500  1.00 81.06           C  
ATOM   4885  CD2 LEU A 640      12.555  89.000  54.812  1.00 81.06           C  
ATOM   4886  N   ASP A 641       9.086  85.562  55.531  1.00 83.56           N  
ATOM   4887  CA  ASP A 641       9.336  84.250  56.156  1.00 83.56           C  
ATOM   4888  C   ASP A 641       8.609  83.125  55.406  1.00 83.56           C  
ATOM   4889  CB  ASP A 641       8.914  84.312  57.625  1.00 83.56           C  
ATOM   4890  O   ASP A 641       9.164  82.062  55.219  1.00 83.56           O  
ATOM   4891  CG  ASP A 641       9.992  84.812  58.531  1.00 83.56           C  
ATOM   4892  OD1 ASP A 641      11.148  85.000  58.094  1.00 83.56           O  
ATOM   4893  OD2 ASP A 641       9.680  85.125  59.719  1.00 83.56           O  
ATOM   4894  N   THR A 642       7.461  83.500  54.875  1.00 84.62           N  
ATOM   4895  CA  THR A 642       6.676  82.500  54.094  1.00 84.62           C  
ATOM   4896  C   THR A 642       7.359  82.188  52.781  1.00 84.62           C  
ATOM   4897  CB  THR A 642       5.254  83.062  53.844  1.00 84.62           C  
ATOM   4898  O   THR A 642       7.430  81.000  52.375  1.00 84.62           O  
ATOM   4899  CG2 THR A 642       4.309  81.875  53.469  1.00 84.62           C  
ATOM   4900  OG1 THR A 642       4.762  83.688  55.031  1.00 84.62           O  
ATOM   4901  N   ASP A 643       7.871  83.125  52.156  1.00 83.62           N  
ATOM   4902  CA  ASP A 643       8.523  82.938  50.844  1.00 83.62           C  
ATOM   4903  C   ASP A 643       9.867  82.250  51.031  1.00 83.62           C  
ATOM   4904  CB  ASP A 643       8.727  84.250  50.156  1.00 83.62           C  
ATOM   4905  O   ASP A 643      10.234  81.375  50.188  1.00 83.62           O  
ATOM   4906  CG  ASP A 643       7.426  84.938  49.688  1.00 83.62           C  
ATOM   4907  OD1 ASP A 643       6.418  84.188  49.531  1.00 83.62           O  
ATOM   4908  OD2 ASP A 643       7.414  86.125  49.469  1.00 83.62           O  
ATOM   4909  N   LYS A 644      10.617  82.438  52.156  1.00 84.12           N  
ATOM   4910  CA  LYS A 644      11.852  81.750  52.438  1.00 84.12           C  
ATOM   4911  C   LYS A 644      11.570  80.250  52.750  1.00 84.12           C  
ATOM   4912  CB  LYS A 644      12.578  82.375  53.625  1.00 84.12           C  
ATOM   4913  O   LYS A 644      12.320  79.375  52.344  1.00 84.12           O  
ATOM   4914  CG  LYS A 644      13.453  83.562  53.250  1.00 84.12           C  
ATOM   4915  CD  LYS A 644      14.148  84.188  54.438  1.00 84.12           C  
ATOM   4916  CE  LYS A 644      14.984  85.375  54.062  1.00 84.12           C  
ATOM   4917  NZ  LYS A 644      15.516  86.062  55.281  1.00 84.12           N  
ATOM   4918  N   THR A 645      10.438  80.062  53.375  1.00 84.25           N  
ATOM   4919  CA  THR A 645      10.039  78.688  53.688  1.00 84.25           C  
ATOM   4920  C   THR A 645       9.672  77.938  52.438  1.00 84.25           C  
ATOM   4921  CB  THR A 645       8.852  78.688  54.688  1.00 84.25           C  
ATOM   4922  O   THR A 645       9.992  76.750  52.312  1.00 84.25           O  
ATOM   4923  CG2 THR A 645       8.711  77.312  55.344  1.00 84.25           C  
ATOM   4924  OG1 THR A 645       9.062  79.625  55.688  1.00 84.25           O  
ATOM   4925  N   ALA A 646       9.062  78.500  51.531  1.00 84.81           N  
ATOM   4926  CA  ALA A 646       8.688  77.875  50.250  1.00 84.81           C  
ATOM   4927  C   ALA A 646       9.914  77.500  49.469  1.00 84.81           C  
ATOM   4928  CB  ALA A 646       7.816  78.812  49.438  1.00 84.81           C  
ATOM   4929  O   ALA A 646       9.953  76.375  48.875  1.00 84.81           O  
ATOM   4930  N   LEU A 647      10.953  78.375  49.438  1.00 85.19           N  
ATOM   4931  CA  LEU A 647      12.188  78.000  48.719  1.00 85.19           C  
ATOM   4932  C   LEU A 647      12.914  76.875  49.438  1.00 85.19           C  
ATOM   4933  CB  LEU A 647      13.102  79.250  48.625  1.00 85.19           C  
ATOM   4934  O   LEU A 647      13.445  76.000  48.781  1.00 85.19           O  
ATOM   4935  CG  LEU A 647      14.406  79.062  47.875  1.00 85.19           C  
ATOM   4936  CD1 LEU A 647      14.125  78.875  46.375  1.00 85.19           C  
ATOM   4937  CD2 LEU A 647      15.352  80.250  48.094  1.00 85.19           C
[truncated: 772,174 more chars]
