# Supplementary material for: Using AlphaFold-Multimer to study novel protein-protein interactions of predation essential hypothetical proteins in Bdellovibrio
Source: Front Bioinform. 2025 Apr 14;5:1566486. doi: 10.3389/fbinf.2025.1566486 (PMC12034629; doi:10.3389/fbinf.2025.1566486)
Supplement: Supplementary file 3 [file DataSheet3.zip › pdb files of complexes/Bd2723_Bd2726 complex.pdb]

MODEL     1                                                                     
ATOM      1  N   MET A   1     -19.469 -67.688 -53.469  1.00 33.75           N  
ATOM      2  CA  MET A   1     -18.906 -67.938 -52.156  1.00 33.75           C  
ATOM      3  C   MET A   1     -17.859 -66.875 -51.812  1.00 33.75           C  
ATOM      4  CB  MET A   1     -18.297 -69.375 -52.062  1.00 33.75           C  
ATOM      5  O   MET A   1     -17.750 -66.500 -50.656  1.00 33.75           O  
ATOM      6  CG  MET A   1     -19.172 -70.375 -51.375  1.00 33.75           C  
ATOM      7  SD  MET A   1     -18.328 -72.000 -51.125  1.00 33.75           S  
ATOM      8  CE  MET A   1     -19.578 -73.125 -51.844  1.00 33.75           C  
ATOM      9  N   ALA A   2     -17.078 -66.500 -52.906  1.00 34.75           N  
ATOM     10  CA  ALA A   2     -15.969 -65.562 -52.656  1.00 34.75           C  
ATOM     11  C   ALA A   2     -16.484 -64.188 -52.344  1.00 34.75           C  
ATOM     12  CB  ALA A   2     -15.055 -65.500 -53.906  1.00 34.75           C  
ATOM     13  O   ALA A   2     -15.859 -63.438 -51.562  1.00 34.75           O  
ATOM     14  N   VAL A   3     -17.609 -63.719 -52.969  1.00 39.50           N  
ATOM     15  CA  VAL A   3     -18.141 -62.375 -52.750  1.00 39.50           C  
ATOM     16  C   VAL A   3     -18.641 -62.219 -51.344  1.00 39.50           C  
ATOM     17  CB  VAL A   3     -19.266 -62.062 -53.781  1.00 39.50           C  
ATOM     18  O   VAL A   3     -18.562 -61.125 -50.750  1.00 39.50           O  
ATOM     19  CG1 VAL A   3     -19.781 -60.625 -53.562  1.00 39.50           C  
ATOM     20  CG2 VAL A   3     -18.781 -62.250 -55.188  1.00 39.50           C  
ATOM     21  N   GLY A   4     -19.219 -63.344 -50.719  1.00 35.47           N  
ATOM     22  CA  GLY A   4     -19.750 -63.250 -49.375  1.00 35.47           C  
ATOM     23  C   GLY A   4     -18.688 -62.969 -48.344  1.00 35.47           C  
ATOM     24  O   GLY A   4     -18.953 -62.344 -47.312  1.00 35.47           O  
ATOM     25  N   VAL A   5     -17.375 -63.469 -48.531  1.00 36.00           N  
ATOM     26  CA  VAL A   5     -16.312 -63.344 -47.531  1.00 36.00           C  
ATOM     27  C   VAL A   5     -15.812 -61.906 -47.500  1.00 36.00           C  
ATOM     28  CB  VAL A   5     -15.141 -64.312 -47.844  1.00 36.00           C  
ATOM     29  O   VAL A   5     -15.523 -61.344 -46.438  1.00 36.00           O  
ATOM     30  CG1 VAL A   5     -13.992 -64.062 -46.875  1.00 36.00           C  
ATOM     31  CG2 VAL A   5     -15.617 -65.750 -47.812  1.00 36.00           C  
ATOM     32  N   VAL A   6     -15.797 -61.188 -48.656  1.00 40.72           N  
ATOM     33  CA  VAL A   6     -15.289 -59.812 -48.656  1.00 40.72           C  
ATOM     34  C   VAL A   6     -16.250 -58.906 -47.906  1.00 40.72           C  
ATOM     35  CB  VAL A   6     -15.094 -59.312 -50.125  1.00 40.72           C  
ATOM     36  O   VAL A   6     -15.828 -57.969 -47.219  1.00 40.72           O  
ATOM     37  CG1 VAL A   6     -14.656 -57.844 -50.125  1.00 40.72           C  
ATOM     38  CG2 VAL A   6     -14.070 -60.156 -50.844  1.00 40.72           C  
ATOM     39  N   GLY A   7     -17.609 -59.188 -48.031  1.00 38.50           N  
ATOM     40  CA  GLY A   7     -18.609 -58.344 -47.344  1.00 38.50           C  
ATOM     41  C   GLY A   7     -18.500 -58.406 -45.844  1.00 38.50           C  
ATOM     42  O   GLY A   7     -18.688 -57.375 -45.156  1.00 38.50           O  
ATOM     43  N   VAL A   8     -18.188 -59.594 -45.219  1.00 37.56           N  
ATOM     44  CA  VAL A   8     -18.125 -59.750 -43.781  1.00 37.56           C  
ATOM     45  C   VAL A   8     -16.906 -59.000 -43.219  1.00 37.56           C  
ATOM     46  CB  VAL A   8     -18.062 -61.250 -43.344  1.00 37.56           C  
ATOM     47  O   VAL A   8     -16.953 -58.406 -42.156  1.00 37.56           O  
ATOM     48  CG1 VAL A   8     -17.875 -61.375 -41.844  1.00 37.56           C  
ATOM     49  CG2 VAL A   8     -19.328 -61.969 -43.812  1.00 37.56           C  
ATOM     50  N   MET A   9     -15.828 -58.969 -43.969  1.00 35.69           N  
ATOM     51  CA  MET A   9     -14.602 -58.312 -43.500  1.00 35.69           C  
ATOM     52  C   MET A   9     -14.773 -56.812 -43.375  1.00 35.69           C  
ATOM     53  CB  MET A   9     -13.430 -58.656 -44.406  1.00 35.69           C  
ATOM     54  O   MET A   9     -14.281 -56.188 -42.438  1.00 35.69           O  
ATOM     55  CG  MET A   9     -12.508 -59.719 -43.875  1.00 35.69           C  
ATOM     56  SD  MET A   9     -10.867 -59.719 -44.719  1.00 35.69           S  
ATOM     57  CE  MET A   9     -10.164 -61.250 -44.031  1.00 35.69           C  
ATOM     58  N   ILE A  10     -15.453 -56.219 -44.344  1.00 40.47           N  
ATOM     59  CA  ILE A  10     -15.703 -54.781 -44.281  1.00 40.47           C  
ATOM     60  C   ILE A  10     -16.609 -54.469 -43.094  1.00 40.47           C  
ATOM     61  CB  ILE A  10     -16.344 -54.281 -45.594  1.00 40.47           C  
ATOM     62  O   ILE A  10     -16.453 -53.438 -42.469  1.00 40.47           O  
ATOM     63  CG1 ILE A  10     -15.359 -54.469 -46.781  1.00 40.47           C  
ATOM     64  CG2 ILE A  10     -16.781 -52.812 -45.469  1.00 40.47           C  
ATOM     65  CD1 ILE A  10     -15.930 -54.031 -48.125  1.00 40.47           C  
ATOM     66  N   TYR A  11     -17.594 -55.344 -42.781  1.00 38.53           N  
ATOM     67  CA  TYR A  11     -18.500 -55.062 -41.656  1.00 38.53           C  
ATOM     68  C   TYR A  11     -17.734 -55.000 -40.344  1.00 38.53           C  
ATOM     69  CB  TYR A  11     -19.594 -56.125 -41.594  1.00 38.53           C  
ATOM     70  O   TYR A  11     -18.031 -54.156 -39.500  1.00 38.53           O  
ATOM     71  CG  TYR A  11     -20.953 -55.562 -41.219  1.00 38.53           C  
ATOM     72  CD1 TYR A  11     -21.375 -55.562 -39.875  1.00 38.53           C  
ATOM     73  CD2 TYR A  11     -21.812 -55.062 -42.188  1.00 38.53           C  
ATOM     74  CE1 TYR A  11     -22.625 -55.031 -39.531  1.00 38.53           C  
ATOM     75  CE2 TYR A  11     -23.062 -54.562 -41.844  1.00 38.53           C  
ATOM     76  OH  TYR A  11     -24.688 -54.062 -40.188  1.00 38.53           O  
ATOM     77  CZ  TYR A  11     -23.453 -54.562 -40.531  1.00 38.53           C  
ATOM     78  N   PHE A  12     -16.906 -56.000 -40.031  1.00 37.97           N  
ATOM     79  CA  PHE A  12     -16.234 -56.062 -38.750  1.00 37.97           C  
ATOM     80  C   PHE A  12     -15.172 -54.969 -38.656  1.00 37.97           C  
ATOM     81  CB  PHE A  12     -15.602 -57.438 -38.531  1.00 37.97           C  
ATOM     82  O   PHE A  12     -14.812 -54.562 -37.531  1.00 37.97           O  
ATOM     83  CG  PHE A  12     -16.516 -58.438 -37.875  1.00 37.97           C  
ATOM     84  CD1 PHE A  12     -16.672 -58.438 -36.469  1.00 37.97           C  
ATOM     85  CD2 PHE A  12     -17.234 -59.344 -38.625  1.00 37.97           C  
ATOM     86  CE1 PHE A  12     -17.516 -59.375 -35.875  1.00 37.97           C  
ATOM     87  CE2 PHE A  12     -18.094 -60.250 -38.031  1.00 37.97           C  
ATOM     88  CZ  PHE A  12     -18.234 -60.281 -36.656  1.00 37.97           C  
ATOM     89  N   LEU A  13     -14.484 -54.719 -39.719  1.00 39.56           N  
ATOM     90  CA  LEU A  13     -13.391 -53.750 -39.625  1.00 39.56           C  
ATOM     91  C   LEU A  13     -13.938 -52.312 -39.531  1.00 39.56           C  
ATOM     92  CB  LEU A  13     -12.469 -53.875 -40.844  1.00 39.56           C  
ATOM     93  O   LEU A  13     -13.273 -51.438 -39.000  1.00 39.56           O  
ATOM     94  CG  LEU A  13     -11.273 -54.812 -40.688  1.00 39.56           C  
ATOM     95  CD1 LEU A  13     -10.977 -55.500 -42.031  1.00 39.56           C  
ATOM     96  CD2 LEU A  13     -10.047 -54.062 -40.188  1.00 39.56           C  
ATOM     97  N   SER A  14     -15.148 -52.094 -40.094  1.00 45.12           N  
ATOM     98  CA  SER A  14     -15.609 -50.750 -40.375  1.00 45.12           C  
ATOM     99  C   SER A  14     -15.930 -50.000 -39.094  1.00 45.12           C  
ATOM    100  CB  SER A  14     -16.844 -50.781 -41.281  1.00 45.12           C  
ATOM    101  O   SER A  14     -15.477 -48.875 -38.875  1.00 45.12           O  
ATOM    102  OG  SER A  14     -18.000 -50.344 -40.562  1.00 45.12           O  
ATOM    103  N   PRO A  15     -16.641 -50.688 -38.188  1.00 46.44           N  
ATOM    104  CA  PRO A  15     -17.125 -49.844 -37.094  1.00 46.44           C  
ATOM    105  C   PRO A  15     -16.000 -49.438 -36.125  1.00 46.44           C  
ATOM    106  CB  PRO A  15     -18.156 -50.719 -36.375  1.00 46.44           C  
ATOM    107  O   PRO A  15     -16.016 -48.312 -35.594  1.00 46.44           O  
ATOM    108  CG  PRO A  15     -18.156 -52.000 -37.156  1.00 46.44           C  
ATOM    109  CD  PRO A  15     -17.078 -51.906 -38.219  1.00 46.44           C  
ATOM    110  N   THR A  16     -15.070 -50.312 -35.844  1.00 46.69           N  
ATOM    111  CA  THR A  16     -14.031 -50.031 -34.875  1.00 46.69           C  
ATOM    112  C   THR A  16     -13.078 -48.938 -35.375  1.00 46.69           C  
ATOM    113  CB  THR A  16     -13.234 -51.281 -34.500  1.00 46.69           C  
ATOM    114  O   THR A  16     -12.648 -48.062 -34.625  1.00 46.69           O  
ATOM    115  CG2 THR A  16     -13.250 -51.562 -33.000  1.00 46.69           C  
ATOM    116  OG1 THR A  16     -13.812 -52.406 -35.188  1.00 46.69           O  
ATOM    117  N   VAL A  17     -12.766 -48.938 -36.656  1.00 49.25           N  
ATOM    118  CA  VAL A  17     -11.891 -47.938 -37.281  1.00 49.25           C  
ATOM    119  C   VAL A  17     -12.594 -46.594 -37.281  1.00 49.25           C  
ATOM    120  CB  VAL A  17     -11.484 -48.344 -38.688  1.00 49.25           C  
ATOM    121  O   VAL A  17     -11.977 -45.562 -37.000  1.00 49.25           O  
ATOM    122  CG1 VAL A  17     -10.688 -47.219 -39.375  1.00 49.25           C  
ATOM    123  CG2 VAL A  17     -10.664 -49.656 -38.688  1.00 49.25           C  
ATOM    124  N   ILE A  18     -13.805 -46.625 -37.562  1.00 52.12           N  
ATOM    125  CA  ILE A  18     -14.609 -45.406 -37.594  1.00 52.12           C  
ATOM    126  C   ILE A  18     -14.719 -44.844 -36.188  1.00 52.12           C  
ATOM    127  CB  ILE A  18     -16.016 -45.688 -38.188  1.00 52.12           C  
ATOM    128  O   ILE A  18     -14.617 -43.625 -36.000  1.00 52.12           O  
ATOM    129  CG1 ILE A  18     -15.914 -46.094 -39.656  1.00 52.12           C  
ATOM    130  CG2 ILE A  18     -16.906 -44.438 -38.031  1.00 52.12           C  
ATOM    131  CD1 ILE A  18     -17.234 -46.531 -40.250  1.00 52.12           C  
ATOM    132  N   LYS A  19     -14.852 -45.719 -35.219  1.00 53.31           N  
ATOM    133  CA  LYS A  19     -14.938 -45.281 -33.812  1.00 53.31           C  
ATOM    134  C   LYS A  19     -13.617 -44.688 -33.344  1.00 53.31           C  
ATOM    135  CB  LYS A  19     -15.336 -46.438 -32.906  1.00 53.31           C  
ATOM    136  O   LYS A  19     -13.602 -43.656 -32.656  1.00 53.31           O  
ATOM    137  CG  LYS A  19     -16.281 -46.062 -31.797  1.00 53.31           C  
ATOM    138  CD  LYS A  19     -16.672 -47.250 -30.938  1.00 53.31           C  
ATOM    139  CE  LYS A  19     -17.594 -46.875 -29.797  1.00 53.31           C  
ATOM    140  NZ  LYS A  19     -17.969 -48.062 -28.969  1.00 53.31           N  
ATOM    141  N   HIS A  20     -12.562 -45.250 -33.844  1.00 53.44           N  
ATOM    142  CA  HIS A  20     -11.250 -44.750 -33.469  1.00 53.44           C  
ATOM    143  C   HIS A  20     -10.953 -43.406 -34.125  1.00 53.44           C  
ATOM    144  CB  HIS A  20     -10.156 -45.750 -33.812  1.00 53.44           C  
ATOM    145  O   HIS A  20     -10.430 -42.500 -33.469  1.00 53.44           O  
ATOM    146  CG  HIS A  20      -9.758 -46.625 -32.656  1.00 53.44           C  
ATOM    147  CD2 HIS A  20      -9.992 -47.938 -32.438  1.00 53.44           C  
ATOM    148  ND1 HIS A  20      -9.023 -46.188 -31.594  1.00 53.44           N  
ATOM    149  CE1 HIS A  20      -8.828 -47.156 -30.734  1.00 53.44           C  
ATOM    150  NE2 HIS A  20      -9.406 -48.250 -31.219  1.00 53.44           N  
ATOM    151  N   ARG A  21     -11.328 -43.250 -35.406  1.00 56.09           N  
ATOM    152  CA  ARG A  21     -11.141 -41.969 -36.094  1.00 56.09           C  
ATOM    153  C   ARG A  21     -12.008 -40.875 -35.469  1.00 56.09           C  
ATOM    154  CB  ARG A  21     -11.469 -42.125 -37.594  1.00 56.09           C  
ATOM    155  O   ARG A  21     -11.570 -39.750 -35.344  1.00 56.09           O  
ATOM    156  CG  ARG A  21     -10.438 -41.500 -38.500  1.00 56.09           C  
ATOM    157  CD  ARG A  21     -10.812 -41.656 -39.969  1.00 56.09           C  
ATOM    158  NE  ARG A  21      -9.836 -41.031 -40.844  1.00 56.09           N  
ATOM    159  NH1 ARG A  21     -11.023 -41.438 -42.781  1.00 56.09           N  
ATOM    160  NH2 ARG A  21      -9.008 -40.344 -42.875  1.00 56.09           N  
ATOM    161  CZ  ARG A  21      -9.961 -40.938 -42.188  1.00 56.09           C  
ATOM    162  N   SER A  22     -13.188 -41.188 -35.156  1.00 58.72           N  
ATOM    163  CA  SER A  22     -14.094 -40.250 -34.500  1.00 58.72           C  
ATOM    164  C   SER A  22     -13.586 -39.844 -33.125  1.00 58.72           C  
ATOM    165  CB  SER A  22     -15.500 -40.875 -34.406  1.00 58.72           C  
ATOM    166  O   SER A  22     -13.711 -38.688 -32.750  1.00 58.72           O  
ATOM    167  OG  SER A  22     -16.328 -40.062 -33.562  1.00 58.72           O  
ATOM    168  N   GLN A  23     -12.945 -40.719 -32.500  1.00 57.47           N  
ATOM    169  CA  GLN A  23     -12.414 -40.406 -31.172  1.00 57.47           C  
ATOM    170  C   GLN A  23     -11.211 -39.469 -31.266  1.00 57.47           C  
ATOM    171  CB  GLN A  23     -12.016 -41.688 -30.438  1.00 57.47           C  
ATOM    172  O   GLN A  23     -11.039 -38.594 -30.422  1.00 57.47           O  
ATOM    173  CG  GLN A  23     -12.883 -42.000 -29.234  1.00 57.47           C  
ATOM    174  CD  GLN A  23     -12.383 -43.219 -28.438  1.00 57.47           C  
ATOM    175  NE2 GLN A  23     -13.008 -43.469 -27.297  1.00 57.47           N  
ATOM    176  OE1 GLN A  23     -11.445 -43.875 -28.844  1.00 57.47           O  
ATOM    177  N   VAL A  24     -10.406 -39.656 -32.281  1.00 59.19           N  
ATOM    178  CA  VAL A  24      -9.250 -38.781 -32.500  1.00 59.19           C  
ATOM    179  C   VAL A  24      -9.719 -37.375 -32.812  1.00 59.19           C  
ATOM    180  CB  VAL A  24      -8.344 -39.312 -33.625  1.00 59.19           C  
ATOM    181  O   VAL A  24      -9.164 -36.406 -32.281  1.00 59.19           O  
ATOM    182  CG1 VAL A  24      -7.250 -38.312 -33.969  1.00 59.19           C  
ATOM    183  CG2 VAL A  24      -7.730 -40.656 -33.250  1.00 59.19           C  
ATOM    184  N   THR A  25     -10.688 -37.250 -33.656  1.00 63.84           N  
ATOM    185  CA  THR A  25     -11.219 -35.938 -34.000  1.00 63.84           C  
ATOM    186  C   THR A  25     -11.867 -35.281 -32.781  1.00 63.84           C  
ATOM    187  CB  THR A  25     -12.242 -36.031 -35.156  1.00 63.84           C  
ATOM    188  O   THR A  25     -11.750 -34.062 -32.594  1.00 63.84           O  
ATOM    189  CG2 THR A  25     -11.688 -35.406 -36.438  1.00 63.84           C  
ATOM    190  OG1 THR A  25     -12.547 -37.406 -35.375  1.00 63.84           O  
ATOM    191  N   LYS A  26     -12.469 -36.062 -32.000  1.00 64.31           N  
ATOM    192  CA  LYS A  26     -13.102 -35.531 -30.797  1.00 64.31           C  
ATOM    193  C   LYS A  26     -12.055 -35.062 -29.797  1.00 64.31           C  
ATOM    194  CB  LYS A  26     -14.016 -36.562 -30.156  1.00 64.31           C  
ATOM    195  O   LYS A  26     -12.219 -34.000 -29.172  1.00 64.31           O  
ATOM    196  CG  LYS A  26     -15.383 -36.688 -30.812  1.00 64.31           C  
ATOM    197  CD  LYS A  26     -16.250 -37.719 -30.094  1.00 64.31           C  
ATOM    198  CE  LYS A  26     -17.609 -37.875 -30.781  1.00 64.31           C  
ATOM    199  NZ  LYS A  26     -18.453 -38.906 -30.109  1.00 64.31           N  
ATOM    200  N   THR A  27     -11.086 -35.750 -29.734  1.00 64.06           N  
ATOM    201  CA  THR A  27     -10.047 -35.406 -28.781  1.00 64.06           C  
ATOM    202  C   THR A  27      -9.328 -34.125 -29.234  1.00 64.06           C  
ATOM    203  CB  THR A  27      -9.023 -36.531 -28.609  1.00 64.06           C  
ATOM    204  O   THR A  27      -9.016 -33.250 -28.406  1.00 64.06           O  
ATOM    205  CG2 THR A  27      -8.133 -36.281 -27.391  1.00 64.06           C  
ATOM    206  OG1 THR A  27      -9.711 -37.781 -28.453  1.00 64.06           O  
ATOM    207  N   ALA A  28      -9.031 -34.000 -30.484  1.00 68.50           N  
ATOM    208  CA  ALA A  28      -8.406 -32.781 -31.016  1.00 68.50           C  
ATOM    209  C   ALA A  28      -9.289 -31.562 -30.812  1.00 68.50           C  
ATOM    210  CB  ALA A  28      -8.086 -32.969 -32.500  1.00 68.50           C  
ATOM    211  O   ALA A  28      -8.805 -30.484 -30.484  1.00 68.50           O  
ATOM    212  N   SER A  29     -10.547 -31.766 -30.969  1.00 75.00           N  
ATOM    213  CA  SER A  29     -11.500 -30.672 -30.812  1.00 75.00           C  
ATOM    214  C   SER A  29     -11.602 -30.234 -29.344  1.00 75.00           C  
ATOM    215  CB  SER A  29     -12.875 -31.062 -31.328  1.00 75.00           C  
ATOM    216  O   SER A  29     -11.797 -29.047 -29.062  1.00 75.00           O  
ATOM    217  OG  SER A  29     -13.375 -32.188 -30.609  1.00 75.00           O  
ATOM    218  N   ILE A  30     -11.391 -31.109 -28.500  1.00 76.88           N  
ATOM    219  CA  ILE A  30     -11.508 -30.797 -27.078  1.00 76.88           C  
ATOM    220  C   ILE A  30     -10.336 -29.922 -26.641  1.00 76.88           C  
ATOM    221  CB  ILE A  30     -11.570 -32.094 -26.219  1.00 76.88           C  
ATOM    222  O   ILE A  30     -10.500 -29.031 -25.797  1.00 76.88           O  
ATOM    223  CG1 ILE A  30     -12.938 -32.750 -26.375  1.00 76.88           C  
ATOM    224  CG2 ILE A  30     -11.273 -31.766 -24.750  1.00 76.88           C  
ATOM    225  CD1 ILE A  30     -12.977 -34.188 -25.844  1.00 76.88           C  
ATOM    226  N   ILE A  31      -9.219 -30.141 -27.250  1.00 80.00           N  
ATOM    227  CA  ILE A  31      -8.055 -29.328 -26.891  1.00 80.00           C  
ATOM    228  C   ILE A  31      -8.273 -27.891 -27.328  1.00 80.00           C  
ATOM    229  CB  ILE A  31      -6.766 -29.891 -27.531  1.00 80.00           C  
ATOM    230  O   ILE A  31      -8.031 -26.953 -26.562  1.00 80.00           O  
ATOM    231  CG1 ILE A  31      -6.457 -31.281 -26.969  1.00 80.00           C  
ATOM    232  CG2 ILE A  31      -5.590 -28.938 -27.312  1.00 80.00           C  
ATOM    233  CD1 ILE A  31      -5.312 -32.000 -27.672  1.00 80.00           C  
ATOM    234  N   THR A  32      -8.750 -27.703 -28.484  1.00 83.88           N  
ATOM    235  CA  THR A  32      -8.969 -26.359 -29.000  1.00 83.88           C  
ATOM    236  C   THR A  32     -10.070 -25.656 -28.203  1.00 83.88           C  
ATOM    237  CB  THR A  32      -9.328 -26.375 -30.484  1.00 83.88           C  
ATOM    238  O   THR A  32      -9.984 -24.453 -27.953  1.00 83.88           O  
ATOM    239  CG2 THR A  32      -8.086 -26.562 -31.359  1.00 83.88           C  
ATOM    240  OG1 THR A  32     -10.242 -27.453 -30.734  1.00 83.88           O  
ATOM    241  N   ALA A  33     -11.109 -26.422 -27.875  1.00 86.00           N  
ATOM    242  CA  ALA A  33     -12.180 -25.844 -27.078  1.00 86.00           C  
ATOM    243  C   ALA A  33     -11.672 -25.406 -25.703  1.00 86.00           C  
ATOM    244  CB  ALA A  33     -13.336 -26.828 -26.922  1.00 86.00           C  
ATOM    245  O   ALA A  33     -12.023 -24.344 -25.203  1.00 86.00           O  
ATOM    246  N   ARG A  34     -10.883 -26.203 -25.125  1.00 85.69           N  
ATOM    247  CA  ARG A  34     -10.305 -25.875 -23.828  1.00 85.69           C  
ATOM    248  C   ARG A  34      -9.422 -24.625 -23.938  1.00 85.69           C  
ATOM    249  CB  ARG A  34      -9.500 -27.047 -23.281  1.00 85.69           C  
ATOM    250  O   ARG A  34      -9.484 -23.750 -23.078  1.00 85.69           O  
ATOM    251  CG  ARG A  34      -9.172 -26.922 -21.797  1.00 85.69           C  
ATOM    252  CD  ARG A  34      -8.438 -28.156 -21.281  1.00 85.69           C  
ATOM    253  NE  ARG A  34      -8.016 -28.000 -19.906  1.00 85.69           N  
ATOM    254  NH1 ARG A  34      -7.090 -30.109 -19.719  1.00 85.69           N  
ATOM    255  NH2 ARG A  34      -7.051 -28.672 -17.922  1.00 85.69           N  
ATOM    256  CZ  ARG A  34      -7.387 -28.922 -19.188  1.00 85.69           C  
ATOM    257  N   LEU A  35      -8.648 -24.547 -24.953  1.00 87.69           N  
ATOM    258  CA  LEU A  35      -7.770 -23.406 -25.141  1.00 87.69           C  
ATOM    259  C   LEU A  35      -8.578 -22.125 -25.344  1.00 87.69           C  
ATOM    260  CB  LEU A  35      -6.844 -23.625 -26.344  1.00 87.69           C  
ATOM    261  O   LEU A  35      -8.211 -21.062 -24.828  1.00 87.69           O  
ATOM    262  CG  LEU A  35      -5.734 -24.672 -26.156  1.00 87.69           C  
ATOM    263  CD1 LEU A  35      -4.980 -24.875 -27.469  1.00 87.69           C  
ATOM    264  CD2 LEU A  35      -4.781 -24.234 -25.047  1.00 87.69           C  
ATOM    265  N   ALA A  36      -9.648 -22.328 -26.062  1.00 89.88           N  
ATOM    266  CA  ALA A  36     -10.508 -21.156 -26.281  1.00 89.88           C  
ATOM    267  C   ALA A  36     -11.133 -20.688 -24.969  1.00 89.88           C  
ATOM    268  CB  ALA A  36     -11.594 -21.500 -27.297  1.00 89.88           C  
ATOM    269  O   ALA A  36     -11.141 -19.484 -24.688  1.00 89.88           O  
ATOM    270  N   LEU A  37     -11.625 -21.609 -24.188  1.00 90.94           N  
ATOM    271  CA  LEU A  37     -12.250 -21.266 -22.922  1.00 90.94           C  
ATOM    272  C   LEU A  37     -11.242 -20.609 -21.984  1.00 90.94           C  
ATOM    273  CB  LEU A  37     -12.836 -22.516 -22.266  1.00 90.94           C  
ATOM    274  O   LEU A  37     -11.516 -19.531 -21.422  1.00 90.94           O  
ATOM    275  CG  LEU A  37     -14.125 -23.062 -22.875  1.00 90.94           C  
ATOM    276  CD1 LEU A  37     -14.430 -24.453 -22.328  1.00 90.94           C  
ATOM    277  CD2 LEU A  37     -15.289 -22.125 -22.625  1.00 90.94           C  
ATOM    278  N   HIS A  38     -10.102 -21.172 -21.812  1.00 90.44           N  
ATOM    279  CA  HIS A  38      -9.102 -20.625 -20.906  1.00 90.44           C  
ATOM    280  C   HIS A  38      -8.555 -19.297 -21.422  1.00 90.44           C  
ATOM    281  CB  HIS A  38      -7.953 -21.625 -20.719  1.00 90.44           C  
ATOM    282  O   HIS A  38      -8.297 -18.375 -20.625  1.00 90.44           O  
ATOM    283  CG  HIS A  38      -8.320 -22.812 -19.875  1.00 90.44           C  
ATOM    284  CD2 HIS A  38      -8.461 -24.109 -20.203  1.00 90.44           C  
ATOM    285  ND1 HIS A  38      -8.594 -22.703 -18.531  1.00 90.44           N  
ATOM    286  CE1 HIS A  38      -8.891 -23.906 -18.062  1.00 90.44           C  
ATOM    287  NE2 HIS A  38      -8.812 -24.781 -19.062  1.00 90.44           N  
ATOM    288  N   SER A  39      -8.375 -19.156 -22.688  1.00 92.31           N  
ATOM    289  CA  SER A  39      -7.910 -17.906 -23.266  1.00 92.31           C  
ATOM    290  C   SER A  39      -8.898 -16.781 -23.000  1.00 92.31           C  
ATOM    291  CB  SER A  39      -7.691 -18.047 -24.781  1.00 92.31           C  
ATOM    292  O   SER A  39      -8.500 -15.656 -22.672  1.00 92.31           O  
ATOM    293  OG  SER A  39      -6.641 -18.969 -25.047  1.00 92.31           O  
ATOM    294  N   MET A  40     -10.148 -17.125 -23.125  1.00 93.38           N  
ATOM    295  CA  MET A  40     -11.164 -16.109 -22.875  1.00 93.38           C  
ATOM    296  C   MET A  40     -11.203 -15.703 -21.406  1.00 93.38           C  
ATOM    297  CB  MET A  40     -12.539 -16.594 -23.328  1.00 93.38           C  
ATOM    298  O   MET A  40     -11.406 -14.531 -21.078  1.00 93.38           O  
ATOM    299  CG  MET A  40     -13.570 -15.492 -23.500  1.00 93.38           C  
ATOM    300  SD  MET A  40     -13.062 -14.250 -24.750  1.00 93.38           S  
ATOM    301  CE  MET A  40     -14.125 -12.859 -24.266  1.00 93.38           C  
ATOM    302  N   VAL A  41     -11.016 -16.641 -20.578  1.00 93.00           N  
ATOM    303  CA  VAL A  41     -10.961 -16.328 -19.141  1.00 93.00           C  
ATOM    304  C   VAL A  41      -9.773 -15.406 -18.859  1.00 93.00           C  
ATOM    305  CB  VAL A  41     -10.859 -17.609 -18.281  1.00 93.00           C  
ATOM    306  O   VAL A  41      -9.922 -14.375 -18.203  1.00 93.00           O  
ATOM    307  CG1 VAL A  41     -10.516 -17.266 -16.844  1.00 93.00           C  
ATOM    308  CG2 VAL A  41     -12.172 -18.391 -18.359  1.00 93.00           C  
ATOM    309  N   ASP A  42      -8.633 -15.750 -19.359  1.00 92.88           N  
ATOM    310  CA  ASP A  42      -7.430 -14.953 -19.125  1.00 92.88           C  
ATOM    311  C   ASP A  42      -7.582 -13.547 -19.719  1.00 92.88           C  
ATOM    312  CB  ASP A  42      -6.203 -15.641 -19.734  1.00 92.88           C  
ATOM    313  O   ASP A  42      -7.172 -12.562 -19.094  1.00 92.88           O  
ATOM    314  CG  ASP A  42      -5.652 -16.750 -18.844  1.00 92.88           C  
ATOM    315  OD1 ASP A  42      -5.637 -16.578 -17.609  1.00 92.88           O  
ATOM    316  OD2 ASP A  42      -5.234 -17.781 -19.391  1.00 92.88           O  
ATOM    317  N   TYR A  43      -8.148 -13.500 -20.859  1.00 94.94           N  
ATOM    318  CA  TYR A  43      -8.414 -12.203 -21.469  1.00 94.94           C  
ATOM    319  C   TYR A  43      -9.359 -11.375 -20.609  1.00 94.94           C  
ATOM    320  CB  TYR A  43      -9.008 -12.383 -22.875  1.00 94.94           C  
ATOM    321  O   TYR A  43      -9.133 -10.188 -20.391  1.00 94.94           O  
ATOM    322  CG  TYR A  43      -9.344 -11.078 -23.562  1.00 94.94           C  
ATOM    323  CD1 TYR A  43     -10.664 -10.664 -23.688  1.00 94.94           C  
ATOM    324  CD2 TYR A  43      -8.344 -10.273 -24.078  1.00 94.94           C  
ATOM    325  CE1 TYR A  43     -10.984  -9.461 -24.312  1.00 94.94           C  
ATOM    326  CE2 TYR A  43      -8.648  -9.070 -24.719  1.00 94.94           C  
ATOM    327  OH  TYR A  43     -10.273  -7.488 -25.453  1.00 94.94           O  
ATOM    328  CZ  TYR A  43      -9.969  -8.680 -24.828  1.00 94.94           C  
ATOM    329  N   THR A  44     -10.352 -12.023 -20.125  1.00 95.94           N  
ATOM    330  CA  THR A  44     -11.320 -11.344 -19.266  1.00 95.94           C  
ATOM    331  C   THR A  44     -10.664 -10.875 -17.969  1.00 95.94           C  
ATOM    332  CB  THR A  44     -12.516 -12.258 -18.938  1.00 95.94           C  
ATOM    333  O   THR A  44     -10.883  -9.750 -17.531  1.00 95.94           O  
ATOM    334  CG2 THR A  44     -13.531 -11.539 -18.062  1.00 95.94           C  
ATOM    335  OG1 THR A  44     -13.156 -12.656 -20.156  1.00 95.94           O  
ATOM    336  N   LEU A  45      -9.867 -11.719 -17.359  1.00 94.25           N  
ATOM    337  CA  LEU A  45      -9.164 -11.352 -16.125  1.00 94.25           C  
ATOM    338  C   LEU A  45      -8.234 -10.172 -16.375  1.00 94.25           C  
ATOM    339  CB  LEU A  45      -8.367 -12.547 -15.594  1.00 94.25           C  
ATOM    340  O   LEU A  45      -8.062  -9.320 -15.500  1.00 94.25           O  
ATOM    341  CG  LEU A  45      -9.188 -13.719 -15.055  1.00 94.25           C  
ATOM    342  CD1 LEU A  45      -8.266 -14.836 -14.578  1.00 94.25           C  
ATOM    343  CD2 LEU A  45     -10.109 -13.266 -13.930  1.00 94.25           C  
ATOM    344  N   PHE A  46      -7.637 -10.156 -17.531  1.00 93.81           N  
ATOM    345  CA  PHE A  46      -6.820  -9.008 -17.906  1.00 93.81           C  
ATOM    346  C   PHE A  46      -7.656  -7.734 -17.953  1.00 93.81           C  
ATOM    347  CB  PHE A  46      -6.160  -9.242 -19.281  1.00 93.81           C  
ATOM    348  O   PHE A  46      -7.254  -6.707 -17.406  1.00 93.81           O  
ATOM    349  CG  PHE A  46      -5.336  -8.086 -19.766  1.00 93.81           C  
ATOM    350  CD1 PHE A  46      -5.781  -7.277 -20.797  1.00 93.81           C  
ATOM    351  CD2 PHE A  46      -4.109  -7.797 -19.172  1.00 93.81           C  
ATOM    352  CE1 PHE A  46      -5.020  -6.203 -21.250  1.00 93.81           C  
ATOM    353  CE2 PHE A  46      -3.340  -6.727 -19.625  1.00 93.81           C  
ATOM    354  CZ  PHE A  46      -3.797  -5.930 -20.656  1.00 93.81           C  
ATOM    355  N   GLY A  47      -8.828  -7.809 -18.531  1.00 95.25           N  
ATOM    356  CA  GLY A  47      -9.727  -6.664 -18.562  1.00 95.25           C  
ATOM    357  C   GLY A  47     -10.148  -6.211 -17.172  1.00 95.25           C  
ATOM    358  O   GLY A  47     -10.297  -5.012 -16.922  1.00 95.25           O  
ATOM    359  N   ILE A  48     -10.344  -7.164 -16.281  1.00 95.31           N  
ATOM    360  CA  ILE A  48     -10.695  -6.844 -14.891  1.00 95.31           C  
ATOM    361  C   ILE A  48      -9.539  -6.094 -14.234  1.00 95.31           C  
ATOM    362  CB  ILE A  48     -11.039  -8.117 -14.086  1.00 95.31           C  
ATOM    363  O   ILE A  48      -9.742  -5.066 -13.586  1.00 95.31           O  
ATOM    364  CG1 ILE A  48     -12.352  -8.727 -14.594  1.00 95.31           C  
ATOM    365  CG2 ILE A  48     -11.125  -7.797 -12.594  1.00 95.31           C  
ATOM    366  CD1 ILE A  48     -12.641 -10.109 -14.039  1.00 95.31           C  
ATOM    367  N   ARG A  49      -8.375  -6.559 -14.445  1.00 93.06           N  
ATOM    368  CA  ARG A  49      -7.195  -5.934 -13.852  1.00 93.06           C  
ATOM    369  C   ARG A  49      -7.035  -4.496 -14.336  1.00 93.06           C  
ATOM    370  CB  ARG A  49      -5.938  -6.742 -14.180  1.00 93.06           C  
ATOM    371  O   ARG A  49      -6.648  -3.619 -13.562  1.00 93.06           O  
ATOM    372  CG  ARG A  49      -4.676  -6.207 -13.523  1.00 93.06           C  
ATOM    373  CD  ARG A  49      -3.465  -7.074 -13.844  1.00 93.06           C  
ATOM    374  NE  ARG A  49      -2.240  -6.523 -13.273  1.00 93.06           N  
ATOM    375  NH1 ARG A  49      -0.941  -8.375 -13.734  1.00 93.06           N  
ATOM    376  NH2 ARG A  49      -0.019  -6.559 -12.688  1.00 93.06           N  
ATOM    377  CZ  ARG A  49      -1.069  -7.152 -13.227  1.00 93.06           C  
ATOM    378  N   GLN A  50      -7.352  -4.297 -15.594  1.00 92.75           N  
ATOM    379  CA  GLN A  50      -7.203  -2.975 -16.188  1.00 92.75           C  
ATOM    380  C   GLN A  50      -8.430  -2.107 -15.930  1.00 92.75           C  
ATOM    381  CB  GLN A  50      -6.953  -3.090 -17.703  1.00 92.75           C  
ATOM    382  O   GLN A  50      -8.477  -0.945 -16.344  1.00 92.75           O  
ATOM    383  CG  GLN A  50      -5.668  -3.826 -18.047  1.00 92.75           C  
ATOM    384  CD  GLN A  50      -4.422  -3.098 -17.578  1.00 92.75           C  
ATOM    385  NE2 GLN A  50      -3.350  -3.846 -17.344  1.00 92.75           N  
ATOM    386  OE1 GLN A  50      -4.430  -1.872 -17.422  1.00 92.75           O  
ATOM    387  N   ARG A  51      -9.445  -2.635 -15.297  1.00 93.50           N  
ATOM    388  CA  ARG A  51     -10.688  -1.935 -14.977  1.00 93.50           C  
ATOM    389  C   ARG A  51     -11.383  -1.453 -16.250  1.00 93.50           C  
ATOM    390  CB  ARG A  51     -10.414  -0.750 -14.047  1.00 93.50           C  
ATOM    391  O   ARG A  51     -11.820  -0.304 -16.328  1.00 93.50           O  
ATOM    392  CG  ARG A  51      -9.867  -1.149 -12.688  1.00 93.50           C  
ATOM    393  CD  ARG A  51      -9.602   0.065 -11.812  1.00 93.50           C  
ATOM    394  NE  ARG A  51      -8.719   1.026 -12.469  1.00 93.50           N  
ATOM    395  NH1 ARG A  51      -9.945   2.885 -11.844  1.00 93.50           N  
ATOM    396  NH2 ARG A  51      -8.039   3.127 -13.102  1.00 93.50           N  
ATOM    397  CZ  ARG A  51      -8.906   2.344 -12.469  1.00 93.50           C  
ATOM    398  N   TRP A  52     -11.578  -2.279 -17.125  1.00 95.69           N  
ATOM    399  CA  TRP A  52     -12.133  -1.921 -18.422  1.00 95.69           C  
ATOM    400  C   TRP A  52     -13.641  -1.709 -18.328  1.00 95.69           C  
ATOM    401  CB  TRP A  52     -11.828  -3.004 -19.469  1.00 95.69           C  
ATOM    402  O   TRP A  52     -14.289  -2.232 -17.422  1.00 95.69           O  
ATOM    403  CG  TRP A  52     -10.414  -2.980 -19.969  1.00 95.69           C  
ATOM    404  CD1 TRP A  52      -9.445  -2.066 -19.656  1.00 95.69           C  
ATOM    405  CD2 TRP A  52      -9.812  -3.908 -20.875  1.00 95.69           C  
ATOM    406  CE2 TRP A  52      -8.477  -3.498 -21.062  1.00 95.69           C  
ATOM    407  CE3 TRP A  52     -10.281  -5.051 -21.547  1.00 95.69           C  
ATOM    408  NE1 TRP A  52      -8.273  -2.373 -20.312  1.00 95.69           N  
ATOM    409  CH2 TRP A  52      -8.078  -5.305 -22.547  1.00 95.69           C  
ATOM    410  CZ2 TRP A  52      -7.598  -4.191 -21.906  1.00 95.69           C  
ATOM    411  CZ3 TRP A  52      -9.398  -5.738 -22.375  1.00 95.69           C  
ATOM    412  N   CYS A  53     -14.109  -0.880 -19.203  1.00 96.62           N  
ATOM    413  CA  CYS A  53     -15.484  -1.002 -19.703  1.00 96.62           C  
ATOM    414  C   CYS A  53     -15.539  -1.881 -20.938  1.00 96.62           C  
ATOM    415  CB  CYS A  53     -16.062   0.376 -20.016  1.00 96.62           C  
ATOM    416  O   CYS A  53     -14.984  -1.529 -21.984  1.00 96.62           O  
ATOM    417  SG  CYS A  53     -16.234   1.438 -18.562  1.00 96.62           S  
ATOM    418  N   PHE A  54     -16.219  -2.980 -20.781  1.00 96.25           N  
ATOM    419  CA  PHE A  54     -16.266  -3.922 -21.891  1.00 96.25           C  
ATOM    420  C   PHE A  54     -17.312  -3.502 -22.906  1.00 96.25           C  
ATOM    421  CB  PHE A  54     -16.562  -5.340 -21.391  1.00 96.25           C  
ATOM    422  O   PHE A  54     -18.406  -3.053 -22.531  1.00 96.25           O  
ATOM    423  CG  PHE A  54     -15.391  -5.988 -20.688  1.00 96.25           C  
ATOM    424  CD1 PHE A  54     -14.320  -6.492 -21.422  1.00 96.25           C  
ATOM    425  CD2 PHE A  54     -15.375  -6.094 -19.297  1.00 96.25           C  
ATOM    426  CE1 PHE A  54     -13.242  -7.094 -20.766  1.00 96.25           C  
ATOM    427  CE2 PHE A  54     -14.297  -6.691 -18.656  1.00 96.25           C  
ATOM    428  CZ  PHE A  54     -13.234  -7.191 -19.391  1.00 96.25           C  
ATOM    429  N   SER A  55     -16.969  -3.643 -24.203  1.00 95.00           N  
ATOM    430  CA  SER A  55     -17.938  -3.455 -25.281  1.00 95.00           C  
ATOM    431  C   SER A  55     -18.828  -4.684 -25.438  1.00 95.00           C  
ATOM    432  CB  SER A  55     -17.234  -3.150 -26.594  1.00 95.00           C  
ATOM    433  O   SER A  55     -18.656  -5.680 -24.734  1.00 95.00           O  
ATOM    434  OG  SER A  55     -16.578  -4.305 -27.094  1.00 95.00           O  
ATOM    435  N   GLU A  56     -19.672  -4.633 -26.438  1.00 93.31           N  
ATOM    436  CA  GLU A  56     -20.547  -5.766 -26.734  1.00 93.31           C  
ATOM    437  C   GLU A  56     -19.750  -6.930 -27.328  1.00 93.31           C  
ATOM    438  CB  GLU A  56     -21.656  -5.348 -27.703  1.00 93.31           C  
ATOM    439  O   GLU A  56     -20.156  -8.086 -27.203  1.00 93.31           O  
ATOM    440  CG  GLU A  56     -22.672  -4.398 -27.078  1.00 93.31           C  
ATOM    441  CD  GLU A  56     -23.812  -4.047 -28.031  1.00 93.31           C  
ATOM    442  OE1 GLU A  56     -24.766  -3.355 -27.594  1.00 93.31           O  
ATOM    443  OE2 GLU A  56     -23.750  -4.469 -29.203  1.00 93.31           O  
ATOM    444  N   SER A  57     -18.719  -6.602 -27.906  1.00 93.00           N  
ATOM    445  CA  SER A  57     -17.844  -7.637 -28.438  1.00 93.00           C  
ATOM    446  C   SER A  57     -16.750  -8.008 -27.453  1.00 93.00           C  
ATOM    447  CB  SER A  57     -17.219  -7.176 -29.750  1.00 93.00           C  
ATOM    448  O   SER A  57     -15.766  -8.664 -27.812  1.00 93.00           O  
ATOM    449  OG  SER A  57     -16.484  -5.980 -29.578  1.00 93.00           O  
ATOM    450  N   TRP A  58     -16.797  -7.535 -26.297  1.00 94.62           N  
ATOM    451  CA  TRP A  58     -15.953  -7.871 -25.156  1.00 94.62           C  
ATOM    452  C   TRP A  58     -14.539  -7.352 -25.359  1.00 94.62           C  
ATOM    453  CB  TRP A  58     -15.930  -9.383 -24.938  1.00 94.62           C  
ATOM    454  O   TRP A  58     -13.562  -8.031 -25.016  1.00 94.62           O  
ATOM    455  CG  TRP A  58     -15.695  -9.781 -23.500  1.00 94.62           C  
ATOM    456  CD1 TRP A  58     -14.602 -10.438 -23.000  1.00 94.62           C  
ATOM    457  CD2 TRP A  58     -16.578  -9.562 -22.406  1.00 94.62           C  
ATOM    458  CE2 TRP A  58     -15.953 -10.102 -21.250  1.00 94.62           C  
ATOM    459  CE3 TRP A  58     -17.828  -8.953 -22.266  1.00 94.62           C  
ATOM    460  NE1 TRP A  58     -14.750 -10.633 -21.656  1.00 94.62           N  
ATOM    461  CH2 TRP A  58     -17.766  -9.453 -19.891  1.00 94.62           C  
ATOM    462  CZ2 TRP A  58     -16.547 -10.055 -19.984  1.00 94.62           C  
ATOM    463  CZ3 TRP A  58     -18.422  -8.906 -21.000  1.00 94.62           C  
ATOM    464  N   MET A  59     -14.422  -6.215 -26.000  1.00 93.75           N  
ATOM    465  CA  MET A  59     -13.180  -5.461 -26.109  1.00 93.75           C  
ATOM    466  C   MET A  59     -13.211  -4.219 -25.234  1.00 93.75           C  
ATOM    467  CB  MET A  59     -12.930  -5.059 -27.578  1.00 93.75           C  
ATOM    468  O   MET A  59     -14.273  -3.822 -24.750  1.00 93.75           O  
ATOM    469  CG  MET A  59     -12.688  -6.238 -28.500  1.00 93.75           C  
ATOM    470  SD  MET A  59     -11.008  -6.957 -28.297  1.00 93.75           S  
ATOM    471  CE  MET A  59     -10.000  -5.609 -28.969  1.00 93.75           C  
ATOM    472  N   GLN A  60     -12.078  -3.725 -24.984  1.00 93.19           N  
ATOM    473  CA  GLN A  60     -12.016  -2.477 -24.234  1.00 93.19           C  
ATOM    474  C   GLN A  60     -12.664  -1.333 -25.000  1.00 93.19           C  
ATOM    475  CB  GLN A  60     -10.562  -2.123 -23.891  1.00 93.19           C  
ATOM    476  O   GLN A  60     -12.461  -1.200 -26.219  1.00 93.19           O  
ATOM    477  CG  GLN A  60     -10.422  -0.862 -23.047  1.00 93.19           C  
ATOM    478  CD  GLN A  60      -8.977  -0.411 -22.922  1.00 93.19           C  
ATOM    479  NE2 GLN A  60      -8.758   0.672 -22.188  1.00 93.19           N  
ATOM    480  OE1 GLN A  60      -8.062  -1.032 -23.469  1.00 93.19           O  
ATOM    481  N   GLU A  61     -13.469  -0.580 -24.344  1.00 92.75           N  
ATOM    482  CA  GLU A  61     -14.031   0.637 -24.922  1.00 92.75           C  
ATOM    483  C   GLU A  61     -14.016   1.782 -23.922  1.00 92.75           C  
ATOM    484  CB  GLU A  61     -15.461   0.387 -25.406  1.00 92.75           C  
ATOM    485  O   GLU A  61     -13.805   1.562 -22.719  1.00 92.75           O  
ATOM    486  CG  GLU A  61     -16.484   0.239 -24.297  1.00 92.75           C  
ATOM    487  CD  GLU A  61     -17.891   0.032 -24.797  1.00 92.75           C  
ATOM    488  OE1 GLU A  61     -18.812  -0.133 -23.969  1.00 92.75           O  
ATOM    489  OE2 GLU A  61     -18.094   0.034 -26.031  1.00 92.75           O  
ATOM    490  N   SER A  62     -14.117   2.982 -24.422  1.00 92.88           N  
ATOM    491  CA  SER A  62     -14.219   4.125 -23.516  1.00 92.88           C  
ATOM    492  C   SER A  62     -15.516   4.086 -22.719  1.00 92.88           C  
ATOM    493  CB  SER A  62     -14.133   5.438 -24.297  1.00 92.88           C  
ATOM    494  O   SER A  62     -16.578   3.756 -23.250  1.00 92.88           O  
ATOM    495  OG  SER A  62     -14.227   6.551 -23.422  1.00 92.88           O  
ATOM    496  N   CYS A  63     -15.438   4.328 -21.500  1.00 93.00           N  
ATOM    497  CA  CYS A  63     -16.609   4.250 -20.641  1.00 93.00           C  
ATOM    498  C   CYS A  63     -17.578   5.402 -20.906  1.00 93.00           C  
ATOM    499  CB  CYS A  63     -16.203   4.266 -19.172  1.00 93.00           C  
ATOM    500  O   CYS A  63     -18.719   5.387 -20.453  1.00 93.00           O  
ATOM    501  SG  CYS A  63     -15.234   2.822 -18.672  1.00 93.00           S  
ATOM    502  N   GLY A  64     -17.047   6.457 -21.594  1.00 89.88           N  
ATOM    503  CA  GLY A  64     -17.859   7.613 -21.906  1.00 89.88           C  
ATOM    504  C   GLY A  64     -17.266   8.492 -22.984  1.00 89.88           C  
ATOM    505  O   GLY A  64     -16.219   8.164 -23.547  1.00 89.88           O  
ATOM    506  N   ALA A  65     -17.875   9.641 -23.219  1.00 89.88           N  
ATOM    507  CA  ALA A  65     -17.500  10.539 -24.297  1.00 89.88           C  
ATOM    508  C   ALA A  65     -16.312  11.414 -23.906  1.00 89.88           C  
ATOM    509  CB  ALA A  65     -18.688  11.414 -24.703  1.00 89.88           C  
ATOM    510  O   ALA A  65     -15.547  11.859 -24.766  1.00 89.88           O  
ATOM    511  N   SER A  66     -16.125  11.562 -22.625  1.00 88.31           N  
ATOM    512  CA  SER A  66     -15.047  12.422 -22.156  1.00 88.31           C  
ATOM    513  C   SER A  66     -13.727  11.664 -22.094  1.00 88.31           C  
ATOM    514  CB  SER A  66     -15.375  12.977 -20.766  1.00 88.31           C  
ATOM    515  O   SER A  66     -13.711  10.430 -22.016  1.00 88.31           O  
ATOM    516  OG  SER A  66     -16.609  13.672 -20.781  1.00 88.31           O  
ATOM    517  N   THR A  67     -12.555  12.344 -22.188  1.00 84.88           N  
ATOM    518  CA  THR A  67     -11.227  11.773 -22.062  1.00 84.88           C  
ATOM    519  C   THR A  67     -10.383  12.586 -21.078  1.00 84.88           C  
ATOM    520  CB  THR A  67     -10.508  11.711 -23.422  1.00 84.88           C  
ATOM    521  O   THR A  67      -9.984  13.711 -21.375  1.00 84.88           O  
ATOM    522  CG2 THR A  67      -9.219  10.906 -23.328  1.00 84.88           C  
ATOM    523  OG1 THR A  67     -11.375  11.086 -24.375  1.00 84.88           O  
ATOM    524  N   PRO A  68     -10.047  12.086 -20.016  1.00 86.50           N  
ATOM    525  CA  PRO A  68     -10.500  10.875 -19.344  1.00 86.50           C  
ATOM    526  C   PRO A  68     -11.992  10.906 -19.000  1.00 86.50           C  
ATOM    527  CB  PRO A  68      -9.648  10.836 -18.062  1.00 86.50           C  
ATOM    528  O   PRO A  68     -12.578  11.984 -18.891  1.00 86.50           O  
ATOM    529  CG  PRO A  68      -8.547  11.812 -18.312  1.00 86.50           C  
ATOM    530  CD  PRO A  68      -9.000  12.781 -19.375  1.00 86.50           C  
ATOM    531  N   PRO A  69     -12.547   9.773 -18.922  1.00 91.31           N  
ATOM    532  CA  PRO A  69     -13.977   9.742 -18.641  1.00 91.31           C  
ATOM    533  C   PRO A  69     -14.320  10.328 -17.266  1.00 91.31           C  
ATOM    534  CB  PRO A  69     -14.320   8.250 -18.688  1.00 91.31           C  
ATOM    535  O   PRO A  69     -13.547  10.164 -16.312  1.00 91.31           O  
ATOM    536  CG  PRO A  69     -13.000   7.555 -18.547  1.00 91.31           C  
ATOM    537  CD  PRO A  69     -11.914   8.500 -18.984  1.00 91.31           C  
ATOM    538  N   LYS A  70     -15.438  10.961 -17.156  1.00 91.25           N  
ATOM    539  CA  LYS A  70     -15.961  11.461 -15.883  1.00 91.25           C  
ATOM    540  C   LYS A  70     -16.516  10.312 -15.031  1.00 91.25           C  
ATOM    541  CB  LYS A  70     -17.047  12.500 -16.125  1.00 91.25           C  
ATOM    542  O   LYS A  70     -16.797   9.234 -15.547  1.00 91.25           O  
ATOM    543  CG  LYS A  70     -16.562  13.758 -16.828  1.00 91.25           C  
ATOM    544  CD  LYS A  70     -17.703  14.750 -17.047  1.00 91.25           C  
ATOM    545  CE  LYS A  70     -17.219  15.984 -17.812  1.00 91.25           C  
ATOM    546  NZ  LYS A  70     -18.328  16.953 -18.047  1.00 91.25           N  
ATOM    547  N   ALA A  71     -16.609  10.633 -13.766  1.00 90.06           N  
ATOM    548  CA  ALA A  71     -17.109   9.625 -12.844  1.00 90.06           C  
ATOM    549  C   ALA A  71     -18.516   9.172 -13.242  1.00 90.06           C  
ATOM    550  CB  ALA A  71     -17.125  10.164 -11.414  1.00 90.06           C  
ATOM    551  O   ALA A  71     -18.797   7.973 -13.289  1.00 90.06           O  
ATOM    552  N   VAL A  72     -19.344  10.062 -13.641  1.00 90.12           N  
ATOM    553  CA  VAL A  72     -20.734   9.758 -13.969  1.00 90.12           C  
ATOM    554  C   VAL A  72     -20.781   8.852 -15.195  1.00 90.12           C  
ATOM    555  CB  VAL A  72     -21.562  11.039 -14.211  1.00 90.12           C  
ATOM    556  O   VAL A  72     -21.641   7.977 -15.289  1.00 90.12           O  
ATOM    557  CG1 VAL A  72     -21.125  11.719 -15.508  1.00 90.12           C  
ATOM    558  CG2 VAL A  72     -23.047  10.719 -14.242  1.00 90.12           C  
ATOM    559  N   GLU A  73     -19.922   9.062 -16.109  1.00 92.50           N  
ATOM    560  CA  GLU A  73     -19.875   8.242 -17.312  1.00 92.50           C  
ATOM    561  C   GLU A  73     -19.453   6.809 -17.000  1.00 92.50           C  
ATOM    562  CB  GLU A  73     -18.922   8.852 -18.344  1.00 92.50           C  
ATOM    563  O   GLU A  73     -20.078   5.855 -17.469  1.00 92.50           O  
ATOM    564  CG  GLU A  73     -19.406  10.164 -18.938  1.00 92.50           C  
ATOM    565  CD  GLU A  73     -18.344  10.883 -19.750  1.00 92.50           C  
ATOM    566  OE1 GLU A  73     -18.703  11.773 -20.562  1.00 92.50           O  
ATOM    567  OE2 GLU A  73     -17.141  10.562 -19.578  1.00 92.50           O  
ATOM    568  N   ILE A  74     -18.453   6.684 -16.234  1.00 92.94           N  
ATOM    569  CA  ILE A  74     -17.984   5.367 -15.828  1.00 92.94           C  
ATOM    570  C   ILE A  74     -19.078   4.641 -15.055  1.00 92.94           C  
ATOM    571  CB  ILE A  74     -16.703   5.473 -14.969  1.00 92.94           C  
ATOM    572  O   ILE A  74     -19.297   3.445 -15.258  1.00 92.94           O  
ATOM    573  CG1 ILE A  74     -15.547   6.047 -15.797  1.00 92.94           C  
ATOM    574  CG2 ILE A  74     -16.328   4.105 -14.383  1.00 92.94           C  
ATOM    575  CD1 ILE A  74     -14.328   6.438 -14.977  1.00 92.94           C  
ATOM    576  N   LEU A  75     -19.797   5.344 -14.227  1.00 92.75           N  
ATOM    577  CA  LEU A  75     -20.797   4.773 -13.328  1.00 92.75           C  
ATOM    578  C   LEU A  75     -22.078   4.422 -14.086  1.00 92.75           C  
ATOM    579  CB  LEU A  75     -21.125   5.750 -12.195  1.00 92.75           C  
ATOM    580  O   LEU A  75     -22.922   3.670 -13.586  1.00 92.75           O  
ATOM    581  CG  LEU A  75     -19.953   6.145 -11.289  1.00 92.75           C  
ATOM    582  CD1 LEU A  75     -20.391   7.207 -10.289  1.00 92.75           C  
ATOM    583  CD2 LEU A  75     -19.406   4.918 -10.562  1.00 92.75           C  
ATOM    584  N   SER A  76     -22.234   4.934 -15.273  1.00 91.75           N  
ATOM    585  CA  SER A  76     -23.453   4.684 -16.047  1.00 91.75           C  
ATOM    586  C   SER A  76     -23.219   3.592 -17.094  1.00 91.75           C  
ATOM    587  CB  SER A  76     -23.922   5.965 -16.734  1.00 91.75           C  
ATOM    588  O   SER A  76     -24.172   3.082 -17.672  1.00 91.75           O  
ATOM    589  OG  SER A  76     -22.922   6.480 -17.578  1.00 91.75           O  
ATOM    590  N   HIS A  77     -22.047   3.203 -17.312  1.00 93.88           N  
ATOM    591  CA  HIS A  77     -21.766   2.178 -18.297  1.00 93.88           C  
ATOM    592  C   HIS A  77     -22.203   0.801 -17.828  1.00 93.88           C  
ATOM    593  CB  HIS A  77     -20.266   2.160 -18.641  1.00 93.88           C  
ATOM    594  O   HIS A  77     -21.859   0.379 -16.719  1.00 93.88           O  
ATOM    595  CG  HIS A  77     -19.938   1.361 -19.859  1.00 93.88           C  
ATOM    596  CD2 HIS A  77     -19.594   1.748 -21.109  1.00 93.88           C  
ATOM    597  ND1 HIS A  77     -19.953  -0.017 -19.875  1.00 93.88           N  
ATOM    598  CE1 HIS A  77     -19.625  -0.444 -21.078  1.00 93.88           C  
ATOM    599  NE2 HIS A  77     -19.391   0.608 -21.844  1.00 93.88           N  
ATOM    600  N   PRO A  78     -22.859   0.021 -18.594  1.00 92.94           N  
ATOM    601  CA  PRO A  78     -23.453  -1.230 -18.109  1.00 92.94           C  
ATOM    602  C   PRO A  78     -22.422  -2.326 -17.875  1.00 92.94           C  
ATOM    603  CB  PRO A  78     -24.422  -1.618 -19.250  1.00 92.94           C  
ATOM    604  O   PRO A  78     -22.688  -3.295 -17.172  1.00 92.94           O  
ATOM    605  CG  PRO A  78     -23.891  -0.906 -20.453  1.00 92.94           C  
ATOM    606  CD  PRO A  78     -23.250   0.374 -20.000  1.00 92.94           C  
ATOM    607  N   ARG A  79     -21.312  -2.221 -18.453  1.00 96.44           N  
ATOM    608  CA  ARG A  79     -20.281  -3.246 -18.312  1.00 96.44           C  
ATOM    609  C   ARG A  79     -18.984  -2.646 -17.781  1.00 96.44           C  
ATOM    610  CB  ARG A  79     -20.031  -3.951 -19.641  1.00 96.44           C  
ATOM    611  O   ARG A  79     -17.906  -2.947 -18.297  1.00 96.44           O  
ATOM    612  CG  ARG A  79     -21.234  -4.727 -20.172  1.00 96.44           C  
ATOM    613  CD  ARG A  79     -20.984  -5.277 -21.562  1.00 96.44           C  
ATOM    614  NE  ARG A  79     -20.969  -4.215 -22.562  1.00 96.44           N  
ATOM    615  NH1 ARG A  79     -23.266  -4.129 -22.812  1.00 96.44           N  
ATOM    616  NH2 ARG A  79     -21.922  -2.729 -24.031  1.00 96.44           N  
ATOM    617  CZ  ARG A  79     -22.062  -3.693 -23.141  1.00 96.44           C  
ATOM    618  N   SER A  80     -19.125  -1.789 -16.859  1.00 95.69           N  
ATOM    619  CA  SER A  80     -17.969  -1.186 -16.172  1.00 95.69           C  
ATOM    620  C   SER A  80     -17.453  -2.084 -15.055  1.00 95.69           C  
ATOM    621  CB  SER A  80     -18.344   0.185 -15.609  1.00 95.69           C  
ATOM    622  O   SER A  80     -18.156  -2.316 -14.070  1.00 95.69           O  
ATOM    623  OG  SER A  80     -17.344   0.658 -14.734  1.00 95.69           O  
ATOM    624  N   VAL A  81     -16.234  -2.516 -15.188  1.00 95.81           N  
ATOM    625  CA  VAL A  81     -15.625  -3.369 -14.180  1.00 95.81           C  
ATOM    626  C   VAL A  81     -15.508  -2.604 -12.859  1.00 95.81           C  
ATOM    627  CB  VAL A  81     -14.242  -3.879 -14.625  1.00 95.81           C  
ATOM    628  O   VAL A  81     -15.633  -3.188 -11.781  1.00 95.81           O  
ATOM    629  CG1 VAL A  81     -13.508  -4.547 -13.461  1.00 95.81           C  
ATOM    630  CG2 VAL A  81     -14.383  -4.848 -15.797  1.00 95.81           C  
ATOM    631  N   GLU A  82     -15.234  -1.327 -12.938  1.00 93.38           N  
ATOM    632  CA  GLU A  82     -15.094  -0.531 -11.719  1.00 93.38           C  
ATOM    633  C   GLU A  82     -16.359  -0.598 -10.875  1.00 93.38           C  
ATOM    634  CB  GLU A  82     -14.766   0.925 -12.062  1.00 93.38           C  
ATOM    635  O   GLU A  82     -16.297  -0.650  -9.641  1.00 93.38           O  
ATOM    636  CG  GLU A  82     -14.281   1.741 -10.875  1.00 93.38           C  
ATOM    637  CD  GLU A  82     -13.461   2.957 -11.273  1.00 93.38           C  
ATOM    638  OE1 GLU A  82     -13.164   3.805 -10.406  1.00 93.38           O  
ATOM    639  OE2 GLU A  82     -13.117   3.064 -12.477  1.00 93.38           O  
ATOM    640  N   ARG A  83     -17.500  -0.591 -11.469  1.00 94.25           N  
ATOM    641  CA  ARG A  83     -18.766  -0.706 -10.734  1.00 94.25           C  
ATOM    642  C   ARG A  83     -18.859  -2.055 -10.023  1.00 94.25           C  
ATOM    643  CB  ARG A  83     -19.953  -0.514 -11.672  1.00 94.25           C  
ATOM    644  O   ARG A  83     -19.484  -2.166  -8.969  1.00 94.25           O  
ATOM    645  CG  ARG A  83     -20.094   0.899 -12.219  1.00 94.25           C  
ATOM    646  CD  ARG A  83     -21.250   1.021 -13.188  1.00 94.25           C  
ATOM    647  NE  ARG A  83     -22.531   0.825 -12.516  1.00 94.25           N  
ATOM    648  NH1 ARG A  83     -23.703   0.322 -14.445  1.00 94.25           N  
ATOM    649  NH2 ARG A  83     -24.781   0.344 -12.422  1.00 94.25           N  
ATOM    650  CZ  ARG A  83     -23.672   0.497 -13.125  1.00 94.25           C  
ATOM    651  N   LEU A  84     -18.281  -3.062 -10.633  1.00 92.94           N  
ATOM    652  CA  LEU A  84     -18.266  -4.395 -10.039  1.00 92.94           C  
ATOM    653  C   LEU A  84     -17.344  -4.441  -8.828  1.00 92.94           C  
ATOM    654  CB  LEU A  84     -17.844  -5.441 -11.070  1.00 92.94           C  
ATOM    655  O   LEU A  84     -17.594  -5.184  -7.875  1.00 92.94           O  
ATOM    656  CG  LEU A  84     -17.953  -6.902 -10.641  1.00 92.94           C  
ATOM    657  CD1 LEU A  84     -19.422  -7.293 -10.484  1.00 92.94           C  
ATOM    658  CD2 LEU A  84     -17.266  -7.812 -11.641  1.00 92.94           C  
ATOM    659  N   LEU A  85     -16.344  -3.629  -8.820  1.00 92.25           N  
ATOM    660  CA  LEU A  85     -15.297  -3.693  -7.805  1.00 92.25           C  
ATOM    661  C   LEU A  85     -15.578  -2.717  -6.668  1.00 92.25           C  
ATOM    662  CB  LEU A  85     -13.922  -3.393  -8.422  1.00 92.25           C  
ATOM    663  O   LEU A  85     -14.852  -2.691  -5.668  1.00 92.25           O  
ATOM    664  CG  LEU A  85     -13.438  -4.367  -9.492  1.00 92.25           C  
ATOM    665  CD1 LEU A  85     -12.078  -3.928 -10.031  1.00 92.25           C  
ATOM    666  CD2 LEU A  85     -13.359  -5.785  -8.938  1.00 92.25           C  
ATOM    667  N   MET A  86     -16.562  -1.928  -6.734  1.00 88.31           N  
ATOM    668  CA  MET A  86     -16.844  -0.897  -5.742  1.00 88.31           C  
ATOM    669  C   MET A  86     -17.312  -1.521  -4.430  1.00 88.31           C  
ATOM    670  CB  MET A  86     -17.906   0.068  -6.266  1.00 88.31           C  
ATOM    671  O   MET A  86     -18.047  -2.504  -4.430  1.00 88.31           O  
ATOM    672  CG  MET A  86     -17.406   1.033  -7.320  1.00 88.31           C  
ATOM    673  SD  MET A  86     -18.703   2.174  -7.926  1.00 88.31           S  
ATOM    674  CE  MET A  86     -17.750   3.180  -9.086  1.00 88.31           C  
ATOM    675  N   LYS A  87     -16.797  -0.953  -3.354  1.00 82.69           N  
ATOM    676  CA  LYS A  87     -17.203  -1.310  -1.997  1.00 82.69           C  
ATOM    677  C   LYS A  87     -17.891  -0.134  -1.300  1.00 82.69           C  
ATOM    678  CB  LYS A  87     -16.000  -1.780  -1.180  1.00 82.69           C  
ATOM    679  O   LYS A  87     -18.156   0.894  -1.925  1.00 82.69           O  
ATOM    680  CG  LYS A  87     -15.430  -3.113  -1.635  1.00 82.69           C  
ATOM    681  CD  LYS A  87     -16.188  -4.285  -1.025  1.00 82.69           C  
ATOM    682  CE  LYS A  87     -15.328  -5.539  -0.957  1.00 82.69           C  
ATOM    683  NZ  LYS A  87     -16.016  -6.652  -0.247  1.00 82.69           N  
ATOM    684  N   GLN A  88     -18.203  -0.344  -0.048  1.00 74.38           N  
ATOM    685  CA  GLN A  88     -18.938   0.666   0.701  1.00 74.38           C  
ATOM    686  C   GLN A  88     -18.172   1.982   0.758  1.00 74.38           C  
ATOM    687  CB  GLN A  88     -19.234   0.172   2.117  1.00 74.38           C  
ATOM    688  O   GLN A  88     -18.750   3.057   0.602  1.00 74.38           O  
ATOM    689  CG  GLN A  88     -20.094   1.131   2.934  1.00 74.38           C  
ATOM    690  CD  GLN A  88     -21.469   1.355   2.326  1.00 74.38           C  
ATOM    691  NE2 GLN A  88     -21.938   2.598   2.365  1.00 74.38           N  
ATOM    692  OE1 GLN A  88     -22.109   0.420   1.824  1.00 74.38           O  
ATOM    693  N   GLU A  89     -16.953   1.902   0.956  1.00 75.44           N  
ATOM    694  CA  GLU A  89     -16.141   3.111   1.036  1.00 75.44           C  
ATOM    695  C   GLU A  89     -16.297   3.961  -0.221  1.00 75.44           C  
ATOM    696  CB  GLU A  89     -14.672   2.752   1.259  1.00 75.44           C  
ATOM    697  O   GLU A  89     -16.391   5.188  -0.140  1.00 75.44           O  
ATOM    698  CG  GLU A  89     -13.742   3.959   1.302  1.00 75.44           C  
ATOM    699  CD  GLU A  89     -12.273   3.582   1.354  1.00 75.44           C  
ATOM    700  OE1 GLU A  89     -11.406   4.492   1.315  1.00 75.44           O  
ATOM    701  OE2 GLU A  89     -11.977   2.369   1.436  1.00 75.44           O  
ATOM    702  N   SER A  90     -16.250   3.299  -1.381  1.00 83.81           N  
ATOM    703  CA  SER A  90     -16.391   4.008  -2.646  1.00 83.81           C  
ATOM    704  C   SER A  90     -17.781   4.629  -2.770  1.00 83.81           C  
ATOM    705  CB  SER A  90     -16.141   3.068  -3.824  1.00 83.81           C  
ATOM    706  O   SER A  90     -17.922   5.754  -3.250  1.00 83.81           O  
ATOM    707  OG  SER A  90     -14.820   2.543  -3.773  1.00 83.81           O  
ATOM    708  N   VAL A  91     -18.750   3.949  -2.318  1.00 81.81           N  
ATOM    709  CA  VAL A  91     -20.125   4.434  -2.395  1.00 81.81           C  
ATOM    710  C   VAL A  91     -20.297   5.648  -1.482  1.00 81.81           C  
ATOM    711  CB  VAL A  91     -21.141   3.334  -2.010  1.00 81.81           C  
ATOM    712  O   VAL A  91     -20.922   6.641  -1.871  1.00 81.81           O  
ATOM    713  CG1 VAL A  91     -22.562   3.895  -1.979  1.00 81.81           C  
ATOM    714  CG2 VAL A  91     -21.047   2.160  -2.984  1.00 81.81           C  
ATOM    715  N   ASP A  92     -19.719   5.582  -0.335  1.00 76.50           N  
ATOM    716  CA  ASP A  92     -19.766   6.703   0.597  1.00 76.50           C  
ATOM    717  C   ASP A  92     -19.094   7.941   0.010  1.00 76.50           C  
ATOM    718  CB  ASP A  92     -19.109   6.328   1.930  1.00 76.50           C  
ATOM    719  O   ASP A  92     -19.594   9.055   0.149  1.00 76.50           O  
ATOM    720  CG  ASP A  92     -19.891   5.270   2.691  1.00 76.50           C  
ATOM    721  OD1 ASP A  92     -21.078   5.039   2.381  1.00 76.50           O  
ATOM    722  OD2 ASP A  92     -19.312   4.660   3.613  1.00 76.50           O  
ATOM    723  N   PHE A  93     -18.000   7.672  -0.577  1.00 77.75           N  
ATOM    724  CA  PHE A  93     -17.297   8.766  -1.222  1.00 77.75           C  
ATOM    725  C   PHE A  93     -18.141   9.391  -2.322  1.00 77.75           C  
ATOM    726  CB  PHE A  93     -15.961   8.281  -1.800  1.00 77.75           C  
ATOM    727  O   PHE A  93     -18.219  10.617  -2.439  1.00 77.75           O  
ATOM    728  CG  PHE A  93     -15.219   9.328  -2.590  1.00 77.75           C  
ATOM    729  CD1 PHE A  93     -15.234   9.305  -3.979  1.00 77.75           C  
ATOM    730  CD2 PHE A  93     -14.508  10.328  -1.942  1.00 77.75           C  
ATOM    731  CE1 PHE A  93     -14.555  10.273  -4.715  1.00 77.75           C  
ATOM    732  CE2 PHE A  93     -13.820  11.297  -2.668  1.00 77.75           C  
ATOM    733  CZ  PHE A  93     -13.844  11.266  -4.055  1.00 77.75           C  
ATOM    734  N   LEU A  94     -18.797   8.570  -3.107  1.00 83.62           N  
ATOM    735  CA  LEU A  94     -19.656   9.070  -4.180  1.00 83.62           C  
ATOM    736  C   LEU A  94     -20.797   9.914  -3.613  1.00 83.62           C  
ATOM    737  CB  LEU A  94     -20.219   7.918  -5.004  1.00 83.62           C  
ATOM    738  O   LEU A  94     -21.156  10.938  -4.195  1.00 83.62           O  
ATOM    739  CG  LEU A  94     -19.203   7.117  -5.832  1.00 83.62           C  
ATOM    740  CD1 LEU A  94     -19.906   5.945  -6.523  1.00 83.62           C  
ATOM    741  CD2 LEU A  94     -18.516   8.016  -6.855  1.00 83.62           C  
ATOM    742  N   ARG A  95     -21.250   9.508  -2.588  1.00 77.06           N  
ATOM    743  CA  ARG A  95     -22.281  10.289  -1.916  1.00 77.06           C  
ATOM    744  C   ARG A  95     -21.734  11.656  -1.502  1.00 77.06           C  
ATOM    745  CB  ARG A  95     -22.812   9.547  -0.691  1.00 77.06           C  
ATOM    746  O   ARG A  95     -22.391  12.680  -1.718  1.00 77.06           O  
ATOM    747  CG  ARG A  95     -24.047  10.180  -0.073  1.00 77.06           C  
ATOM    748  CD  ARG A  95     -24.578   9.352   1.089  1.00 77.06           C  
ATOM    749  NE  ARG A  95     -25.000   8.023   0.657  1.00 77.06           N  
ATOM    750  NH1 ARG A  95     -23.562   6.883   2.051  1.00 77.06           N  
ATOM    751  NH2 ARG A  95     -24.969   5.730   0.660  1.00 77.06           N  
ATOM    752  CZ  ARG A  95     -24.516   6.883   1.123  1.00 77.06           C  
ATOM    753  N   ALA A  96     -20.641  11.609  -0.961  1.00 71.38           N  
ATOM    754  CA  ALA A  96     -20.016  12.836  -0.460  1.00 71.38           C  
ATOM    755  C   ALA A  96     -19.766  13.828  -1.594  1.00 71.38           C  
ATOM    756  CB  ALA A  96     -18.719  12.516   0.262  1.00 71.38           C  
ATOM    757  O   ALA A  96     -19.812  15.039  -1.387  1.00 71.38           O  
ATOM    758  N   ILE A  97     -19.516  13.320  -2.801  1.00 74.56           N  
ATOM    759  CA  ILE A  97     -19.188  14.219  -3.902  1.00 74.56           C  
ATOM    760  C   ILE A  97     -20.469  14.578  -4.660  1.00 74.56           C  
ATOM    761  CB  ILE A  97     -18.156  13.594  -4.863  1.00 74.56           C  
ATOM    762  O   ILE A  97     -20.422  15.219  -5.711  1.00 74.56           O  
ATOM    763  CG1 ILE A  97     -18.703  12.297  -5.469  1.00 74.56           C  
ATOM    764  CG2 ILE A  97     -16.828  13.352  -4.141  1.00 74.56           C  
ATOM    765  CD1 ILE A  97     -17.875  11.758  -6.621  1.00 74.56           C  
ATOM    766  N   GLY A  98     -21.578  14.094  -4.242  1.00 78.25           N  
ATOM    767  CA  GLY A  98     -22.844  14.578  -4.758  1.00 78.25           C  
ATOM    768  C   GLY A  98     -23.453  13.664  -5.809  1.00 78.25           C  
ATOM    769  O   GLY A  98     -24.344  14.078  -6.559  1.00 78.25           O  
ATOM    770  N   ILE A  99     -22.906  12.539  -5.977  1.00 83.12           N  
ATOM    771  CA  ILE A  99     -23.516  11.602  -6.906  1.00 83.12           C  
ATOM    772  C   ILE A  99     -24.875  11.156  -6.371  1.00 83.12           C  
ATOM    773  CB  ILE A  99     -22.609  10.375  -7.152  1.00 83.12           C  
ATOM    774  O   ILE A  99     -24.984  10.734  -5.215  1.00 83.12           O  
ATOM    775  CG1 ILE A  99     -21.266  10.812  -7.746  1.00 83.12           C  
ATOM    776  CG2 ILE A  99     -23.312   9.359  -8.062  1.00 83.12           C  
ATOM    777  CD1 ILE A  99     -21.375  11.391  -9.148  1.00 83.12           C  
ATOM    778  N   ALA A 100     -25.781  11.297  -7.297  1.00 82.62           N  
ATOM    779  CA  ALA A 100     -27.141  10.938  -6.902  1.00 82.62           C  
ATOM    780  C   ALA A 100     -27.312   9.430  -6.801  1.00 82.62           C  
ATOM    781  CB  ALA A 100     -28.156  11.516  -7.891  1.00 82.62           C  
ATOM    782  O   ALA A 100     -26.812   8.680  -7.645  1.00 82.62           O  
ATOM    783  N   ASN A 101     -27.953   8.867  -5.793  1.00 80.75           N  
ATOM    784  CA  ASN A 101     -28.250   7.457  -5.551  1.00 80.75           C  
ATOM    785  C   ASN A 101     -27.000   6.590  -5.672  1.00 80.75           C  
ATOM    786  CB  ASN A 101     -29.344   6.969  -6.508  1.00 80.75           C  
ATOM    787  O   ASN A 101     -26.984   5.621  -6.434  1.00 80.75           O  
ATOM    788  CG  ASN A 101     -30.656   7.684  -6.312  1.00 80.75           C  
ATOM    789  ND2 ASN A 101     -31.328   8.000  -7.410  1.00 80.75           N  
ATOM    790  OD1 ASN A 101     -31.078   7.949  -5.180  1.00 80.75           O  
ATOM    791  N   PRO A 102     -26.078   6.930  -5.020  1.00 82.25           N  
ATOM    792  CA  PRO A 102     -24.797   6.199  -5.113  1.00 82.25           C  
ATOM    793  C   PRO A 102     -24.938   4.727  -4.738  1.00 82.25           C  
ATOM    794  CB  PRO A 102     -23.906   6.934  -4.121  1.00 82.25           C  
ATOM    795  O   PRO A 102     -24.141   3.896  -5.172  1.00 82.25           O  
ATOM    796  CG  PRO A 102     -24.844   7.586  -3.158  1.00 82.25           C  
ATOM    797  CD  PRO A 102     -26.094   7.941  -3.893  1.00 82.25           C  
ATOM    798  N   GLU A 103     -25.953   4.285  -4.051  1.00 77.94           N  
ATOM    799  CA  GLU A 103     -26.141   2.906  -3.615  1.00 77.94           C  
ATOM    800  C   GLU A 103     -26.484   1.997  -4.789  1.00 77.94           C  
ATOM    801  CB  GLU A 103     -27.234   2.828  -2.549  1.00 77.94           C  
ATOM    802  O   GLU A 103     -26.312   0.779  -4.711  1.00 77.94           O  
ATOM    803  CG  GLU A 103     -28.594   3.346  -3.020  1.00 77.94           C  
ATOM    804  CD  GLU A 103     -28.719   4.859  -2.934  1.00 77.94           C  
ATOM    805  OE1 GLU A 103     -29.797   5.395  -3.260  1.00 77.94           O  
ATOM    806  OE2 GLU A 103     -27.719   5.512  -2.539  1.00 77.94           O  
ATOM    807  N   LYS A 104     -26.938   2.494  -5.852  1.00 82.44           N  
ATOM    808  CA  LYS A 104     -27.344   1.709  -7.012  1.00 82.44           C  
ATOM    809  C   LYS A 104     -26.203   1.611  -8.031  1.00 82.44           C  
ATOM    810  CB  LYS A 104     -28.578   2.318  -7.664  1.00 82.44           C  
ATOM    811  O   LYS A 104     -26.359   0.972  -9.078  1.00 82.44           O  
ATOM    812  CG  LYS A 104     -29.844   2.223  -6.809  1.00 82.44           C  
ATOM    813  CD  LYS A 104     -31.094   2.383  -7.648  1.00 82.44           C  
ATOM    814  CE  LYS A 104     -32.344   2.199  -6.812  1.00 82.44           C  
ATOM    815  NZ  LYS A 104     -33.594   2.328  -7.637  1.00 82.44           N  
ATOM    816  N   VAL A 105     -25.188   2.174  -7.754  1.00 85.62           N  
ATOM    817  CA  VAL A 105     -24.078   2.254  -8.703  1.00 85.62           C  
ATOM    818  C   VAL A 105     -23.391   0.894  -8.812  1.00 85.62           C  
ATOM    819  CB  VAL A 105     -23.047   3.338  -8.297  1.00 85.62           C  
ATOM    820  O   VAL A 105     -23.094   0.426  -9.914  1.00 85.62           O  
ATOM    821  CG1 VAL A 105     -21.766   3.189  -9.094  1.00 85.62           C  
ATOM    822  CG2 VAL A 105     -23.656   4.730  -8.484  1.00 85.62           C  
ATOM    823  N   PRO A 106     -23.203   0.156  -7.723  1.00 82.19           N  
ATOM    824  CA  PRO A 106     -22.578  -1.158  -7.859  1.00 82.19           C  
ATOM    825  C   PRO A 106     -23.438  -2.152  -8.625  1.00 82.19           C  
ATOM    826  CB  PRO A 106     -22.375  -1.608  -6.410  1.00 82.19           C  
ATOM    827  O   PRO A 106     -24.672  -2.117  -8.516  1.00 82.19           O  
ATOM    828  CG  PRO A 106     -22.406  -0.346  -5.609  1.00 82.19           C  
ATOM    829  CD  PRO A 106     -23.328   0.626  -6.289  1.00 82.19           C  
ATOM    830  N   LEU A 107     -22.688  -3.002  -9.461  1.00 83.81           N  
ATOM    831  CA  LEU A 107     -23.406  -4.023 -10.219  1.00 83.81           C  
ATOM    832  C   LEU A 107     -23.656  -5.262  -9.367  1.00 83.81           C  
ATOM    833  CB  LEU A 107     -22.609  -4.406 -11.477  1.00 83.81           C  
ATOM    834  O   LEU A 107     -22.766  -6.102  -9.203  1.00 83.81           O  
ATOM    835  CG  LEU A 107     -22.453  -3.318 -12.539  1.00 83.81           C  
ATOM    836  CD1 LEU A 107     -21.453  -3.756 -13.602  1.00 83.81           C  
ATOM    837  CD2 LEU A 107     -23.797  -2.988 -13.172  1.00 83.81           C  
ATOM    838  N   GLU A 108     -24.812  -5.359  -8.875  1.00 75.50           N  
ATOM    839  CA  GLU A 108     -25.156  -6.473  -7.988  1.00 75.50           C  
ATOM    840  C   GLU A 108     -25.328  -7.770  -8.773  1.00 75.50           C  
ATOM    841  CB  GLU A 108     -26.422  -6.168  -7.195  1.00 75.50           C  
ATOM    842  O   GLU A 108     -24.906  -8.836  -8.320  1.00 75.50           O  
ATOM    843  CG  GLU A 108     -26.250  -5.074  -6.152  1.00 75.50           C  
ATOM    844  CD  GLU A 108     -27.391  -5.027  -5.141  1.00 75.50           C  
ATOM    845  OE1 GLU A 108     -27.297  -4.246  -4.168  1.00 75.50           O  
ATOM    846  OE2 GLU A 108     -28.375  -5.773  -5.324  1.00 75.50           O  
ATOM    847  N   ASP A 109     -25.906  -7.672 -10.008  1.00 80.88           N  
ATOM    848  CA  ASP A 109     -26.156  -8.859 -10.820  1.00 80.88           C  
ATOM    849  C   ASP A 109     -24.938  -9.227 -11.648  1.00 80.88           C  
ATOM    850  CB  ASP A 109     -27.359  -8.633 -11.734  1.00 80.88           C  
ATOM    851  O   ASP A 109     -24.953 -10.227 -12.367  1.00 80.88           O  
ATOM    852  CG  ASP A 109     -28.672  -8.445 -10.969  1.00 80.88           C  
ATOM    853  OD1 ASP A 109     -28.812  -9.016  -9.867  1.00 80.88           O  
ATOM    854  OD2 ASP A 109     -29.547  -7.727 -11.477  1.00 80.88           O  
ATOM    855  N   GLY A 110     -23.938  -8.477 -11.531  1.00 91.81           N  
ATOM    856  CA  GLY A 110     -22.719  -8.734 -12.297  1.00 91.81           C  
ATOM    857  C   GLY A 110     -22.828  -8.312 -13.750  1.00 91.81           C  
ATOM    858  O   GLY A 110     -23.609  -7.426 -14.086  1.00 91.81           O  
ATOM    859  N   ILE A 111     -21.906  -8.695 -14.594  1.00 95.88           N  
ATOM    860  CA  ILE A 111     -21.844  -8.438 -16.031  1.00 95.88           C  
ATOM    861  C   ILE A 111     -22.016  -9.750 -16.797  1.00 95.88           C  
ATOM    862  CB  ILE A 111     -20.516  -7.754 -16.422  1.00 95.88           C  
ATOM    863  O   ILE A 111     -21.344 -10.742 -16.500  1.00 95.88           O  
ATOM    864  CG1 ILE A 111     -20.312  -6.469 -15.609  1.00 95.88           C  
ATOM    865  CG2 ILE A 111     -20.484  -7.465 -17.922  1.00 95.88           C  
ATOM    866  CD1 ILE A 111     -18.922  -5.867 -15.734  1.00 95.88           C  
ATOM    867  N   SER A 112     -23.000  -9.805 -17.688  1.00 95.06           N  
ATOM    868  CA  SER A 112     -23.203 -10.953 -18.562  1.00 95.06           C  
ATOM    869  C   SER A 112     -23.344 -10.531 -20.016  1.00 95.06           C  
ATOM    870  CB  SER A 112     -24.453 -11.734 -18.125  1.00 95.06           C  
ATOM    871  O   SER A 112     -24.078  -9.586 -20.328  1.00 95.06           O  
ATOM    872  OG  SER A 112     -24.641 -12.875 -18.938  1.00 95.06           O  
ATOM    873  N   GLN A 113     -22.609 -11.141 -20.875  1.00 95.44           N  
ATOM    874  CA  GLN A 113     -22.625 -10.812 -22.297  1.00 95.44           C  
ATOM    875  C   GLN A 113     -22.484 -12.062 -23.156  1.00 95.44           C  
ATOM    876  CB  GLN A 113     -21.516  -9.820 -22.641  1.00 95.44           C  
ATOM    877  O   GLN A 113     -21.641 -12.922 -22.891  1.00 95.44           O  
ATOM    878  CG  GLN A 113     -21.516  -9.367 -24.094  1.00 95.44           C  
ATOM    879  CD  GLN A 113     -22.766  -8.586 -24.469  1.00 95.44           C  
ATOM    880  NE2 GLN A 113     -23.078  -8.547 -25.766  1.00 95.44           N  
ATOM    881  OE1 GLN A 113     -23.438  -8.016 -23.609  1.00 95.44           O  
ATOM    882  N   GLU A 114     -23.344 -12.219 -24.109  1.00 94.88           N  
ATOM    883  CA  GLU A 114     -23.266 -13.250 -25.141  1.00 94.88           C  
ATOM    884  C   GLU A 114     -22.734 -12.680 -26.453  1.00 94.88           C  
ATOM    885  CB  GLU A 114     -24.641 -13.883 -25.359  1.00 94.88           C  
ATOM    886  O   GLU A 114     -23.312 -11.750 -27.016  1.00 94.88           O  
ATOM    887  CG  GLU A 114     -25.172 -14.680 -24.172  1.00 94.88           C  
ATOM    888  CD  GLU A 114     -26.609 -15.141 -24.344  1.00 94.88           C  
ATOM    889  OE1 GLU A 114     -27.156 -15.750 -23.391  1.00 94.88           O  
ATOM    890  OE2 GLU A 114     -27.188 -14.883 -25.422  1.00 94.88           O  
ATOM    891  N   ILE A 115     -21.719 -13.227 -26.875  1.00 92.44           N  
ATOM    892  CA  ILE A 115     -21.062 -12.719 -28.062  1.00 92.44           C  
ATOM    893  C   ILE A 115     -21.188 -13.734 -29.203  1.00 92.44           C  
ATOM    894  CB  ILE A 115     -19.578 -12.398 -27.797  1.00 92.44           C  
ATOM    895  O   ILE A 115     -20.766 -14.883 -29.062  1.00 92.44           O  
ATOM    896  CG1 ILE A 115     -19.438 -11.516 -26.547  1.00 92.44           C  
ATOM    897  CG2 ILE A 115     -18.922 -11.734 -29.016  1.00 92.44           C  
ATOM    898  CD1 ILE A 115     -18.031 -11.484 -25.969  1.00 92.44           C  
ATOM    899  N   ASN A 116     -21.688 -13.242 -30.297  1.00 91.06           N  
ATOM    900  CA  ASN A 116     -21.703 -14.062 -31.500  1.00 91.06           C  
ATOM    901  C   ASN A 116     -20.312 -14.148 -32.125  1.00 91.06           C  
ATOM    902  CB  ASN A 116     -22.719 -13.516 -32.500  1.00 91.06           C  
ATOM    903  O   ASN A 116     -19.641 -13.133 -32.312  1.00 91.06           O  
ATOM    904  CG  ASN A 116     -22.969 -14.469 -33.656  1.00 91.06           C  
ATOM    905  ND2 ASN A 116     -24.234 -14.617 -34.031  1.00 91.06           N  
ATOM    906  OD1 ASN A 116     -22.031 -15.070 -34.188  1.00 91.06           O  
ATOM    907  N   LEU A 117     -19.922 -15.352 -32.438  1.00 86.88           N  
ATOM    908  CA  LEU A 117     -18.594 -15.555 -33.000  1.00 86.88           C  
ATOM    909  C   LEU A 117     -18.422 -14.766 -34.281  1.00 86.88           C  
ATOM    910  CB  LEU A 117     -18.344 -17.047 -33.250  1.00 86.88           C  
ATOM    911  O   LEU A 117     -17.297 -14.359 -34.625  1.00 86.88           O  
ATOM    912  CG  LEU A 117     -17.922 -17.875 -32.031  1.00 86.88           C  
ATOM    913  CD1 LEU A 117     -18.219 -19.359 -32.281  1.00 86.88           C  
ATOM    914  CD2 LEU A 117     -16.453 -17.672 -31.719  1.00 86.88           C  
ATOM    915  N   ALA A 118     -19.516 -14.508 -34.969  1.00 84.44           N  
ATOM    916  CA  ALA A 118     -19.453 -13.750 -36.219  1.00 84.44           C  
ATOM    917  C   ALA A 118     -19.109 -12.289 -35.969  1.00 84.44           C  
ATOM    918  CB  ALA A 118     -20.797 -13.844 -36.969  1.00 84.44           C  
ATOM    919  O   ALA A 118     -18.641 -11.578 -36.844  1.00 84.44           O  
ATOM    920  N   ASN A 119     -19.328 -11.906 -34.750  1.00 82.94           N  
ATOM    921  CA  ASN A 119     -19.062 -10.516 -34.375  1.00 82.94           C  
ATOM    922  C   ASN A 119     -17.656 -10.328 -33.844  1.00 82.94           C  
ATOM    923  CB  ASN A 119     -20.109 -10.016 -33.375  1.00 82.94           C  
ATOM    924  O   ASN A 119     -17.281  -9.219 -33.438  1.00 82.94           O  
ATOM    925  CG  ASN A 119     -21.500  -9.945 -33.969  1.00 82.94           C  
ATOM    926  ND2 ASN A 119     -22.516  -9.875 -33.125  1.00 82.94           N  
ATOM    927  OD1 ASN A 119     -21.672  -9.961 -35.188  1.00 82.94           O  
ATOM    928  N   PHE A 120     -16.891 -11.422 -33.750  1.00 82.44           N  
ATOM    929  CA  PHE A 120     -15.516 -11.289 -33.281  1.00 82.44           C  
ATOM    930  C   PHE A 120     -14.656 -10.625 -34.375  1.00 82.44           C  
ATOM    931  CB  PHE A 120     -14.938 -12.664 -32.938  1.00 82.44           C  
ATOM    932  O   PHE A 120     -14.578 -11.102 -35.500  1.00 82.44           O  
ATOM    933  CG  PHE A 120     -14.961 -12.969 -31.469  1.00 82.44           C  
ATOM    934  CD1 PHE A 120     -13.828 -12.789 -30.672  1.00 82.44           C  
ATOM    935  CD2 PHE A 120     -16.125 -13.430 -30.859  1.00 82.44           C  
ATOM    936  CE1 PHE A 120     -13.852 -13.070 -29.312  1.00 82.44           C  
ATOM    937  CE2 PHE A 120     -16.156 -13.711 -29.500  1.00 82.44           C  
ATOM    938  CZ  PHE A 120     -15.023 -13.531 -28.719  1.00 82.44           C  
ATOM    939  N   SER A 121     -14.156  -9.461 -34.000  1.00 83.75           N  
ATOM    940  CA  SER A 121     -13.234  -8.781 -34.906  1.00 83.75           C  
ATOM    941  C   SER A 121     -11.914  -9.539 -35.031  1.00 83.75           C  
ATOM    942  CB  SER A 121     -12.961  -7.352 -34.438  1.00 83.75           C  
ATOM    943  O   SER A 121     -11.523 -10.258 -34.125  1.00 83.75           O  
ATOM    944  OG  SER A 121     -11.828  -6.809 -35.094  1.00 83.75           O  
ATOM    945  N   THR A 122     -11.219  -9.406 -36.125  1.00 85.38           N  
ATOM    946  CA  THR A 122      -9.906 -10.008 -36.344  1.00 85.38           C  
ATOM    947  C   THR A 122      -8.875  -9.398 -35.406  1.00 85.38           C  
ATOM    948  CB  THR A 122      -9.445  -9.836 -37.812  1.00 85.38           C  
ATOM    949  O   THR A 122      -7.797  -9.969 -35.219  1.00 85.38           O  
ATOM    950  CG2 THR A 122     -10.359 -10.594 -38.781  1.00 85.38           C  
ATOM    951  OG1 THR A 122      -9.469  -8.445 -38.156  1.00 85.38           O  
ATOM    952  N   MET A 123      -9.273  -8.289 -34.875  1.00 85.69           N  
ATOM    953  CA  MET A 123      -8.352  -7.605 -33.969  1.00 85.69           C  
ATOM    954  C   MET A 123      -8.461  -8.164 -32.562  1.00 85.69           C  
ATOM    955  CB  MET A 123      -8.617  -6.098 -33.969  1.00 85.69           C  
ATOM    956  O   MET A 123      -7.629  -7.859 -31.703  1.00 85.69           O  
ATOM    957  CG  MET A 123      -8.398  -5.434 -35.312  1.00 85.69           C  
ATOM    958  SD  MET A 123      -6.707  -4.758 -35.500  1.00 85.69           S  
ATOM    959  CE  MET A 123      -6.723  -3.484 -34.219  1.00 85.69           C  
ATOM    960  N   HIS A 124      -9.508  -8.953 -32.375  1.00 90.00           N  
ATOM    961  CA  HIS A 124      -9.664  -9.547 -31.047  1.00 90.00           C  
ATOM    962  C   HIS A 124      -8.547 -10.547 -30.750  1.00 90.00           C  
ATOM    963  CB  HIS A 124     -11.031 -10.227 -30.922  1.00 90.00           C  
ATOM    964  O   HIS A 124      -8.273 -11.430 -31.562  1.00 90.00           O  
ATOM    965  CG  HIS A 124     -11.438 -10.484 -29.500  1.00 90.00           C  
ATOM    966  CD2 HIS A 124     -12.438  -9.961 -28.766  1.00 90.00           C  
ATOM    967  ND1 HIS A 124     -10.789 -11.391 -28.688  1.00 90.00           N  
ATOM    968  CE1 HIS A 124     -11.375 -11.406 -27.516  1.00 90.00           C  
ATOM    969  NE2 HIS A 124     -12.375 -10.547 -27.516  1.00 90.00           N  
ATOM    970  N   PRO A 125      -7.934 -10.477 -29.641  1.00 88.81           N  
ATOM    971  CA  PRO A 125      -6.781 -11.320 -29.312  1.00 88.81           C  
ATOM    972  C   PRO A 125      -7.113 -12.812 -29.344  1.00 88.81           C  
ATOM    973  CB  PRO A 125      -6.398 -10.883 -27.906  1.00 88.81           C  
ATOM    974  O   PRO A 125      -6.242 -13.641 -29.625  1.00 88.81           O  
ATOM    975  CG  PRO A 125      -6.820  -9.453 -27.812  1.00 88.81           C  
ATOM    976  CD  PRO A 125      -8.078  -9.281 -28.625  1.00 88.81           C  
ATOM    977  N   VAL A 126      -8.352 -13.156 -29.047  1.00 89.31           N  
ATOM    978  CA  VAL A 126      -8.719 -14.562 -28.969  1.00 89.31           C  
ATOM    979  C   VAL A 126      -9.328 -15.016 -30.297  1.00 89.31           C  
ATOM    980  CB  VAL A 126      -9.703 -14.836 -27.812  1.00 89.31           C  
ATOM    981  O   VAL A 126      -9.805 -16.141 -30.422  1.00 89.31           O  
ATOM    982  CG1 VAL A 126      -9.883 -16.344 -27.594  1.00 89.31           C  
ATOM    983  CG2 VAL A 126      -9.219 -14.164 -26.531  1.00 89.31           C  
ATOM    984  N   TYR A 127      -9.359 -14.180 -31.312  1.00 87.38           N  
ATOM    985  CA  TYR A 127     -10.039 -14.461 -32.594  1.00 87.38           C  
ATOM    986  C   TYR A 127      -9.469 -15.711 -33.250  1.00 87.38           C  
ATOM    987  CB  TYR A 127      -9.906 -13.266 -33.531  1.00 87.38           C  
ATOM    988  O   TYR A 127     -10.219 -16.625 -33.625  1.00 87.38           O  
ATOM    989  CG  TYR A 127     -10.430 -13.539 -34.938  1.00 87.38           C  
ATOM    990  CD1 TYR A 127      -9.562 -13.781 -35.969  1.00 87.38           C  
ATOM    991  CD2 TYR A 127     -11.797 -13.562 -35.188  1.00 87.38           C  
ATOM    992  CE1 TYR A 127     -10.039 -14.031 -37.250  1.00 87.38           C  
ATOM    993  CE2 TYR A 127     -12.289 -13.812 -36.469  1.00 87.38           C  
ATOM    994  OH  TYR A 127     -11.883 -14.289 -38.750  1.00 87.38           O  
ATOM    995  CZ  TYR A 127     -11.406 -14.047 -37.500  1.00 87.38           C  
ATOM    996  N   LYS A 128      -8.125 -15.781 -33.312  1.00 82.31           N  
ATOM    997  CA  LYS A 128      -7.500 -16.906 -34.000  1.00 82.31           C  
ATOM    998  C   LYS A 128      -7.805 -18.219 -33.312  1.00 82.31           C  
ATOM    999  CB  LYS A 128      -5.988 -16.703 -34.094  1.00 82.31           C  
ATOM   1000  O   LYS A 128      -7.949 -19.266 -33.969  1.00 82.31           O  
ATOM   1001  CG  LYS A 128      -5.566 -15.688 -35.156  1.00 82.31           C  
ATOM   1002  CD  LYS A 128      -4.051 -15.656 -35.344  1.00 82.31           C  
ATOM   1003  CE  LYS A 128      -3.629 -14.641 -36.375  1.00 82.31           C  
ATOM   1004  NZ  LYS A 128      -2.145 -14.602 -36.562  1.00 82.31           N  
ATOM   1005  N   ILE A 129      -7.957 -18.203 -32.094  1.00 84.94           N  
ATOM   1006  CA  ILE A 129      -8.195 -19.406 -31.312  1.00 84.94           C  
ATOM   1007  C   ILE A 129      -9.648 -19.844 -31.484  1.00 84.94           C  
ATOM   1008  CB  ILE A 129      -7.875 -19.172 -29.812  1.00 84.94           C  
ATOM   1009  O   ILE A 129      -9.922 -21.031 -31.656  1.00 84.94           O  
ATOM   1010  CG1 ILE A 129      -6.438 -18.672 -29.656  1.00 84.94           C  
ATOM   1011  CG2 ILE A 129      -8.102 -20.453 -29.000  1.00 84.94           C  
ATOM   1012  CD1 ILE A 129      -6.180 -17.953 -28.328  1.00 84.94           C  
ATOM   1013  N   VAL A 130     -10.500 -18.891 -31.516  1.00 82.06           N  
ATOM   1014  CA  VAL A 130     -11.922 -19.188 -31.625  1.00 82.06           C  
ATOM   1015  C   VAL A 130     -12.266 -19.578 -33.062  1.00 82.06           C  
ATOM   1016  CB  VAL A 130     -12.797 -18.000 -31.172  1.00 82.06           C  
ATOM   1017  O   VAL A 130     -13.156 -20.406 -33.281  1.00 82.06           O  
ATOM   1018  CG1 VAL A 130     -14.281 -18.328 -31.328  1.00 82.06           C  
ATOM   1019  CG2 VAL A 130     -12.477 -17.625 -29.719  1.00 82.06           C  
ATOM   1020  N   ALA A 131     -11.539 -19.031 -33.969  1.00 78.38           N  
ATOM   1021  CA  ALA A 131     -11.773 -19.344 -35.375  1.00 78.38           C  
ATOM   1022  C   ALA A 131     -11.398 -20.797 -35.688  1.00 78.38           C  
ATOM   1023  CB  ALA A 131     -10.992 -18.391 -36.281  1.00 78.38           C  
ATOM   1024  O   ALA A 131     -11.938 -21.391 -36.625  1.00 78.38           O  
ATOM   1025  N   ASP A 132     -10.516 -21.328 -34.906  1.00 75.00           N  
ATOM   1026  CA  ASP A 132     -10.047 -22.688 -35.156  1.00 75.00           C  
ATOM   1027  C   ASP A 132     -10.898 -23.703 -34.406  1.00 75.00           C  
ATOM   1028  CB  ASP A 132      -8.578 -22.828 -34.719  1.00 75.00           C  
ATOM   1029  O   ASP A 132     -10.570 -24.891 -34.344  1.00 75.00           O  
ATOM   1030  CG  ASP A 132      -7.613 -22.297 -35.781  1.00 75.00           C  
ATOM   1031  OD1 ASP A 132      -8.039 -22.016 -36.906  1.00 75.00           O  
ATOM   1032  OD2 ASP A 132      -6.414 -22.141 -35.438  1.00 75.00           O  
ATOM   1033  N   LEU A 133     -11.883 -23.141 -33.719  1.00 77.19           N  
ATOM   1034  CA  LEU A 133     -12.766 -24.078 -33.031  1.00 77.19           C  
ATOM   1035  C   LEU A 133     -13.469 -25.000 -34.000  1.00 77.19           C  
ATOM   1036  CB  LEU A 133     -13.805 -23.312 -32.188  1.00 77.19           C  
ATOM   1037  O   LEU A 133     -14.289 -24.547 -34.812  1.00 77.19           O  
ATOM   1038  CG  LEU A 133     -13.352 -22.859 -30.797  1.00 77.19           C  
ATOM   1039  CD1 LEU A 133     -14.203 -21.672 -30.328  1.00 77.19           C  
ATOM   1040  CD2 LEU A 133     -13.430 -24.016 -29.812  1.00 77.19           C  
ATOM   1041  N   LYS A 134     -12.719 -26.156 -34.406  1.00 63.50           N  
ATOM   1042  CA  LYS A 134     -13.234 -27.141 -35.344  1.00 63.50           C  
ATOM   1043  C   LYS A 134     -13.969 -28.266 -34.656  1.00 63.50           C  
ATOM   1044  CB  LYS A 134     -12.094 -27.703 -36.219  1.00 63.50           C  
ATOM   1045  O   LYS A 134     -13.672 -28.578 -33.500  1.00 63.50           O  
ATOM   1046  CG  LYS A 134     -11.414 -26.688 -37.094  1.00 63.50           C  
ATOM   1047  CD  LYS A 134     -10.445 -27.359 -38.062  1.00 63.50           C  
ATOM   1048  CE  LYS A 134      -9.727 -26.328 -38.938  1.00 63.50           C  
ATOM   1049  NZ  LYS A 134      -8.750 -26.969 -39.875  1.00 63.50           N  
ATOM   1050  N   GLY A 135     -15.055 -28.875 -35.188  1.00 63.69           N  
ATOM   1051  CA  GLY A 135     -15.711 -30.094 -34.750  1.00 63.69           C  
ATOM   1052  C   GLY A 135     -16.969 -29.828 -33.938  1.00 63.69           C  
ATOM   1053  O   GLY A 135     -17.797 -30.719 -33.750  1.00 63.69           O  
ATOM   1054  N   TYR A 136     -16.953 -28.578 -33.125  1.00 67.62           N  
ATOM   1055  CA  TYR A 136     -18.156 -28.250 -32.375  1.00 67.62           C  
ATOM   1056  C   TYR A 136     -18.891 -27.078 -33.031  1.00 67.62           C  
ATOM   1057  CB  TYR A 136     -17.828 -27.906 -30.938  1.00 67.62           C  
ATOM   1058  O   TYR A 136     -18.266 -26.219 -33.656  1.00 67.62           O  
ATOM   1059  CG  TYR A 136     -17.156 -29.031 -30.188  1.00 67.62           C  
ATOM   1060  CD1 TYR A 136     -17.875 -30.141 -29.750  1.00 67.62           C  
ATOM   1061  CD2 TYR A 136     -15.797 -28.984 -29.906  1.00 67.62           C  
ATOM   1062  CE1 TYR A 136     -17.266 -31.172 -29.062  1.00 67.62           C  
ATOM   1063  CE2 TYR A 136     -15.164 -30.016 -29.203  1.00 67.62           C  
ATOM   1064  OH  TYR A 136     -15.289 -32.125 -28.109  1.00 67.62           O  
ATOM   1065  CZ  TYR A 136     -15.906 -31.094 -28.797  1.00 67.62           C  
ATOM   1066  N   THR A 137     -20.141 -27.266 -33.188  1.00 78.69           N  
ATOM   1067  CA  THR A 137     -20.938 -26.172 -33.719  1.00 78.69           C  
ATOM   1068  C   THR A 137     -21.109 -25.078 -32.656  1.00 78.69           C  
ATOM   1069  CB  THR A 137     -22.312 -26.641 -34.219  1.00 78.69           C  
ATOM   1070  O   THR A 137     -22.156 -25.000 -32.000  1.00 78.69           O  
ATOM   1071  CG2 THR A 137     -22.234 -27.203 -35.625  1.00 78.69           C  
ATOM   1072  OG1 THR A 137     -22.797 -27.656 -33.312  1.00 78.69           O  
ATOM   1073  N   VAL A 138     -20.000 -24.375 -32.344  1.00 86.50           N  
ATOM   1074  CA  VAL A 138     -20.031 -23.250 -31.422  1.00 86.50           C  
ATOM   1075  C   VAL A 138     -20.438 -21.984 -32.188  1.00 86.50           C  
ATOM   1076  CB  VAL A 138     -18.656 -23.031 -30.750  1.00 86.50           C  
ATOM   1077  O   VAL A 138     -19.844 -21.625 -33.188  1.00 86.50           O  
ATOM   1078  CG1 VAL A 138     -18.719 -21.891 -29.734  1.00 86.50           C  
ATOM   1079  CG2 VAL A 138     -18.203 -24.328 -30.062  1.00 86.50           C  
ATOM   1080  N   GLU A 139     -21.516 -21.344 -31.719  1.00 89.31           N  
ATOM   1081  CA  GLU A 139     -21.984 -20.141 -32.375  1.00 89.31           C  
ATOM   1082  C   GLU A 139     -21.828 -18.922 -31.469  1.00 89.31           C  
ATOM   1083  CB  GLU A 139     -23.453 -20.297 -32.812  1.00 89.31           C  
ATOM   1084  O   GLU A 139     -21.641 -17.797 -31.953  1.00 89.31           O  
ATOM   1085  CG  GLU A 139     -23.656 -20.297 -34.312  1.00 89.31           C  
ATOM   1086  CD  GLU A 139     -25.094 -20.531 -34.719  1.00 89.31           C  
ATOM   1087  OE1 GLU A 139     -25.391 -20.578 -35.938  1.00 89.31           O  
ATOM   1088  OE2 GLU A 139     -25.953 -20.688 -33.812  1.00 89.31           O  
ATOM   1089  N   PHE A 140     -21.875 -19.172 -30.156  1.00 92.00           N  
ATOM   1090  CA  PHE A 140     -21.797 -18.062 -29.203  1.00 92.00           C  
ATOM   1091  C   PHE A 140     -20.812 -18.391 -28.078  1.00 92.00           C  
ATOM   1092  CB  PHE A 140     -23.172 -17.734 -28.625  1.00 92.00           C  
ATOM   1093  O   PHE A 140     -20.594 -19.562 -27.766  1.00 92.00           O  
ATOM   1094  CG  PHE A 140     -24.188 -17.328 -29.656  1.00 92.00           C  
ATOM   1095  CD1 PHE A 140     -24.391 -15.992 -29.969  1.00 92.00           C  
ATOM   1096  CD2 PHE A 140     -24.938 -18.281 -30.328  1.00 92.00           C  
ATOM   1097  CE1 PHE A 140     -25.328 -15.609 -30.922  1.00 92.00           C  
ATOM   1098  CE2 PHE A 140     -25.875 -17.922 -31.281  1.00 92.00           C  
ATOM   1099  CZ  PHE A 140     -26.062 -16.578 -31.578  1.00 92.00           C  
ATOM   1100  N   ILE A 141     -20.172 -17.359 -27.594  1.00 93.81           N  
ATOM   1101  CA  ILE A 141     -19.438 -17.422 -26.328  1.00 93.81           C  
ATOM   1102  C   ILE A 141     -20.125 -16.531 -25.297  1.00 93.81           C  
ATOM   1103  CB  ILE A 141     -17.969 -16.984 -26.516  1.00 93.81           C  
ATOM   1104  O   ILE A 141     -20.453 -15.383 -25.562  1.00 93.81           O  
ATOM   1105  CG1 ILE A 141     -17.250 -17.922 -27.500  1.00 93.81           C  
ATOM   1106  CG2 ILE A 141     -17.234 -16.953 -25.172  1.00 93.81           C  
ATOM   1107  CD1 ILE A 141     -15.852 -17.484 -27.875  1.00 93.81           C  
ATOM   1108  N   GLN A 142     -20.422 -17.078 -24.188  1.00 96.00           N  
ATOM   1109  CA  GLN A 142     -21.016 -16.312 -23.094  1.00 96.00           C  
ATOM   1110  C   GLN A 142     -20.016 -16.078 -21.969  1.00 96.00           C  
ATOM   1111  CB  GLN A 142     -22.266 -17.016 -22.547  1.00 96.00           C  
ATOM   1112  O   GLN A 142     -19.328 -17.000 -21.547  1.00 96.00           O  
ATOM   1113  CG  GLN A 142     -22.984 -16.234 -21.469  1.00 96.00           C  
ATOM   1114  CD  GLN A 142     -24.094 -17.031 -20.812  1.00 96.00           C  
ATOM   1115  NE2 GLN A 142     -25.203 -16.359 -20.484  1.00 96.00           N  
ATOM   1116  OE1 GLN A 142     -23.984 -18.234 -20.609  1.00 96.00           O  
ATOM   1117  N   ILE A 143     -19.891 -14.859 -21.547  1.00 96.75           N  
ATOM   1118  CA  ILE A 143     -19.047 -14.492 -20.422  1.00 96.75           C  
ATOM   1119  C   ILE A 143     -19.891 -13.883 -19.312  1.00 96.75           C  
ATOM   1120  CB  ILE A 143     -17.938 -13.508 -20.844  1.00 96.75           C  
ATOM   1121  O   ILE A 143     -20.688 -12.984 -19.562  1.00 96.75           O  
ATOM   1122  CG1 ILE A 143     -17.125 -14.078 -22.031  1.00 96.75           C  
ATOM   1123  CG2 ILE A 143     -17.016 -13.188 -19.672  1.00 96.75           C  
ATOM   1124  CD1 ILE A 143     -16.531 -13.023 -22.938  1.00 96.75           C  
ATOM   1125  N   GLN A 144     -19.688 -14.406 -18.141  1.00 96.62           N  
ATOM   1126  CA  GLN A 144     -20.406 -13.891 -16.969  1.00 96.62           C  
ATOM   1127  C   GLN A 144     -19.438 -13.602 -15.828  1.00 96.62           C  
ATOM   1128  CB  GLN A 144     -21.469 -14.883 -16.516  1.00 96.62           C  
ATOM   1129  O   GLN A 144     -18.625 -14.445 -15.469  1.00 96.62           O  
ATOM   1130  CG  GLN A 144     -22.438 -14.320 -15.484  1.00 96.62           C  
ATOM   1131  CD  GLN A 144     -23.547 -15.297 -15.117  1.00 96.62           C  
ATOM   1132  NE2 GLN A 144     -24.469 -14.844 -14.289  1.00 96.62           N  
ATOM   1133  OE1 GLN A 144     -23.547 -16.438 -15.578  1.00 96.62           O  
ATOM   1134  N   ILE A 145     -19.469 -12.398 -15.320  1.00 97.31           N  
ATOM   1135  CA  ILE A 145     -18.719 -12.000 -14.133  1.00 97.31           C  
ATOM   1136  C   ILE A 145     -19.688 -11.641 -13.016  1.00 97.31           C  
ATOM   1137  CB  ILE A 145     -17.766 -10.820 -14.430  1.00 97.31           C  
ATOM   1138  O   ILE A 145     -20.547 -10.766 -13.180  1.00 97.31           O  
ATOM   1139  CG1 ILE A 145     -17.000 -11.055 -15.742  1.00 97.31           C  
ATOM   1140  CG2 ILE A 145     -16.797 -10.594 -13.266  1.00 97.31           C  
ATOM   1141  CD1 ILE A 145     -16.234  -9.844 -16.234  1.00 97.31           C  
ATOM   1142  N   THR A 146     -19.547 -12.258 -11.898  1.00 94.19           N  
ATOM   1143  CA  THR A 146     -20.391 -11.961 -10.742  1.00 94.19           C  
ATOM   1144  C   THR A 146     -19.547 -11.883  -9.469  1.00 94.19           C  
ATOM   1145  CB  THR A 146     -21.484 -13.016 -10.570  1.00 94.19           C  
ATOM   1146  O   THR A 146     -18.438 -12.391  -9.422  1.00 94.19           O  
ATOM   1147  CG2 THR A 146     -22.453 -12.992 -11.750  1.00 94.19           C  
ATOM   1148  OG1 THR A 146     -20.891 -14.312 -10.484  1.00 94.19           O  
ATOM   1149  N   ARG A 147     -20.062 -11.164  -8.508  1.00 91.69           N  
ATOM   1150  CA  ARG A 147     -19.422 -11.164  -7.191  1.00 91.69           C  
ATOM   1151  C   ARG A 147     -19.656 -12.492  -6.469  1.00 91.69           C  
ATOM   1152  CB  ARG A 147     -19.953 -10.008  -6.344  1.00 91.69           C  
ATOM   1153  O   ARG A 147     -20.750 -13.062  -6.551  1.00 91.69           O  
ATOM   1154  CG  ARG A 147     -19.453  -8.641  -6.797  1.00 91.69           C  
ATOM   1155  CD  ARG A 147     -19.875  -7.543  -5.828  1.00 91.69           C  
ATOM   1156  NE  ARG A 147     -19.438  -6.227  -6.285  1.00 91.69           N  
ATOM   1157  NH1 ARG A 147     -19.922  -5.148  -4.301  1.00 91.69           N  
ATOM   1158  NH2 ARG A 147     -19.047  -3.973  -6.066  1.00 91.69           N  
ATOM   1159  CZ  ARG A 147     -19.469  -5.117  -5.551  1.00 91.69           C  
ATOM   1160  N   ASP A 148     -18.625 -13.039  -5.863  1.00 87.75           N  
ATOM   1161  CA  ASP A 148     -18.750 -14.219  -5.016  1.00 87.75           C  
ATOM   1162  C   ASP A 148     -19.266 -13.852  -3.627  1.00 87.75           C  
ATOM   1163  CB  ASP A 148     -17.406 -14.953  -4.902  1.00 87.75           C  
ATOM   1164  O   ASP A 148     -18.500 -13.391  -2.777  1.00 87.75           O  
ATOM   1165  CG  ASP A 148     -17.547 -16.344  -4.320  1.00 87.75           C  
ATOM   1166  OD1 ASP A 148     -18.609 -16.672  -3.742  1.00 87.75           O  
ATOM   1167  OD2 ASP A 148     -16.578 -17.125  -4.438  1.00 87.75           O  
ATOM   1168  N   VAL A 149     -20.453 -14.055  -3.371  1.00 86.06           N  
ATOM   1169  CA  VAL A 149     -21.094 -13.570  -2.150  1.00 86.06           C  
ATOM   1170  C   VAL A 149     -21.328 -14.742  -1.191  1.00 86.06           C  
ATOM   1171  CB  VAL A 149     -22.438 -12.859  -2.451  1.00 86.06           C  
ATOM   1172  O   VAL A 149     -22.141 -14.641  -0.269  1.00 86.06           O  
ATOM   1173  CG1 VAL A 149     -22.188 -11.539  -3.186  1.00 86.06           C  
ATOM   1174  CG2 VAL A 149     -23.344 -13.766  -3.266  1.00 86.06           C  
ATOM   1175  N   ARG A 150     -20.625 -15.789  -1.433  1.00 86.56           N  
ATOM   1176  CA  ARG A 150     -20.766 -16.922  -0.521  1.00 86.56           C  
ATOM   1177  C   ARG A 150     -20.344 -16.531   0.895  1.00 86.56           C  
ATOM   1178  CB  ARG A 150     -19.922 -18.109  -1.008  1.00 86.56           C  
ATOM   1179  O   ARG A 150     -19.359 -15.820   1.086  1.00 86.56           O  
ATOM   1180  CG  ARG A 150     -20.469 -18.781  -2.250  1.00 86.56           C  
ATOM   1181  CD  ARG A 150     -19.578 -19.922  -2.719  1.00 86.56           C  
ATOM   1182  NE  ARG A 150     -18.281 -19.422  -3.191  1.00 86.56           N  
ATOM   1183  NH1 ARG A 150     -17.359 -21.531  -3.475  1.00 86.56           N  
ATOM   1184  NH2 ARG A 150     -16.125 -19.641  -3.955  1.00 86.56           N  
ATOM   1185  CZ  ARG A 150     -17.266 -20.203  -3.539  1.00 86.56           C  
ATOM   1186  N   ALA A 151     -21.031 -17.062   1.892  1.00 84.38           N  
ATOM   1187  CA  ALA A 151     -20.828 -16.719   3.295  1.00 84.38           C  
ATOM   1188  C   ALA A 151     -19.484 -17.234   3.803  1.00 84.38           C  
ATOM   1189  CB  ALA A 151     -21.969 -17.281   4.148  1.00 84.38           C  
ATOM   1190  O   ALA A 151     -18.891 -16.656   4.719  1.00 84.38           O  
ATOM   1191  N   ALA A 152     -18.984 -18.312   3.184  1.00 86.12           N  
ATOM   1192  CA  ALA A 152     -17.750 -18.938   3.637  1.00 86.12           C  
ATOM   1193  C   ALA A 152     -16.547 -18.047   3.320  1.00 86.12           C  
ATOM   1194  CB  ALA A 152     -17.562 -20.312   2.996  1.00 86.12           C  
ATOM   1195  O   ALA A 152     -15.484 -18.188   3.934  1.00 86.12           O  
ATOM   1196  N   ILE A 153     -16.719 -17.156   2.332  1.00 86.62           N  
ATOM   1197  CA  ILE A 153     -15.602 -16.344   1.857  1.00 86.62           C  
ATOM   1198  C   ILE A 153     -15.445 -15.117   2.754  1.00 86.62           C  
ATOM   1199  CB  ILE A 153     -15.812 -15.906   0.388  1.00 86.62           C  
ATOM   1200  O   ILE A 153     -16.438 -14.461   3.102  1.00 86.62           O  
ATOM   1201  CG1 ILE A 153     -16.000 -17.141  -0.509  1.00 86.62           C  
ATOM   1202  CG2 ILE A 153     -14.633 -15.055  -0.093  1.00 86.62           C  
ATOM   1203  CD1 ILE A 153     -16.000 -16.812  -1.999  1.00 86.62           C  
ATOM   1204  N   PRO A 154     -14.164 -14.867   3.121  1.00 82.06           N  
ATOM   1205  CA  PRO A 154     -13.945 -13.727   4.016  1.00 82.06           C  
ATOM   1206  C   PRO A 154     -14.000 -12.383   3.287  1.00 82.06           C  
ATOM   1207  CB  PRO A 154     -12.547 -13.984   4.578  1.00 82.06           C  
ATOM   1208  O   PRO A 154     -13.930 -12.344   2.057  1.00 82.06           O  
ATOM   1209  CG  PRO A 154     -11.836 -14.742   3.500  1.00 82.06           C  
ATOM   1210  CD  PRO A 154     -12.836 -15.602   2.783  1.00 82.06           C  
ATOM   1211  N   GLU A 155     -14.219 -11.297   3.988  1.00 80.69           N  
ATOM   1212  CA  GLU A 155     -14.094  -9.906   3.566  1.00 80.69           C  
ATOM   1213  C   GLU A 155     -13.555  -9.031   4.695  1.00 80.69           C  
ATOM   1214  CB  GLU A 155     -15.445  -9.367   3.084  1.00 80.69           C  
ATOM   1215  O   GLU A 155     -14.273  -8.734   5.652  1.00 80.69           O  
ATOM   1216  CG  GLU A 155     -15.828  -9.836   1.691  1.00 80.69           C  
ATOM   1217  CD  GLU A 155     -17.078  -9.164   1.153  1.00 80.69           C  
ATOM   1218  OE1 GLU A 155     -17.562  -9.547   0.060  1.00 80.69           O  
ATOM   1219  OE2 GLU A 155     -17.594  -8.242   1.831  1.00 80.69           O  
ATOM   1220  N   TYR A 156     -12.312  -8.648   4.602  1.00 77.38           N  
ATOM   1221  CA  TYR A 156     -11.648  -7.938   5.691  1.00 77.38           C  
ATOM   1222  C   TYR A 156     -11.477  -6.461   5.355  1.00 77.38           C  
ATOM   1223  CB  TYR A 156     -10.281  -8.562   5.988  1.00 77.38           C  
ATOM   1224  O   TYR A 156     -11.359  -5.621   6.254  1.00 77.38           O  
ATOM   1225  CG  TYR A 156     -10.367  -9.984   6.484  1.00 77.38           C  
ATOM   1226  CD1 TYR A 156     -11.047 -10.297   7.660  1.00 77.38           C  
ATOM   1227  CD2 TYR A 156      -9.758 -11.023   5.781  1.00 77.38           C  
ATOM   1228  CE1 TYR A 156     -11.117 -11.609   8.117  1.00 77.38           C  
ATOM   1229  CE2 TYR A 156      -9.828 -12.336   6.234  1.00 77.38           C  
ATOM   1230  OH  TYR A 156     -10.578 -13.914   7.855  1.00 77.38           O  
ATOM   1231  CZ  TYR A 156     -10.508 -12.617   7.402  1.00 77.38           C  
ATOM   1232  N   GLY A 157     -11.422  -6.254   4.109  1.00 77.50           N  
ATOM   1233  CA  GLY A 157     -11.109  -4.879   3.740  1.00 77.50           C  
ATOM   1234  C   GLY A 157     -11.711  -4.473   2.406  1.00 77.50           C  
ATOM   1235  O   GLY A 157     -12.914  -4.598   2.197  1.00 77.50           O  
ATOM   1236  N   ARG A 158     -10.797  -4.023   1.513  1.00 81.06           N  
ATOM   1237  CA  ARG A 158     -11.227  -3.459   0.237  1.00 81.06           C  
ATOM   1238  C   ARG A 158     -11.195  -4.512  -0.865  1.00 81.06           C  
ATOM   1239  CB  ARG A 158     -10.352  -2.268  -0.150  1.00 81.06           C  
ATOM   1240  O   ARG A 158     -11.422  -4.199  -2.037  1.00 81.06           O  
ATOM   1241  CG  ARG A 158     -10.508  -1.065   0.768  1.00 81.06           C  
ATOM   1242  CD  ARG A 158      -9.672   0.118   0.290  1.00 81.06           C  
ATOM   1243  NE  ARG A 158      -8.242  -0.125   0.452  1.00 81.06           N  
ATOM   1244  NH1 ARG A 158      -7.598   1.967  -0.282  1.00 81.06           N  
ATOM   1245  NH2 ARG A 158      -6.020   0.433   0.361  1.00 81.06           N  
ATOM   1246  CZ  ARG A 158      -7.289   0.759   0.176  1.00 81.06           C  
ATOM   1247  N   GLU A 159     -10.961  -5.695  -0.500  1.00 86.56           N  
ATOM   1248  CA  GLU A 159     -10.891  -6.746  -1.509  1.00 86.56           C  
ATOM   1249  C   GLU A 159     -12.289  -7.160  -1.974  1.00 86.56           C  
ATOM   1250  CB  GLU A 159     -10.141  -7.961  -0.965  1.00 86.56           C  
ATOM   1251  O   GLU A 159     -13.273  -6.969  -1.255  1.00 86.56           O  
ATOM   1252  CG  GLU A 159     -10.906  -8.742   0.093  1.00 86.56           C  
ATOM   1253  CD  GLU A 159     -10.828  -8.109   1.476  1.00 86.56           C  
ATOM   1254  OE1 GLU A 159     -11.320  -8.727   2.449  1.00 86.56           O  
ATOM   1255  OE2 GLU A 159     -10.266  -7.000   1.585  1.00 86.56           O  
ATOM   1256  N   VAL A 160     -12.336  -7.641  -3.248  1.00 90.38           N  
ATOM   1257  CA  VAL A 160     -13.562  -8.164  -3.836  1.00 90.38           C  
ATOM   1258  C   VAL A 160     -13.305  -9.531  -4.461  1.00 90.38           C  
ATOM   1259  CB  VAL A 160     -14.141  -7.195  -4.898  1.00 90.38           C  
ATOM   1260  O   VAL A 160     -12.266  -9.742  -5.098  1.00 90.38           O  
ATOM   1261  CG1 VAL A 160     -15.414  -7.770  -5.520  1.00 90.38           C  
ATOM   1262  CG2 VAL A 160     -14.414  -5.828  -4.277  1.00 90.38           C  
ATOM   1263  N   TYR A 161     -14.219 -10.445  -4.164  1.00 90.44           N  
ATOM   1264  CA  TYR A 161     -14.117 -11.773  -4.762  1.00 90.44           C  
ATOM   1265  C   TYR A 161     -15.109 -11.922  -5.914  1.00 90.44           C  
ATOM   1266  CB  TYR A 161     -14.367 -12.859  -3.715  1.00 90.44           C  
ATOM   1267  O   TYR A 161     -16.281 -11.547  -5.789  1.00 90.44           O  
ATOM   1268  CG  TYR A 161     -13.312 -12.914  -2.637  1.00 90.44           C  
ATOM   1269  CD1 TYR A 161     -12.156 -13.672  -2.807  1.00 90.44           C  
ATOM   1270  CD2 TYR A 161     -13.477 -12.219  -1.444  1.00 90.44           C  
ATOM   1271  CE1 TYR A 161     -11.180 -13.727  -1.816  1.00 90.44           C  
ATOM   1272  CE2 TYR A 161     -12.508 -12.266  -0.447  1.00 90.44           C  
ATOM   1273  OH  TYR A 161     -10.406 -13.078   0.344  1.00 90.44           O  
ATOM   1274  CZ  TYR A 161     -11.367 -13.023  -0.641  1.00 90.44           C  
ATOM   1275  N   LEU A 162     -14.602 -12.422  -7.023  1.00 93.44           N  
ATOM   1276  CA  LEU A 162     -15.414 -12.539  -8.227  1.00 93.44           C  
ATOM   1277  C   LEU A 162     -15.453 -13.984  -8.711  1.00 93.44           C  
ATOM   1278  CB  LEU A 162     -14.859 -11.633  -9.336  1.00 93.44           C  
ATOM   1279  O   LEU A 162     -14.562 -14.781  -8.398  1.00 93.44           O  
ATOM   1280  CG  LEU A 162     -14.727 -10.148  -8.992  1.00 93.44           C  
ATOM   1281  CD1 LEU A 162     -14.062  -9.398 -10.141  1.00 93.44           C  
ATOM   1282  CD2 LEU A 162     -16.094  -9.555  -8.664  1.00 93.44           C  
ATOM   1283  N   LYS A 163     -16.500 -14.297  -9.359  1.00 92.06           N  
ATOM   1284  CA  LYS A 163     -16.688 -15.516 -10.141  1.00 92.06           C  
ATOM   1285  C   LYS A 163     -16.797 -15.211 -11.625  1.00 92.06           C  
ATOM   1286  CB  LYS A 163     -17.922 -16.281  -9.656  1.00 92.06           C  
ATOM   1287  O   LYS A 163     -17.688 -14.461 -12.047  1.00 92.06           O  
ATOM   1288  CG  LYS A 163     -18.172 -17.594 -10.391  1.00 92.06           C  
ATOM   1289  CD  LYS A 163     -19.438 -18.266  -9.906  1.00 92.06           C  
ATOM   1290  CE  LYS A 163     -19.688 -19.578 -10.648  1.00 92.06           C  
ATOM   1291  NZ  LYS A 163     -20.938 -20.250 -10.180  1.00 92.06           N  
ATOM   1292  N   VAL A 164     -15.945 -15.719 -12.406  1.00 94.62           N  
ATOM   1293  CA  VAL A 164     -15.938 -15.523 -13.852  1.00 94.62           C  
ATOM   1294  C   VAL A 164     -16.266 -16.844 -14.555  1.00 94.62           C  
ATOM   1295  CB  VAL A 164     -14.578 -14.977 -14.344  1.00 94.62           C  
ATOM   1296  O   VAL A 164     -15.570 -17.844 -14.375  1.00 94.62           O  
ATOM   1297  CG1 VAL A 164     -14.602 -14.750 -15.859  1.00 94.62           C  
ATOM   1298  CG2 VAL A 164     -14.219 -13.688 -13.609  1.00 94.62           C  
ATOM   1299  N   VAL A 165     -17.281 -16.812 -15.383  1.00 95.00           N  
ATOM   1300  CA  VAL A 165     -17.719 -18.000 -16.094  1.00 95.00           C  
ATOM   1301  C   VAL A 165     -17.703 -17.734 -17.609  1.00 95.00           C  
ATOM   1302  CB  VAL A 165     -19.125 -18.453 -15.648  1.00 95.00           C  
ATOM   1303  O   VAL A 165     -18.234 -16.734 -18.062  1.00 95.00           O  
ATOM   1304  CG1 VAL A 165     -19.516 -19.766 -16.344  1.00 95.00           C  
ATOM   1305  CG2 VAL A 165     -19.172 -18.609 -14.133  1.00 95.00           C  
ATOM   1306  N   VAL A 166     -17.094 -18.594 -18.312  1.00 95.56           N  
ATOM   1307  CA  VAL A 166     -17.094 -18.547 -19.781  1.00 95.56           C  
ATOM   1308  C   VAL A 166     -17.672 -19.844 -20.328  1.00 95.56           C  
ATOM   1309  CB  VAL A 166     -15.672 -18.328 -20.344  1.00 95.56           C  
ATOM   1310  O   VAL A 166     -17.266 -20.938 -19.938  1.00 95.56           O  
ATOM   1311  CG1 VAL A 166     -15.688 -18.312 -21.859  1.00 95.56           C  
ATOM   1312  CG2 VAL A 166     -15.086 -17.016 -19.797  1.00 95.56           C  
ATOM   1313  N   ARG A 167     -18.609 -19.703 -21.312  1.00 95.31           N  
ATOM   1314  CA  ARG A 167     -19.297 -20.844 -21.891  1.00 95.31           C  
ATOM   1315  C   ARG A 167     -19.312 -20.781 -23.422  1.00 95.31           C  
ATOM   1316  CB  ARG A 167     -20.734 -20.922 -21.359  1.00 95.31           C  
ATOM   1317  O   ARG A 167     -19.375 -19.688 -23.984  1.00 95.31           O  
ATOM   1318  CG  ARG A 167     -20.828 -20.984 -19.844  1.00 95.31           C  
ATOM   1319  CD  ARG A 167     -22.281 -20.953 -19.375  1.00 95.31           C  
ATOM   1320  NE  ARG A 167     -22.375 -21.047 -17.922  1.00 95.31           N  
ATOM   1321  NH1 ARG A 167     -23.609 -19.109 -17.672  1.00 95.31           N  
ATOM   1322  NH2 ARG A 167     -23.016 -20.344 -15.828  1.00 95.31           N  
ATOM   1323  CZ  ARG A 167     -23.000 -20.156 -17.141  1.00 95.31           C  
ATOM   1324  N   LEU A 168     -19.219 -22.000 -23.984  1.00 93.19           N  
ATOM   1325  CA  LEU A 168     -19.453 -22.109 -25.406  1.00 93.19           C  
ATOM   1326  C   LEU A 168     -20.875 -22.594 -25.688  1.00 93.19           C  
ATOM   1327  CB  LEU A 168     -18.453 -23.094 -26.047  1.00 93.19           C  
ATOM   1328  O   LEU A 168     -21.297 -23.641 -25.203  1.00 93.19           O  
ATOM   1329  CG  LEU A 168     -16.969 -22.750 -25.844  1.00 93.19           C  
ATOM   1330  CD1 LEU A 168     -16.094 -23.828 -26.484  1.00 93.19           C  
ATOM   1331  CD2 LEU A 168     -16.656 -21.375 -26.422  1.00 93.19           C  
ATOM   1332  N   LEU A 169     -21.547 -21.828 -26.500  1.00 93.69           N  
ATOM   1333  CA  LEU A 169     -22.953 -22.078 -26.766  1.00 93.69           C  
ATOM   1334  C   LEU A 169     -23.172 -22.484 -28.219  1.00 93.69           C  
ATOM   1335  CB  LEU A 169     -23.797 -20.844 -26.422  1.00 93.69           C  
ATOM   1336  O   LEU A 169     -22.406 -22.094 -29.094  1.00 93.69           O  
ATOM   1337  CG  LEU A 169     -23.516 -20.172 -25.078  1.00 93.69           C  
ATOM   1338  CD1 LEU A 169     -24.328 -18.891 -24.938  1.00 93.69           C  
ATOM   1339  CD2 LEU A 169     -23.797 -21.141 -23.938  1.00 93.69           C  
ATOM   1340  N   ASN A 170     -24.281 -23.203 -28.391  1.00 91.44           N  
ATOM   1341  CA  ASN A 170     -24.688 -23.562 -29.734  1.00 91.44           C  
ATOM   1342  C   ASN A 170     -25.656 -22.531 -30.328  1.00 91.44           C  
ATOM   1343  CB  ASN A 170     -25.312 -24.953 -29.766  1.00 91.44           C  
ATOM   1344  O   ASN A 170     -25.859 -21.469 -29.750  1.00 91.44           O  
ATOM   1345  CG  ASN A 170     -26.547 -25.062 -28.906  1.00 91.44           C  
ATOM   1346  ND2 ASN A 170     -26.922 -26.281 -28.547  1.00 91.44           N  
ATOM   1347  OD1 ASN A 170     -27.172 -24.047 -28.562  1.00 91.44           O  
ATOM   1348  N   SER A 171     -26.250 -22.875 -31.422  1.00 89.69           N  
ATOM   1349  CA  SER A 171     -27.125 -21.969 -32.125  1.00 89.69           C  
ATOM   1350  C   SER A 171     -28.391 -21.688 -31.344  1.00 89.69           C  
ATOM   1351  CB  SER A 171     -27.500 -22.547 -33.500  1.00 89.69           C  
ATOM   1352  O   SER A 171     -29.031 -20.641 -31.531  1.00 89.69           O  
ATOM   1353  OG  SER A 171     -28.031 -23.844 -33.375  1.00 89.69           O  
ATOM   1354  N   GLN A 172     -28.766 -22.609 -30.406  1.00 92.50           N  
ATOM   1355  CA  GLN A 172     -29.953 -22.406 -29.562  1.00 92.50           C  
ATOM   1356  C   GLN A 172     -29.578 -21.719 -28.250  1.00 92.50           C  
ATOM   1357  CB  GLN A 172     -30.641 -23.734 -29.281  1.00 92.50           C  
ATOM   1358  O   GLN A 172     -30.391 -21.656 -27.328  1.00 92.50           O  
ATOM   1359  CG  GLN A 172     -31.172 -24.438 -30.531  1.00 92.50           C  
ATOM   1360  CD  GLN A 172     -31.797 -25.781 -30.234  1.00 92.50           C  
ATOM   1361  NE2 GLN A 172     -32.438 -26.359 -31.234  1.00 92.50           N  
ATOM   1362  OE1 GLN A 172     -31.703 -26.297 -29.109  1.00 92.50           O  
ATOM   1363  N   LYS A 173     -28.234 -21.281 -28.078  1.00 92.00           N  
ATOM   1364  CA  LYS A 173     -27.734 -20.578 -26.906  1.00 92.00           C  
ATOM   1365  C   LYS A 173     -27.719 -21.500 -25.688  1.00 92.00           C  
ATOM   1366  CB  LYS A 173     -28.562 -19.328 -26.609  1.00 92.00           C  
ATOM   1367  O   LYS A 173     -28.000 -21.062 -24.562  1.00 92.00           O  
ATOM   1368  CG  LYS A 173     -28.484 -18.266 -27.703  1.00 92.00           C  
ATOM   1369  CD  LYS A 173     -29.172 -16.984 -27.266  1.00 92.00           C  
ATOM   1370  CE  LYS A 173     -29.031 -15.891 -28.328  1.00 92.00           C  
ATOM   1371  NZ  LYS A 173     -29.625 -14.602 -27.875  1.00 92.00           N  
ATOM   1372  N   LYS A 174     -27.609 -22.734 -26.016  1.00 92.56           N  
ATOM   1373  CA  LYS A 174     -27.422 -23.703 -24.938  1.00 92.56           C  
ATOM   1374  C   LYS A 174     -25.953 -24.109 -24.828  1.00 92.56           C  
ATOM   1375  CB  LYS A 174     -28.297 -24.938 -25.156  1.00 92.56           C  
ATOM   1376  O   LYS A 174     -25.266 -24.219 -25.844  1.00 92.56           O  
ATOM   1377  CG  LYS A 174     -29.781 -24.672 -25.000  1.00 92.56           C  
ATOM   1378  CD  LYS A 174     -30.594 -25.953 -25.094  1.00 92.56           C  
ATOM   1379  CE  LYS A 174     -32.094 -25.688 -24.922  1.00 92.56           C  
ATOM   1380  NZ  LYS A 174     -32.875 -26.953 -25.000  1.00 92.56           N  
ATOM   1381  N   VAL A 175     -25.547 -24.328 -23.656  1.00 92.50           N  
ATOM   1382  CA  VAL A 175     -24.156 -24.734 -23.406  1.00 92.50           C  
ATOM   1383  C   VAL A 175     -23.891 -26.078 -24.094  1.00 92.50           C  
ATOM   1384  CB  VAL A 175     -23.844 -24.828 -21.906  1.00 92.50           C  
ATOM   1385  O   VAL A 175     -24.688 -27.016 -23.969  1.00 92.50           O  
ATOM   1386  CG1 VAL A 175     -22.391 -25.219 -21.688  1.00 92.50           C  
ATOM   1387  CG2 VAL A 175     -24.172 -23.516 -21.203  1.00 92.50           C  
ATOM   1388  N   ILE A 176     -22.828 -26.156 -24.797  1.00 88.62           N  
ATOM   1389  CA  ILE A 176     -22.469 -27.391 -25.516  1.00 88.62           C  
ATOM   1390  C   ILE A 176     -21.984 -28.438 -24.516  1.00 88.62           C  
ATOM   1391  CB  ILE A 176     -21.391 -27.125 -26.578  1.00 88.62           C  
ATOM   1392  O   ILE A 176     -21.156 -28.125 -23.641  1.00 88.62           O  
ATOM   1393  CG1 ILE A 176     -21.891 -26.109 -27.609  1.00 88.62           C  
ATOM   1394  CG2 ILE A 176     -20.953 -28.422 -27.250  1.00 88.62           C  
ATOM   1395  CD1 ILE A 176     -20.828 -25.609 -28.562  1.00 88.62           C  
ATOM   1396  N   GLU A 177     -22.547 -29.578 -24.625  1.00 85.75           N  
ATOM   1397  CA  GLU A 177     -22.172 -30.688 -23.750  1.00 85.75           C  
ATOM   1398  C   GLU A 177     -21.422 -31.781 -24.516  1.00 85.75           C  
ATOM   1399  CB  GLU A 177     -23.406 -31.281 -23.062  1.00 85.75           C  
ATOM   1400  O   GLU A 177     -21.828 -32.156 -25.625  1.00 85.75           O  
ATOM   1401  CG  GLU A 177     -24.078 -30.328 -22.078  1.00 85.75           C  
ATOM   1402  CD  GLU A 177     -25.281 -30.938 -21.391  1.00 85.75           C  
ATOM   1403  OE1 GLU A 177     -25.906 -30.266 -20.531  1.00 85.75           O  
ATOM   1404  OE2 GLU A 177     -25.625 -32.094 -21.719  1.00 85.75           O  
ATOM   1405  N   VAL A 178     -20.281 -32.094 -24.125  1.00 76.75           N  
ATOM   1406  CA  VAL A 178     -19.500 -33.188 -24.672  1.00 76.75           C  
ATOM   1407  C   VAL A 178     -19.438 -34.312 -23.641  1.00 76.75           C  
ATOM   1408  CB  VAL A 178     -18.078 -32.750 -25.062  1.00 76.75           C  
ATOM   1409  O   VAL A 178     -18.656 -34.250 -22.672  1.00 76.75           O  
ATOM   1410  CG1 VAL A 178     -17.312 -33.875 -25.734  1.00 76.75           C  
ATOM   1411  CG2 VAL A 178     -18.141 -31.516 -25.969  1.00 76.75           C  
ATOM   1412  N   GLY A 179     -20.125 -35.406 -23.891  1.00 71.75           N  
ATOM   1413  CA  GLY A 179     -20.281 -36.438 -22.859  1.00 71.75           C  
ATOM   1414  C   GLY A 179     -21.031 -35.938 -21.641  1.00 71.75           C  
ATOM   1415  O   GLY A 179     -22.172 -35.500 -21.734  1.00 71.75           O  
ATOM   1416  N   SER A 180     -20.422 -35.969 -20.594  1.00 70.25           N  
ATOM   1417  CA  SER A 180     -21.000 -35.500 -19.344  1.00 70.25           C  
ATOM   1418  C   SER A 180     -20.406 -34.156 -18.922  1.00 70.25           C  
ATOM   1419  CB  SER A 180     -20.812 -36.531 -18.234  1.00 70.25           C  
ATOM   1420  O   SER A 180     -20.766 -33.625 -17.875  1.00 70.25           O  
ATOM   1421  OG  SER A 180     -19.453 -36.906 -18.141  1.00 70.25           O  
ATOM   1422  N   SER A 181     -19.625 -33.656 -19.797  1.00 77.94           N  
ATOM   1423  CA  SER A 181     -18.953 -32.438 -19.422  1.00 77.94           C  
ATOM   1424  C   SER A 181     -19.438 -31.250 -20.250  1.00 77.94           C  
ATOM   1425  CB  SER A 181     -17.438 -32.562 -19.562  1.00 77.94           C  
ATOM   1426  O   SER A 181     -19.703 -31.406 -21.453  1.00 77.94           O  
ATOM   1427  OG  SER A 181     -16.969 -33.719 -18.844  1.00 77.94           O  
ATOM   1428  N   LYS A 182     -19.750 -30.234 -19.594  1.00 85.44           N  
ATOM   1429  CA  LYS A 182     -20.141 -28.984 -20.266  1.00 85.44           C  
ATOM   1430  C   LYS A 182     -18.906 -28.188 -20.672  1.00 85.44           C  
ATOM   1431  CB  LYS A 182     -21.031 -28.141 -19.344  1.00 85.44           C  
ATOM   1432  O   LYS A 182     -17.906 -28.156 -19.953  1.00 85.44           O  
ATOM   1433  CG  LYS A 182     -22.359 -28.781 -19.016  1.00 85.44           C  
ATOM   1434  CD  LYS A 182     -23.203 -27.906 -18.094  1.00 85.44           C  
ATOM   1435  CE  LYS A 182     -24.516 -28.562 -17.734  1.00 85.44           C  
ATOM   1436  NZ  LYS A 182     -25.359 -27.672 -16.875  1.00 85.44           N  
ATOM   1437  N   LEU A 183     -18.938 -27.594 -21.875  1.00 89.19           N  
ATOM   1438  CA  LEU A 183     -17.859 -26.719 -22.328  1.00 89.19           C  
ATOM   1439  C   LEU A 183     -17.938 -25.359 -21.641  1.00 89.19           C  
ATOM   1440  CB  LEU A 183     -17.906 -26.547 -23.844  1.00 89.19           C  
ATOM   1441  O   LEU A 183     -18.328 -24.375 -22.281  1.00 89.19           O  
ATOM   1442  CG  LEU A 183     -17.703 -27.812 -24.688  1.00 89.19           C  
ATOM   1443  CD1 LEU A 183     -17.672 -27.469 -26.172  1.00 89.19           C  
ATOM   1444  CD2 LEU A 183     -16.406 -28.531 -24.266  1.00 89.19           C  
ATOM   1445  N   GLU A 184     -17.594 -25.391 -20.422  1.00 90.12           N  
ATOM   1446  CA  GLU A 184     -17.594 -24.203 -19.578  1.00 90.12           C  
ATOM   1447  C   GLU A 184     -16.406 -24.188 -18.625  1.00 90.12           C  
ATOM   1448  CB  GLU A 184     -18.906 -24.109 -18.781  1.00 90.12           C  
ATOM   1449  O   GLU A 184     -15.875 -25.234 -18.266  1.00 90.12           O  
ATOM   1450  CG  GLU A 184     -19.016 -25.156 -17.672  1.00 90.12           C  
ATOM   1451  CD  GLU A 184     -20.297 -25.031 -16.859  1.00 90.12           C  
ATOM   1452  OE1 GLU A 184     -20.328 -25.500 -15.695  1.00 90.12           O  
ATOM   1453  OE2 GLU A 184     -21.266 -24.453 -17.391  1.00 90.12           O  
ATOM   1454  N   THR A 185     -15.875 -23.000 -18.391  1.00 89.25           N  
ATOM   1455  CA  THR A 185     -14.797 -22.781 -17.438  1.00 89.25           C  
ATOM   1456  C   THR A 185     -15.180 -21.719 -16.406  1.00 89.25           C  
ATOM   1457  CB  THR A 185     -13.492 -22.391 -18.141  1.00 89.25           C  
ATOM   1458  O   THR A 185     -15.750 -20.688 -16.766  1.00 89.25           O  
ATOM   1459  CG2 THR A 185     -12.383 -22.109 -17.125  1.00 89.25           C  
ATOM   1460  OG1 THR A 185     -13.070 -23.453 -19.000  1.00 89.25           O  
ATOM   1461  N   THR A 186     -15.000 -22.062 -15.117  1.00 88.31           N  
ATOM   1462  CA  THR A 186     -15.289 -21.141 -14.023  1.00 88.31           C  
ATOM   1463  C   THR A 186     -14.008 -20.781 -13.266  1.00 88.31           C  
ATOM   1464  CB  THR A 186     -16.312 -21.734 -13.055  1.00 88.31           C  
ATOM   1465  O   THR A 186     -13.250 -21.672 -12.875  1.00 88.31           O  
ATOM   1466  CG2 THR A 186     -16.688 -20.719 -11.969  1.00 88.31           C  
ATOM   1467  OG1 THR A 186     -17.500 -22.094 -13.781  1.00 88.31           O  
ATOM   1468  N   SER A 187     -13.750 -19.547 -13.148  1.00 90.00           N  
ATOM   1469  CA  SER A 187     -12.609 -19.062 -12.383  1.00 90.00           C  
ATOM   1470  C   SER A 187     -13.062 -18.219 -11.188  1.00 90.00           C  
ATOM   1471  CB  SER A 187     -11.680 -18.234 -13.273  1.00 90.00           C  
ATOM   1472  O   SER A 187     -13.930 -17.359 -11.320  1.00 90.00           O  
ATOM   1473  OG  SER A 187     -10.555 -17.781 -12.539  1.00 90.00           O  
ATOM   1474  N   PHE A 188     -12.539 -18.500  -9.961  1.00 88.00           N  
ATOM   1475  CA  PHE A 188     -12.734 -17.688  -8.766  1.00 88.00           C  
ATOM   1476  C   PHE A 188     -11.508 -16.828  -8.484  1.00 88.00           C  
ATOM   1477  CB  PHE A 188     -13.055 -18.562  -7.559  1.00 88.00           C  
ATOM   1478  O   PHE A 188     -10.391 -17.359  -8.391  1.00 88.00           O  
ATOM   1479  CG  PHE A 188     -14.367 -19.312  -7.676  1.00 88.00           C  
ATOM   1480  CD1 PHE A 188     -15.555 -18.703  -7.277  1.00 88.00           C  
ATOM   1481  CD2 PHE A 188     -14.398 -20.594  -8.188  1.00 88.00           C  
ATOM   1482  CE1 PHE A 188     -16.766 -19.391  -7.387  1.00 88.00           C  
ATOM   1483  CE2 PHE A 188     -15.609 -21.281  -8.297  1.00 88.00           C  
ATOM   1484  CZ  PHE A 188     -16.781 -20.688  -7.895  1.00 88.00           C  
ATOM   1485  N   VAL A 189     -11.797 -15.539  -8.398  1.00 89.94           N  
ATOM   1486  CA  VAL A 189     -10.648 -14.648  -8.281  1.00 89.94           C  
ATOM   1487  C   VAL A 189     -10.875 -13.664  -7.129  1.00 89.94           C  
ATOM   1488  CB  VAL A 189     -10.391 -13.875  -9.594  1.00 89.94           C  
ATOM   1489  O   VAL A 189     -12.008 -13.273  -6.848  1.00 89.94           O  
ATOM   1490  CG1 VAL A 189      -9.969 -14.836 -10.703  1.00 89.94           C  
ATOM   1491  CG2 VAL A 189     -11.633 -13.086 -10.008  1.00 89.94           C  
ATOM   1492  N   GLY A 190      -9.789 -13.398  -6.418  1.00 89.94           N  
ATOM   1493  CA  GLY A 190      -9.758 -12.281  -5.492  1.00 89.94           C  
ATOM   1494  C   GLY A 190      -9.094 -11.039  -6.070  1.00 89.94           C  
ATOM   1495  O   GLY A 190      -8.016 -11.133  -6.664  1.00 89.94           O  
ATOM   1496  N   VAL A 191      -9.781  -9.891  -5.996  1.00 92.38           N  
ATOM   1497  CA  VAL A 191      -9.258  -8.617  -6.473  1.00 92.38           C  
ATOM   1498  C   VAL A 191      -8.875  -7.738  -5.285  1.00 92.38           C  
ATOM   1499  CB  VAL A 191     -10.273  -7.883  -7.375  1.00 92.38           C  
ATOM   1500  O   VAL A 191      -9.742  -7.355  -4.484  1.00 92.38           O  
ATOM   1501  CG1 VAL A 191      -9.648  -6.629  -7.984  1.00 92.38           C  
ATOM   1502  CG2 VAL A 191     -10.781  -8.812  -8.469  1.00 92.38           C  
ATOM   1503  N   TYR A 192      -7.551  -7.426  -5.230  1.00 89.44           N  
ATOM   1504  CA  TYR A 192      -7.012  -6.691  -4.090  1.00 89.44           C  
ATOM   1505  C   TYR A 192      -6.395  -5.371  -4.535  1.00 89.44           C  
ATOM   1506  CB  TYR A 192      -5.965  -7.535  -3.355  1.00 89.44           C  
ATOM   1507  O   TYR A 192      -5.562  -5.340  -5.445  1.00 89.44           O  
ATOM   1508  CG  TYR A 192      -6.465  -8.898  -2.936  1.00 89.44           C  
ATOM   1509  CD1 TYR A 192      -6.977  -9.109  -1.656  1.00 89.44           C  
ATOM   1510  CD2 TYR A 192      -6.434  -9.969  -3.816  1.00 89.44           C  
ATOM   1511  CE1 TYR A 192      -7.438 -10.359  -1.264  1.00 89.44           C  
ATOM   1512  CE2 TYR A 192      -6.891 -11.227  -3.436  1.00 89.44           C  
ATOM   1513  OH  TYR A 192      -7.848 -12.656  -1.775  1.00 89.44           O  
ATOM   1514  CZ  TYR A 192      -7.391 -11.414  -2.158  1.00 89.44           C  
ATOM   1515  N   PRO A 193      -6.828  -4.227  -3.863  1.00 89.94           N  
ATOM   1516  CA  PRO A 193      -6.117  -2.984  -4.180  1.00 89.94           C  
ATOM   1517  C   PRO A 193      -4.613  -3.088  -3.941  1.00 89.94           C  
ATOM   1518  CB  PRO A 193      -6.750  -1.966  -3.227  1.00 89.94           C  
ATOM   1519  O   PRO A 193      -4.180  -3.600  -2.904  1.00 89.94           O  
ATOM   1520  CG  PRO A 193      -8.086  -2.547  -2.877  1.00 89.94           C  
ATOM   1521  CD  PRO A 193      -7.961  -4.043  -2.857  1.00 89.94           C  
ATOM   1522  N   ARG A 194      -3.822  -2.734  -4.934  1.00 92.06           N  
ATOM   1523  CA  ARG A 194      -2.365  -2.748  -4.840  1.00 92.06           C  
ATOM   1524  C   ARG A 194      -1.832  -1.389  -4.402  1.00 92.06           C  
ATOM   1525  CB  ARG A 194      -1.745  -3.150  -6.180  1.00 92.06           C  
ATOM   1526  O   ARG A 194      -1.604  -0.509  -5.238  1.00 92.06           O  
ATOM   1527  CG  ARG A 194      -0.244  -3.381  -6.117  1.00 92.06           C  
ATOM   1528  CD  ARG A 194       0.328  -3.738  -7.484  1.00 92.06           C  
ATOM   1529  NE  ARG A 194       0.296  -2.598  -8.398  1.00 92.06           N  
ATOM   1530  NH1 ARG A 194       1.446  -3.662 -10.094  1.00 92.06           N  
ATOM   1531  NH2 ARG A 194       0.742  -1.496 -10.359  1.00 92.06           N  
ATOM   1532  CZ  ARG A 194       0.828  -2.588  -9.617  1.00 92.06           C  
ATOM   1533  N   GLU A 195      -1.472  -1.228  -3.193  1.00 91.75           N  
ATOM   1534  CA  GLU A 195      -1.024   0.049  -2.645  1.00 91.75           C  
ATOM   1535  C   GLU A 195       0.447   0.301  -2.963  1.00 91.75           C  
ATOM   1536  CB  GLU A 195      -1.249   0.090  -1.131  1.00 91.75           C  
ATOM   1537  O   GLU A 195       1.220  -0.642  -3.141  1.00 91.75           O  
ATOM   1538  CG  GLU A 195      -2.713   0.009  -0.724  1.00 91.75           C  
ATOM   1539  CD  GLU A 195      -2.928   0.142   0.775  1.00 91.75           C  
ATOM   1540  OE1 GLU A 195      -4.094   0.084   1.229  1.00 91.75           O  
ATOM   1541  OE2 GLU A 195      -1.923   0.307   1.502  1.00 91.75           O  
ATOM   1542  N   VAL A 196       0.851   1.568  -2.971  1.00 94.62           N  
ATOM   1543  CA  VAL A 196       2.227   1.979  -3.230  1.00 94.62           C  
ATOM   1544  C   VAL A 196       3.150   1.388  -2.168  1.00 94.62           C  
ATOM   1545  CB  VAL A 196       2.363   3.518  -3.258  1.00 94.62           C  
ATOM   1546  O   VAL A 196       4.254   0.936  -2.480  1.00 94.62           O  
ATOM   1547  CG1 VAL A 196       3.834   3.930  -3.268  1.00 94.62           C  
ATOM   1548  CG2 VAL A 196       1.636   4.094  -4.473  1.00 94.62           C  
ATOM   1549  N   GLY A 197       2.674   1.308  -0.986  1.00 93.00           N  
ATOM   1550  CA  GLY A 197       3.465   0.793   0.120  1.00 93.00           C  
ATOM   1551  C   GLY A 197       3.760  -0.690   0.002  1.00 93.00           C  
ATOM   1552  O   GLY A 197       4.531  -1.239   0.792  1.00 93.00           O  
ATOM   1553  N   SER A 198       3.215  -1.370  -0.989  1.00 91.75           N  
ATOM   1554  CA  SER A 198       3.438  -2.803  -1.160  1.00 91.75           C  
ATOM   1555  C   SER A 198       4.688  -3.072  -1.987  1.00 91.75           C  
ATOM   1556  CB  SER A 198       2.225  -3.457  -1.825  1.00 91.75           C  
ATOM   1557  O   SER A 198       5.086  -4.227  -2.164  1.00 91.75           O  
ATOM   1558  OG  SER A 198       2.092  -3.021  -3.168  1.00 91.75           O  
ATOM   1559  N   PHE A 199       5.328  -2.018  -2.475  1.00 96.19           N  
ATOM   1560  CA  PHE A 199       6.574  -2.162  -3.223  1.00 96.19           C  
ATOM   1561  C   PHE A 199       7.773  -1.816  -2.350  1.00 96.19           C  
ATOM   1562  CB  PHE A 199       6.555  -1.271  -4.469  1.00 96.19           C  
ATOM   1563  O   PHE A 199       7.750  -0.827  -1.616  1.00 96.19           O  
ATOM   1564  CG  PHE A 199       5.469  -1.617  -5.449  1.00 96.19           C  
ATOM   1565  CD1 PHE A 199       5.555  -2.764  -6.230  1.00 96.19           C  
ATOM   1566  CD2 PHE A 199       4.355  -0.796  -5.586  1.00 96.19           C  
ATOM   1567  CE1 PHE A 199       4.547  -3.086  -7.137  1.00 96.19           C  
ATOM   1568  CE2 PHE A 199       3.346  -1.112  -6.492  1.00 96.19           C  
ATOM   1569  CZ  PHE A 199       3.443  -2.256  -7.266  1.00 96.19           C  
ATOM   1570  N   ALA A 200       8.766  -2.680  -2.393  1.00 96.88           N  
ATOM   1571  CA  ALA A 200      10.000  -2.367  -1.678  1.00 96.88           C  
ATOM   1572  C   ALA A 200      10.703  -1.159  -2.295  1.00 96.88           C  
ATOM   1573  CB  ALA A 200      10.938  -3.574  -1.676  1.00 96.88           C  
ATOM   1574  O   ALA A 200      11.133  -0.251  -1.579  1.00 96.88           O  
ATOM   1575  N   LEU A 201      10.781  -1.188  -3.576  1.00 98.19           N  
ATOM   1576  CA  LEU A 201      11.445  -0.134  -4.332  1.00 98.19           C  
ATOM   1577  C   LEU A 201      10.625   0.260  -5.555  1.00 98.19           C  
ATOM   1578  CB  LEU A 201      12.844  -0.587  -4.766  1.00 98.19           C  
ATOM   1579  O   LEU A 201      10.070  -0.602  -6.242  1.00 98.19           O  
ATOM   1580  CG  LEU A 201      13.633   0.387  -5.645  1.00 98.19           C  
ATOM   1581  CD1 LEU A 201      14.008   1.633  -4.848  1.00 98.19           C  
ATOM   1582  CD2 LEU A 201      14.875  -0.287  -6.211  1.00 98.19           C  
ATOM   1583  N   LEU A 202      10.461   1.517  -5.777  1.00 98.00           N  
ATOM   1584  CA  LEU A 202       9.844   2.068  -6.977  1.00 98.00           C  
ATOM   1585  C   LEU A 202      10.820   2.971  -7.723  1.00 98.00           C  
ATOM   1586  CB  LEU A 202       8.578   2.852  -6.621  1.00 98.00           C  
ATOM   1587  O   LEU A 202      11.312   3.953  -7.164  1.00 98.00           O  
ATOM   1588  CG  LEU A 202       7.457   2.057  -5.953  1.00 98.00           C  
ATOM   1589  CD1 LEU A 202       7.566   2.156  -4.434  1.00 98.00           C  
ATOM   1590  CD2 LEU A 202       6.094   2.551  -6.426  1.00 98.00           C  
ATOM   1591  N   VAL A 203      11.070   2.629  -8.922  1.00 98.06           N  
ATOM   1592  CA  VAL A 203      12.023   3.361  -9.750  1.00 98.06           C  
ATOM   1593  C   VAL A 203      11.273   4.145 -10.828  1.00 98.06           C  
ATOM   1594  CB  VAL A 203      13.055   2.412 -10.398  1.00 98.06           C  
ATOM   1595  O   VAL A 203      10.461   3.576 -11.562  1.00 98.06           O  
ATOM   1596  CG1 VAL A 203      14.016   3.195 -11.289  1.00 98.06           C  
ATOM   1597  CG2 VAL A 203      13.812   1.637  -9.328  1.00 98.06           C  
ATOM   1598  N   ALA A 204      11.586   5.402 -11.000  1.00 97.00           N  
ATOM   1599  CA  ALA A 204      10.844   6.270 -11.914  1.00 97.00           C  
ATOM   1600  C   ALA A 204      11.242   6.016 -13.359  1.00 97.00           C  
ATOM   1601  CB  ALA A 204      11.062   7.734 -11.555  1.00 97.00           C  
ATOM   1602  O   ALA A 204      10.406   6.059 -14.266  1.00 97.00           O  
ATOM   1603  N   GLY A 205      12.477   5.773 -13.547  1.00 96.69           N  
ATOM   1604  CA  GLY A 205      12.969   5.543 -14.898  1.00 96.69           C  
ATOM   1605  C   GLY A 205      13.320   4.090 -15.164  1.00 96.69           C  
ATOM   1606  O   GLY A 205      12.555   3.188 -14.812  1.00 96.69           O  
ATOM   1607  N   ASP A 206      14.461   3.918 -15.906  1.00 96.56           N  
ATOM   1608  CA  ASP A 206      14.938   2.576 -16.234  1.00 96.56           C  
ATOM   1609  C   ASP A 206      15.773   2.002 -15.086  1.00 96.56           C  
ATOM   1610  CB  ASP A 206      15.758   2.590 -17.516  1.00 96.56           C  
ATOM   1611  O   ASP A 206      16.375   2.750 -14.312  1.00 96.56           O  
ATOM   1612  CG  ASP A 206      14.906   2.867 -18.750  1.00 96.56           C  
ATOM   1613  OD1 ASP A 206      13.664   2.939 -18.641  1.00 96.56           O  
ATOM   1614  OD2 ASP A 206      15.492   3.012 -19.844  1.00 96.56           O  
ATOM   1615  N   LEU A 207      15.734   0.748 -14.984  1.00 97.44           N  
ATOM   1616  CA  LEU A 207      16.609   0.031 -14.070  1.00 97.44           C  
ATOM   1617  C   LEU A 207      17.703  -0.711 -14.836  1.00 97.44           C  
ATOM   1618  CB  LEU A 207      15.812  -0.956 -13.219  1.00 97.44           C  
ATOM   1619  O   LEU A 207      17.422  -1.632 -15.602  1.00 97.44           O  
ATOM   1620  CG  LEU A 207      16.609  -1.796 -12.219  1.00 97.44           C  
ATOM   1621  CD1 LEU A 207      17.281  -0.896 -11.188  1.00 97.44           C  
ATOM   1622  CD2 LEU A 207      15.711  -2.816 -11.539  1.00 97.44           C  
ATOM   1623  N   ARG A 208      18.922  -0.346 -14.609  1.00 97.62           N  
ATOM   1624  CA  ARG A 208      20.062  -0.892 -15.336  1.00 97.62           C  
ATOM   1625  C   ARG A 208      20.781  -1.950 -14.516  1.00 97.62           C  
ATOM   1626  CB  ARG A 208      21.031   0.223 -15.727  1.00 97.62           C  
ATOM   1627  O   ARG A 208      21.250  -1.669 -13.406  1.00 97.62           O  
ATOM   1628  CG  ARG A 208      20.375   1.363 -16.500  1.00 97.62           C  
ATOM   1629  CD  ARG A 208      20.047   0.962 -17.938  1.00 97.62           C  
ATOM   1630  NE  ARG A 208      21.266   0.771 -18.734  1.00 97.62           N  
ATOM   1631  NH1 ARG A 208      20.312   1.485 -20.703  1.00 97.62           N  
ATOM   1632  NH2 ARG A 208      22.500   0.813 -20.656  1.00 97.62           N  
ATOM   1633  CZ  ARG A 208      21.359   1.023 -20.031  1.00 97.62           C  
ATOM   1634  N   LEU A 209      20.844  -3.129 -15.070  1.00 97.19           N  
ATOM   1635  CA  LEU A 209      21.609  -4.211 -14.453  1.00 97.19           C  
ATOM   1636  C   LEU A 209      22.844  -4.539 -15.273  1.00 97.19           C  
ATOM   1637  CB  LEU A 209      20.734  -5.461 -14.312  1.00 97.19           C  
ATOM   1638  O   LEU A 209      23.547  -5.516 -14.992  1.00 97.19           O  
ATOM   1639  CG  LEU A 209      19.422  -5.289 -13.547  1.00 97.19           C  
ATOM   1640  CD1 LEU A 209      18.656  -6.605 -13.500  1.00 97.19           C  
ATOM   1641  CD2 LEU A 209      19.688  -4.773 -12.133  1.00 97.19           C  
ATOM   1642  N   ASP A 210      23.125  -3.764 -16.328  1.00 96.38           N  
ATOM   1643  CA  ASP A 210      24.188  -4.043 -17.297  1.00 96.38           C  
ATOM   1644  C   ASP A 210      25.297  -2.994 -17.219  1.00 96.38           C  
ATOM   1645  CB  ASP A 210      23.609  -4.102 -18.703  1.00 96.38           C  
ATOM   1646  O   ASP A 210      26.078  -2.854 -18.141  1.00 96.38           O  
ATOM   1647  CG  ASP A 210      22.969  -2.797 -19.141  1.00 96.38           C  
ATOM   1648  OD1 ASP A 210      22.641  -1.963 -18.266  1.00 96.38           O  
ATOM   1649  OD2 ASP A 210      22.781  -2.604 -20.359  1.00 96.38           O  
ATOM   1650  N   LYS A 211      25.219  -2.234 -16.141  1.00 94.81           N  
ATOM   1651  CA  LYS A 211      26.203  -1.150 -16.047  1.00 94.81           C  
ATOM   1652  C   LYS A 211      27.188  -1.393 -14.898  1.00 94.81           C  
ATOM   1653  CB  LYS A 211      25.484   0.191 -15.844  1.00 94.81           C  
ATOM   1654  O   LYS A 211      26.797  -1.903 -13.844  1.00 94.81           O  
ATOM   1655  CG  LYS A 211      24.641   0.622 -17.031  1.00 94.81           C  
ATOM   1656  CD  LYS A 211      25.500   1.149 -18.172  1.00 94.81           C  
ATOM   1657  CE  LYS A 211      24.641   1.717 -19.297  1.00 94.81           C  
ATOM   1658  NZ  LYS A 211      25.484   2.287 -20.391  1.00 94.81           N  
ATOM   1659  N   GLU A 212      28.422  -0.896 -15.086  1.00 93.81           N  
ATOM   1660  CA  GLU A 212      29.469  -1.005 -14.062  1.00 93.81           C  
ATOM   1661  C   GLU A 212      29.578   0.279 -13.250  1.00 93.81           C  
ATOM   1662  CB  GLU A 212      30.812  -1.337 -14.711  1.00 93.81           C  
ATOM   1663  O   GLU A 212      30.188   0.289 -12.180  1.00 93.81           O  
ATOM   1664  CG  GLU A 212      30.859  -2.717 -15.352  1.00 93.81           C  
ATOM   1665  CD  GLU A 212      32.250  -3.064 -15.906  1.00 93.81           C  
ATOM   1666  OE1 GLU A 212      32.406  -4.199 -16.406  1.00 93.81           O  
ATOM   1667  OE2 GLU A 212      33.125  -2.199 -15.844  1.00 93.81           O  
ATOM   1668  N   SER A 213      28.969   1.306 -13.844  1.00 90.38           N  
ATOM   1669  CA  SER A 213      28.984   2.598 -13.164  1.00 90.38           C  
ATOM   1670  C   SER A 213      27.688   3.365 -13.406  1.00 90.38           C  
ATOM   1671  CB  SER A 213      30.172   3.434 -13.633  1.00 90.38           C  
ATOM   1672  O   SER A 213      26.859   2.951 -14.219  1.00 90.38           O  
ATOM   1673  OG  SER A 213      30.016   3.840 -14.977  1.00 90.38           O  
ATOM   1674  N   ALA A 214      27.469   4.383 -12.680  1.00 86.94           N  
ATOM   1675  CA  ALA A 214      26.234   5.156 -12.703  1.00 86.94           C  
ATOM   1676  C   ALA A 214      26.188   6.086 -13.914  1.00 86.94           C  
ATOM   1677  CB  ALA A 214      26.078   5.961 -11.414  1.00 86.94           C  
ATOM   1678  O   ALA A 214      25.281   6.922 -14.031  1.00 86.94           O  
ATOM   1679  N   SER A 215      26.828   5.883 -14.867  1.00 85.94           N  
ATOM   1680  CA  SER A 215      26.859   6.789 -16.016  1.00 85.94           C  
ATOM   1681  C   SER A 215      25.734   6.461 -16.984  1.00 85.94           C  
ATOM   1682  CB  SER A 215      28.203   6.719 -16.719  1.00 85.94           C  
ATOM   1683  O   SER A 215      25.375   5.293 -17.172  1.00 85.94           O  
ATOM   1684  OG  SER A 215      28.469   5.402 -17.172  1.00 85.94           O  
ATOM   1685  N   ASP A 216      25.016   7.496 -17.578  1.00 87.19           N  
ATOM   1686  CA  ASP A 216      24.047   7.395 -18.656  1.00 87.19           C  
ATOM   1687  C   ASP A 216      22.844   6.559 -18.234  1.00 87.19           C  
ATOM   1688  CB  ASP A 216      24.703   6.793 -19.906  1.00 87.19           C  
ATOM   1689  O   ASP A 216      22.453   5.633 -18.953  1.00 87.19           O  
ATOM   1690  CG  ASP A 216      25.656   7.754 -20.594  1.00 87.19           C  
ATOM   1691  OD1 ASP A 216      25.516   8.984 -20.422  1.00 87.19           O  
ATOM   1692  OD2 ASP A 216      26.562   7.273 -21.312  1.00 87.19           O  
ATOM   1693  N   LEU A 217      22.266   6.809 -17.188  1.00 90.69           N  
ATOM   1694  CA  LEU A 217      21.141   6.043 -16.688  1.00 90.69           C  
ATOM   1695  C   LEU A 217      19.828   6.609 -17.203  1.00 90.69           C  
ATOM   1696  CB  LEU A 217      21.125   6.043 -15.148  1.00 90.69           C  
ATOM   1697  O   LEU A 217      18.781   5.938 -17.156  1.00 90.69           O  
ATOM   1698  CG  LEU A 217      22.328   5.402 -14.461  1.00 90.69           C  
ATOM   1699  CD1 LEU A 217      22.234   5.578 -12.953  1.00 90.69           C  
ATOM   1700  CD2 LEU A 217      22.438   3.928 -14.836  1.00 90.69           C  
ATOM   1701  N   GLY A 218      19.812   7.789 -17.844  1.00 90.00           N  
ATOM   1702  CA  GLY A 218      18.594   8.453 -18.266  1.00 90.00           C  
ATOM   1703  C   GLY A 218      17.859   9.141 -17.125  1.00 90.00           C  
ATOM   1704  O   GLY A 218      18.219   8.961 -15.953  1.00 90.00           O  
ATOM   1705  N   VAL A 219      16.781   9.820 -17.391  1.00 93.38           N  
ATOM   1706  CA  VAL A 219      16.000  10.555 -16.406  1.00 93.38           C  
ATOM   1707  C   VAL A 219      15.258   9.570 -15.500  1.00 93.38           C  
ATOM   1708  CB  VAL A 219      14.992  11.516 -17.078  1.00 93.38           C  
ATOM   1709  O   VAL A 219      14.570   8.672 -15.984  1.00 93.38           O  
ATOM   1710  CG1 VAL A 219      14.164  12.250 -16.016  1.00 93.38           C  
ATOM   1711  CG2 VAL A 219      15.727  12.516 -17.969  1.00 93.38           C  
ATOM   1712  N   GLY A 220      15.484   9.703 -14.234  1.00 93.50           N  
ATOM   1713  CA  GLY A 220      14.805   8.875 -13.250  1.00 93.50           C  
ATOM   1714  C   GLY A 220      15.352   7.465 -13.180  1.00 93.50           C  
ATOM   1715  O   GLY A 220      14.766   6.594 -12.539  1.00 93.50           O  
ATOM   1716  N   GLY A 221      16.469   7.195 -13.852  1.00 95.12           N  
ATOM   1717  CA  GLY A 221      17.016   5.852 -13.938  1.00 95.12           C  
ATOM   1718  C   GLY A 221      17.812   5.449 -12.703  1.00 95.12           C  
ATOM   1719  O   GLY A 221      18.266   6.309 -11.945  1.00 95.12           O  
ATOM   1720  N   ALA A 222      17.922   4.172 -12.461  1.00 96.38           N  
ATOM   1721  CA  ALA A 222      18.703   3.555 -11.391  1.00 96.38           C  
ATOM   1722  C   ALA A 222      19.531   2.385 -11.914  1.00 96.38           C  
ATOM   1723  CB  ALA A 222      17.781   3.090 -10.266  1.00 96.38           C  
ATOM   1724  O   ALA A 222      19.281   1.889 -13.016  1.00 96.38           O  
ATOM   1725  N   TYR A 223      20.562   2.031 -11.180  1.00 96.62           N  
ATOM   1726  CA  TYR A 223      21.359   0.889 -11.617  1.00 96.62           C  
ATOM   1727  C   TYR A 223      21.875   0.097 -10.422  1.00 96.62           C  
ATOM   1728  CB  TYR A 223      22.531   1.353 -12.484  1.00 96.62           C  
ATOM   1729  O   TYR A 223      21.969   0.626  -9.312  1.00 96.62           O  
ATOM   1730  CG  TYR A 223      23.750   1.766 -11.695  1.00 96.62           C  
ATOM   1731  CD1 TYR A 223      23.781   2.977 -11.000  1.00 96.62           C  
ATOM   1732  CD2 TYR A 223      24.875   0.949 -11.633  1.00 96.62           C  
ATOM   1733  CE1 TYR A 223      24.891   3.361 -10.273  1.00 96.62           C  
ATOM   1734  CE2 TYR A 223      26.000   1.324 -10.906  1.00 96.62           C  
ATOM   1735  OH  TYR A 223      27.109   2.908  -9.508  1.00 96.62           O  
ATOM   1736  CZ  TYR A 223      26.000   2.531 -10.227  1.00 96.62           C  
ATOM   1737  N   PHE A 224      22.125  -1.143 -10.586  1.00 97.44           N  
ATOM   1738  CA  PHE A 224      22.875  -2.016  -9.695  1.00 97.44           C  
ATOM   1739  C   PHE A 224      24.156  -2.500 -10.367  1.00 97.44           C  
ATOM   1740  CB  PHE A 224      22.031  -3.215  -9.266  1.00 97.44           C  
ATOM   1741  O   PHE A 224      24.125  -2.986 -11.500  1.00 97.44           O  
ATOM   1742  CG  PHE A 224      20.766  -2.832  -8.539  1.00 97.44           C  
ATOM   1743  CD1 PHE A 224      20.797  -1.989  -7.438  1.00 97.44           C  
ATOM   1744  CD2 PHE A 224      19.531  -3.314  -8.969  1.00 97.44           C  
ATOM   1745  CE1 PHE A 224      19.641  -1.634  -6.766  1.00 97.44           C  
ATOM   1746  CE2 PHE A 224      18.359  -2.963  -8.305  1.00 97.44           C  
ATOM   1747  CZ  PHE A 224      18.406  -2.123  -7.203  1.00 97.44           C  
ATOM   1748  N   LYS A 225      25.141  -2.459  -9.695  1.00 96.44           N  
ATOM   1749  CA  LYS A 225      26.469  -2.596 -10.273  1.00 96.44           C  
ATOM   1750  C   LYS A 225      26.688  -4.004 -10.820  1.00 96.44           C  
ATOM   1751  CB  LYS A 225      27.547  -2.262  -9.234  1.00 96.44           C  
ATOM   1752  O   LYS A 225      26.531  -4.988 -10.094  1.00 96.44           O  
ATOM   1753  CG  LYS A 225      28.969  -2.299  -9.781  1.00 96.44           C  
ATOM   1754  CD  LYS A 225      29.984  -1.840  -8.742  1.00 96.44           C  
ATOM   1755  CE  LYS A 225      31.406  -1.891  -9.281  1.00 96.44           C  
ATOM   1756  NZ  LYS A 225      32.375  -1.365  -8.297  1.00 96.44           N  
ATOM   1757  N   GLN A 226      27.094  -4.043 -12.078  1.00 96.75           N  
ATOM   1758  CA  GLN A 226      27.516  -5.277 -12.727  1.00 96.75           C  
ATOM   1759  C   GLN A 226      29.000  -5.547 -12.492  1.00 96.75           C  
ATOM   1760  CB  GLN A 226      27.234  -5.219 -14.227  1.00 96.75           C  
ATOM   1761  O   GLN A 226      29.812  -4.617 -12.500  1.00 96.75           O  
ATOM   1762  CG  GLN A 226      27.641  -6.480 -14.984  1.00 96.75           C  
ATOM   1763  CD  GLN A 226      27.406  -6.367 -16.484  1.00 96.75           C  
ATOM   1764  NE2 GLN A 226      28.422  -6.691 -17.266  1.00 96.75           N  
ATOM   1765  OE1 GLN A 226      26.312  -6.000 -16.922  1.00 96.75           O  
ATOM   1766  N   HIS A 227      29.312  -6.766 -12.297  1.00 95.56           N  
ATOM   1767  CA  HIS A 227      30.688  -7.199 -12.117  1.00 95.56           C  
ATOM   1768  C   HIS A 227      31.141  -8.086 -13.266  1.00 95.56           C  
ATOM   1769  CB  HIS A 227      30.844  -7.941 -10.789  1.00 95.56           C  
ATOM   1770  O   HIS A 227      30.328  -8.703 -13.945  1.00 95.56           O  
ATOM   1771  CG  HIS A 227      30.562  -7.094  -9.586  1.00 95.56           C  
ATOM   1772  CD2 HIS A 227      29.391  -6.758  -8.992  1.00 95.56           C  
ATOM   1773  ND1 HIS A 227      31.562  -6.480  -8.859  1.00 95.56           N  
ATOM   1774  CE1 HIS A 227      31.000  -5.801  -7.863  1.00 95.56           C  
ATOM   1775  NE2 HIS A 227      29.703  -5.953  -7.922  1.00 95.56           N  
ATOM   1776  N   GLY A 228      32.406  -8.211 -13.391  1.00 94.12           N  
ATOM   1777  CA  GLY A 228      32.969  -8.883 -14.547  1.00 94.12           C  
ATOM   1778  C   GLY A 228      32.969 -10.391 -14.422  1.00 94.12           C  
ATOM   1779  O   GLY A 228      33.125 -11.102 -15.422  1.00 94.12           O  
ATOM   1780  N   SER A 229      32.844 -10.859 -13.164  1.00 94.38           N  
ATOM   1781  CA  SER A 229      32.906 -12.305 -12.969  1.00 94.38           C  
ATOM   1782  C   SER A 229      31.812 -12.805 -12.047  1.00 94.38           C  
ATOM   1783  CB  SER A 229      34.281 -12.688 -12.398  1.00 94.38           C  
ATOM   1784  O   SER A 229      31.688 -12.352 -10.906  1.00 94.38           O  
ATOM   1785  OG  SER A 229      34.312 -14.055 -12.031  1.00 94.38           O  
ATOM   1786  N   ARG A 230      31.094 -13.719 -12.594  1.00 92.62           N  
ATOM   1787  CA  ARG A 230      30.062 -14.359 -11.781  1.00 92.62           C  
ATOM   1788  C   ARG A 230      30.688 -15.258 -10.727  1.00 92.62           C  
ATOM   1789  CB  ARG A 230      29.109 -15.172 -12.664  1.00 92.62           C  
ATOM   1790  O   ARG A 230      30.250 -15.266  -9.570  1.00 92.62           O  
ATOM   1791  CG  ARG A 230      28.031 -15.891 -11.891  1.00 92.62           C  
ATOM   1792  CD  ARG A 230      27.109 -16.688 -12.812  1.00 92.62           C  
ATOM   1793  NE  ARG A 230      26.047 -17.359 -12.070  1.00 92.62           N  
ATOM   1794  NH1 ARG A 230      27.078 -19.438 -12.078  1.00 92.62           N  
ATOM   1795  NH2 ARG A 230      25.047 -19.156 -11.055  1.00 92.62           N  
ATOM   1796  CZ  ARG A 230      26.062 -18.656 -11.734  1.00 92.62           C  
ATOM   1797  N   GLU A 231      31.688 -16.047 -11.000  1.00 90.31           N  
ATOM   1798  CA  GLU A 231      32.344 -17.000 -10.094  1.00 90.31           C  
ATOM   1799  C   GLU A 231      32.781 -16.312  -8.812  1.00 90.31           C  
ATOM   1800  CB  GLU A 231      33.500 -17.688 -10.773  1.00 90.31           C  
ATOM   1801  O   GLU A 231      32.625 -16.859  -7.715  1.00 90.31           O  
ATOM   1802  CG  GLU A 231      34.000 -18.938 -10.055  1.00 90.31           C  
ATOM   1803  CD  GLU A 231      35.156 -19.609 -10.750  1.00 90.31           C  
ATOM   1804  OE1 GLU A 231      35.719 -20.594 -10.195  1.00 90.31           O  
ATOM   1805  OE2 GLU A 231      35.531 -19.156 -11.852  1.00 90.31           O  
ATOM   1806  N   GLN A 232      33.219 -15.109  -8.938  1.00 91.88           N  
ATOM   1807  CA  GLN A 232      33.719 -14.375  -7.789  1.00 91.88           C  
ATOM   1808  C   GLN A 232      32.594 -13.688  -7.027  1.00 91.88           C  
ATOM   1809  CB  GLN A 232      34.781 -13.344  -8.234  1.00 91.88           C  
ATOM   1810  O   GLN A 232      32.562 -13.742  -5.797  1.00 91.88           O  
ATOM   1811  CG  GLN A 232      36.062 -13.953  -8.742  1.00 91.88           C  
ATOM   1812  CD  GLN A 232      37.094 -12.914  -9.125  1.00 91.88           C  
ATOM   1813  NE2 GLN A 232      38.281 -13.367  -9.492  1.00 91.88           N  
ATOM   1814  OE1 GLN A 232      36.812 -11.711  -9.094  1.00 91.88           O  
ATOM   1815  N   THR A 233      31.688 -13.117  -7.777  1.00 91.31           N  
ATOM   1816  CA  THR A 233      30.719 -12.211  -7.180  1.00 91.31           C  
ATOM   1817  C   THR A 233      29.516 -12.984  -6.648  1.00 91.31           C  
ATOM   1818  CB  THR A 233      30.234 -11.148  -8.188  1.00 91.31           C  
ATOM   1819  O   THR A 233      28.812 -12.508  -5.754  1.00 91.31           O  
ATOM   1820  CG2 THR A 233      29.438 -10.047  -7.500  1.00 91.31           C  
ATOM   1821  OG1 THR A 233      31.375 -10.562  -8.828  1.00 91.31           O  
ATOM   1822  N   ILE A 234      29.234 -14.148  -7.199  1.00 88.19           N  
ATOM   1823  CA  ILE A 234      28.062 -14.922  -6.789  1.00 88.19           C  
ATOM   1824  C   ILE A 234      28.203 -15.328  -5.324  1.00 88.19           C  
ATOM   1825  CB  ILE A 234      27.891 -16.172  -7.676  1.00 88.19           C  
ATOM   1826  O   ILE A 234      27.219 -15.703  -4.680  1.00 88.19           O  
ATOM   1827  CG1 ILE A 234      26.453 -16.703  -7.582  1.00 88.19           C  
ATOM   1828  CG2 ILE A 234      28.891 -17.266  -7.285  1.00 88.19           C  
ATOM   1829  CD1 ILE A 234      26.031 -17.594  -8.742  1.00 88.19           C  
ATOM   1830  N   LYS A 235      29.391 -15.227  -4.750  1.00 86.44           N  
ATOM   1831  CA  LYS A 235      29.641 -15.555  -3.352  1.00 86.44           C  
ATOM   1832  C   LYS A 235      29.109 -14.461  -2.426  1.00 86.44           C  
ATOM   1833  CB  LYS A 235      31.125 -15.773  -3.113  1.00 86.44           C  
ATOM   1834  O   LYS A 235      28.953 -14.688  -1.223  1.00 86.44           O  
ATOM   1835  CG  LYS A 235      31.734 -16.922  -3.912  1.00 86.44           C  
ATOM   1836  CD  LYS A 235      33.219 -17.031  -3.689  1.00 86.44           C  
ATOM   1837  CE  LYS A 235      33.844 -18.109  -4.574  1.00 86.44           C  
ATOM   1838  NZ  LYS A 235      35.344 -18.141  -4.457  1.00 86.44           N  
ATOM   1839  N   TYR A 236      28.891 -13.266  -3.020  1.00 87.88           N  
ATOM   1840  CA  TYR A 236      28.297 -12.195  -2.225  1.00 87.88           C  
ATOM   1841  C   TYR A 236      26.828 -12.461  -1.964  1.00 87.88           C  
ATOM   1842  CB  TYR A 236      28.469 -10.844  -2.930  1.00 87.88           C  
ATOM   1843  O   TYR A 236      26.109 -12.953  -2.842  1.00 87.88           O  
ATOM   1844  CG  TYR A 236      29.906 -10.516  -3.281  1.00 87.88           C  
ATOM   1845  CD1 TYR A 236      30.969 -11.172  -2.654  1.00 87.88           C  
ATOM   1846  CD2 TYR A 236      30.203  -9.555  -4.238  1.00 87.88           C  
ATOM   1847  CE1 TYR A 236      32.281 -10.875  -2.973  1.00 87.88           C  
ATOM   1848  CE2 TYR A 236      31.516  -9.250  -4.566  1.00 87.88           C  
ATOM   1849  OH  TYR A 236      33.844  -9.609  -4.250  1.00 87.88           O  
ATOM   1850  CZ  TYR A 236      32.562  -9.914  -3.930  1.00 87.88           C  
ATOM   1851  N   PRO A 237      26.375 -12.234  -0.708  1.00 88.06           N  
ATOM   1852  CA  PRO A 237      24.922 -12.281  -0.531  1.00 88.06           C  
ATOM   1853  C   PRO A 237      24.188 -11.312  -1.446  1.00 88.06           C  
ATOM   1854  CB  PRO A 237      24.734 -11.906   0.939  1.00 88.06           C  
ATOM   1855  O   PRO A 237      23.062 -11.602  -1.891  1.00 88.06           O  
ATOM   1856  CG  PRO A 237      26.047 -12.188   1.582  1.00 88.06           C  
ATOM   1857  CD  PRO A 237      27.125 -12.016   0.553  1.00 88.06           C  
ATOM   1858  N   GLY A 238      24.828 -10.125  -1.793  1.00 93.12           N  
ATOM   1859  CA  GLY A 238      24.266  -9.148  -2.719  1.00 93.12           C  
ATOM   1860  C   GLY A 238      23.047  -8.438  -2.176  1.00 93.12           C  
ATOM   1861  O   GLY A 238      22.938  -8.227  -0.966  1.00 93.12           O  
ATOM   1862  N   LEU A 239      22.266  -7.883  -3.037  1.00 95.38           N  
ATOM   1863  CA  LEU A 239      21.000  -7.219  -2.750  1.00 95.38           C  
ATOM   1864  C   LEU A 239      19.812  -8.133  -3.062  1.00 95.38           C  
ATOM   1865  CB  LEU A 239      20.875  -5.922  -3.553  1.00 95.38           C  
ATOM   1866  O   LEU A 239      19.656  -8.586  -4.199  1.00 95.38           O  
ATOM   1867  CG  LEU A 239      19.516  -5.211  -3.500  1.00 95.38           C  
ATOM   1868  CD1 LEU A 239      19.203  -4.789  -2.070  1.00 95.38           C  
ATOM   1869  CD2 LEU A 239      19.516  -4.004  -4.434  1.00 95.38           C  
ATOM   1870  N   THR A 240      19.031  -8.445  -2.070  1.00 93.19           N  
ATOM   1871  CA  THR A 240      17.875  -9.328  -2.246  1.00 93.19           C  
ATOM   1872  C   THR A 240      16.578  -8.594  -1.908  1.00 93.19           C  
ATOM   1873  CB  THR A 240      18.000 -10.586  -1.372  1.00 93.19           C  
ATOM   1874  O   THR A 240      16.406  -8.133  -0.781  1.00 93.19           O  
ATOM   1875  CG2 THR A 240      16.828 -11.531  -1.592  1.00 93.19           C  
ATOM   1876  OG1 THR A 240      19.219 -11.273  -1.707  1.00 93.19           O  
ATOM   1877  N   PHE A 241      15.703  -8.539  -2.857  1.00 94.50           N  
ATOM   1878  CA  PHE A 241      14.359  -8.016  -2.621  1.00 94.50           C  
ATOM   1879  C   PHE A 241      13.398  -9.141  -2.271  1.00 94.50           C  
ATOM   1880  CB  PHE A 241      13.859  -7.250  -3.852  1.00 94.50           C  
ATOM   1881  O   PHE A 241      13.164 -10.039  -3.080  1.00 94.50           O  
ATOM   1882  CG  PHE A 241      14.609  -5.973  -4.121  1.00 94.50           C  
ATOM   1883  CD1 PHE A 241      14.328  -4.820  -3.393  1.00 94.50           C  
ATOM   1884  CD2 PHE A 241      15.586  -5.922  -5.105  1.00 94.50           C  
ATOM   1885  CE1 PHE A 241      15.023  -3.639  -3.641  1.00 94.50           C  
ATOM   1886  CE2 PHE A 241      16.281  -4.742  -5.359  1.00 94.50           C  
ATOM   1887  CZ  PHE A 241      15.992  -3.602  -4.625  1.00 94.50           C  
ATOM   1888  N   GLU A 242      12.773  -9.031  -1.104  1.00 89.81           N  
ATOM   1889  CA  GLU A 242      11.820 -10.039  -0.649  1.00 89.81           C  
ATOM   1890  C   GLU A 242      10.383  -9.625  -0.959  1.00 89.81           C  
ATOM   1891  CB  GLU A 242      11.984 -10.289   0.852  1.00 89.81           C  
ATOM   1892  O   GLU A 242       9.453 -10.391  -0.733  1.00 89.81           O  
ATOM   1893  CG  GLU A 242      13.359 -10.805   1.245  1.00 89.81           C  
ATOM   1894  CD  GLU A 242      13.562 -12.273   0.938  1.00 89.81           C  
ATOM   1895  OE1 GLU A 242      14.719 -12.750   0.983  1.00 89.81           O  
ATOM   1896  OE2 GLU A 242      12.562 -12.961   0.648  1.00 89.81           O  
ATOM   1897  N   SER A 243      10.227  -8.422  -1.362  1.00 92.12           N  
ATOM   1898  CA  SER A 243       8.938  -7.859  -1.756  1.00 92.12           C  
ATOM   1899  C   SER A 243       8.992  -7.285  -3.168  1.00 92.12           C  
ATOM   1900  CB  SER A 243       8.500  -6.770  -0.771  1.00 92.12           C  
ATOM   1901  O   SER A 243      10.070  -7.137  -3.742  1.00 92.12           O  
ATOM   1902  OG  SER A 243       8.234  -7.324   0.505  1.00 92.12           O  
ATOM   1903  N   PRO A 244       7.883  -7.004  -3.787  1.00 93.50           N  
ATOM   1904  CA  PRO A 244       7.855  -6.559  -5.184  1.00 93.50           C  
ATOM   1905  C   PRO A 244       8.617  -5.254  -5.402  1.00 93.50           C  
ATOM   1906  CB  PRO A 244       6.363  -6.371  -5.465  1.00 93.50           C  
ATOM   1907  O   PRO A 244       8.680  -4.410  -4.504  1.00 93.50           O  
ATOM   1908  CG  PRO A 244       5.676  -7.312  -4.527  1.00 93.50           C  
ATOM   1909  CD  PRO A 244       6.465  -7.371  -3.250  1.00 93.50           C  
ATOM   1910  N   VAL A 245       9.164  -5.195  -6.602  1.00 96.75           N  
ATOM   1911  CA  VAL A 245       9.836  -3.988  -7.070  1.00 96.75           C  
ATOM   1912  C   VAL A 245       9.109  -3.439  -8.297  1.00 96.75           C  
ATOM   1913  CB  VAL A 245      11.320  -4.258  -7.406  1.00 96.75           C  
ATOM   1914  O   VAL A 245       8.672  -4.203  -9.164  1.00 96.75           O  
ATOM   1915  CG1 VAL A 245      11.953  -3.041  -8.070  1.00 96.75           C  
ATOM   1916  CG2 VAL A 245      12.086  -4.641  -6.141  1.00 96.75           C  
ATOM   1917  N   PHE A 246       8.906  -2.139  -8.312  1.00 97.25           N  
ATOM   1918  CA  PHE A 246       8.242  -1.482  -9.438  1.00 97.25           C  
ATOM   1919  C   PHE A 246       9.242  -0.670 -10.250  1.00 97.25           C  
ATOM   1920  CB  PHE A 246       7.113  -0.578  -8.938  1.00 97.25           C  
ATOM   1921  O   PHE A 246      10.031   0.099  -9.695  1.00 97.25           O  
ATOM   1922  CG  PHE A 246       6.324   0.071 -10.039  1.00 97.25           C  
ATOM   1923  CD1 PHE A 246       6.652   1.343 -10.500  1.00 97.25           C  
ATOM   1924  CD2 PHE A 246       5.250  -0.591 -10.625  1.00 97.25           C  
ATOM   1925  CE1 PHE A 246       5.922   1.945 -11.516  1.00 97.25           C  
ATOM   1926  CE2 PHE A 246       4.520   0.006 -11.648  1.00 97.25           C  
ATOM   1927  CZ  PHE A 246       4.855   1.274 -12.094  1.00 97.25           C  
ATOM   1928  N   VAL A 247       9.242  -0.875 -11.523  1.00 97.88           N  
ATOM   1929  CA  VAL A 247      10.070  -0.105 -12.445  1.00 97.88           C  
ATOM   1930  C   VAL A 247       9.195   0.545 -13.508  1.00 97.88           C  
ATOM   1931  CB  VAL A 247      11.148  -0.987 -13.109  1.00 97.88           C  
ATOM   1932  O   VAL A 247       8.562  -0.148 -14.312  1.00 97.88           O  
ATOM   1933  CG1 VAL A 247      12.039  -0.151 -14.023  1.00 97.88           C  
ATOM   1934  CG2 VAL A 247      11.992  -1.692 -12.039  1.00 97.88           C  
ATOM   1935  N   ASN A 248       9.203   1.888 -13.516  1.00 97.25           N  
ATOM   1936  CA  ASN A 248       8.336   2.627 -14.422  1.00 97.25           C  
ATOM   1937  C   ASN A 248       8.797   2.498 -15.875  1.00 97.25           C  
ATOM   1938  CB  ASN A 248       8.266   4.102 -14.023  1.00 97.25           C  
ATOM   1939  O   ASN A 248       7.977   2.414 -16.781  1.00 97.25           O  
ATOM   1940  CG  ASN A 248       6.973   4.766 -14.453  1.00 97.25           C  
ATOM   1941  ND2 ASN A 248       6.996   6.090 -14.562  1.00 97.25           N  
ATOM   1942  OD1 ASN A 248       5.965   4.094 -14.688  1.00 97.25           O  
ATOM   1943  N   GLY A 249      10.078   2.482 -16.062  1.00 95.81           N  
ATOM   1944  CA  GLY A 249      10.664   2.328 -17.391  1.00 95.81           C  
ATOM   1945  C   GLY A 249      11.047   0.896 -17.703  1.00 95.81           C  
ATOM   1946  O   GLY A 249      10.305  -0.036 -17.391  1.00 95.81           O  
ATOM   1947  N   ALA A 250      12.188   0.726 -18.453  1.00 96.50           N  
ATOM   1948  CA  ALA A 250      12.656  -0.591 -18.875  1.00 96.50           C  
ATOM   1949  C   ALA A 250      13.672  -1.153 -17.875  1.00 96.50           C  
ATOM   1950  CB  ALA A 250      13.266  -0.517 -20.266  1.00 96.50           C  
ATOM   1951  O   ALA A 250      14.242  -0.409 -17.078  1.00 96.50           O  
ATOM   1952  N   ILE A 251      13.797  -2.406 -17.891  1.00 97.38           N  
ATOM   1953  CA  ILE A 251      14.891  -3.074 -17.188  1.00 97.38           C  
ATOM   1954  C   ILE A 251      15.906  -3.604 -18.203  1.00 97.38           C  
ATOM   1955  CB  ILE A 251      14.367  -4.227 -16.297  1.00 97.38           C  
ATOM   1956  O   ILE A 251      15.539  -4.324 -19.141  1.00 97.38           O  
ATOM   1957  CG1 ILE A 251      13.430  -3.682 -15.219  1.00 97.38           C  
ATOM   1958  CG2 ILE A 251      15.531  -4.996 -15.680  1.00 97.38           C  
ATOM   1959  CD1 ILE A 251      12.781  -4.762 -14.367  1.00 97.38           C  
ATOM   1960  N   HIS A 252      17.078  -3.250 -18.047  1.00 97.50           N  
ATOM   1961  CA  HIS A 252      18.156  -3.680 -18.922  1.00 97.50           C  
ATOM   1962  C   HIS A 252      18.969  -4.805 -18.297  1.00 97.50           C  
ATOM   1963  CB  HIS A 252      19.062  -2.502 -19.281  1.00 97.50           C  
ATOM   1964  O   HIS A 252      19.656  -4.594 -17.297  1.00 97.50           O  
ATOM   1965  CG  HIS A 252      18.375  -1.409 -20.031  1.00 97.50           C  
ATOM   1966  CD2 HIS A 252      17.484  -0.476 -19.625  1.00 97.50           C  
ATOM   1967  ND1 HIS A 252      18.578  -1.189 -21.375  1.00 97.50           N  
ATOM   1968  CE1 HIS A 252      17.828  -0.165 -21.766  1.00 97.50           C  
ATOM   1969  NE2 HIS A 252      17.156   0.285 -20.719  1.00 97.50           N  
ATOM   1970  N   LEU A 253      18.922  -5.934 -18.922  1.00 97.31           N  
ATOM   1971  CA  LEU A 253      19.641  -7.102 -18.406  1.00 97.31           C  
ATOM   1972  C   LEU A 253      21.094  -7.102 -18.875  1.00 97.31           C  
ATOM   1973  CB  LEU A 253      18.953  -8.391 -18.859  1.00 97.31           C  
ATOM   1974  O   LEU A 253      21.406  -6.520 -19.906  1.00 97.31           O  
ATOM   1975  CG  LEU A 253      17.484  -8.562 -18.438  1.00 97.31           C  
ATOM   1976  CD1 LEU A 253      16.922  -9.867 -18.984  1.00 97.31           C  
ATOM   1977  CD2 LEU A 253      17.359  -8.516 -16.922  1.00 97.31           C  
ATOM   1978  N   PRO A 254      21.953  -7.762 -18.078  1.00 96.44           N  
ATOM   1979  CA  PRO A 254      23.344  -7.902 -18.531  1.00 96.44           C  
ATOM   1980  C   PRO A 254      23.469  -8.727 -19.812  1.00 96.44           C  
ATOM   1981  CB  PRO A 254      24.016  -8.617 -17.359  1.00 96.44           C  
ATOM   1982  O   PRO A 254      22.594  -9.547 -20.109  1.00 96.44           O  
ATOM   1983  CG  PRO A 254      23.125  -8.375 -16.188  1.00 96.44           C  
ATOM   1984  CD  PRO A 254      21.719  -8.266 -16.688  1.00 96.44           C  
ATOM   1985  N   LYS A 255      24.516  -8.461 -20.469  1.00 94.25           N  
ATOM   1986  CA  LYS A 255      24.797  -9.234 -21.672  1.00 94.25           C  
ATOM   1987  C   LYS A 255      25.047 -10.703 -21.344  1.00 94.25           C  
ATOM   1988  CB  LYS A 255      26.000  -8.648 -22.406  1.00 94.25           C  
ATOM   1989  O   LYS A 255      25.703 -11.016 -20.359  1.00 94.25           O  
ATOM   1990  CG  LYS A 255      26.328  -9.352 -23.719  1.00 94.25           C  
ATOM   1991  CD  LYS A 255      27.516  -8.719 -24.422  1.00 94.25           C  
ATOM   1992  CE  LYS A 255      27.875  -9.453 -25.703  1.00 94.25           C  
ATOM   1993  NZ  LYS A 255      29.016  -8.805 -26.422  1.00 94.25           N  
ATOM   1994  N   ALA A 256      24.453 -11.547 -22.094  1.00 91.12           N  
ATOM   1995  CA  ALA A 256      24.625 -12.984 -21.891  1.00 91.12           C  
ATOM   1996  C   ALA A 256      25.625 -13.562 -22.891  1.00 91.12           C  
ATOM   1997  CB  ALA A 256      23.281 -13.703 -22.000  1.00 91.12           C  
ATOM   1998  O   ALA A 256      25.719 -13.086 -24.016  1.00 91.12           O  
ATOM   1999  N   PRO A 257      26.359 -14.555 -22.469  1.00 87.56           N  
ATOM   2000  CA  PRO A 257      27.203 -15.273 -23.422  1.00 87.56           C  
ATOM   2001  C   PRO A 257      26.391 -16.156 -24.375  1.00 87.56           C  
ATOM   2002  CB  PRO A 257      28.109 -16.125 -22.531  1.00 87.56           C  
ATOM   2003  O   PRO A 257      25.156 -16.125 -24.359  1.00 87.56           O  
ATOM   2004  CG  PRO A 257      27.312 -16.391 -21.297  1.00 87.56           C  
ATOM   2005  CD  PRO A 257      26.344 -15.242 -21.109  1.00 87.56           C  
ATOM   2006  N   ASP A 258      27.094 -16.844 -25.141  1.00 86.50           N  
ATOM   2007  CA  ASP A 258      26.438 -17.797 -26.031  1.00 86.50           C  
ATOM   2008  C   ASP A 258      25.766 -18.906 -25.250  1.00 86.50           C  
ATOM   2009  CB  ASP A 258      27.453 -18.375 -27.031  1.00 86.50           C  
ATOM   2010  O   ASP A 258      26.156 -19.219 -24.125  1.00 86.50           O  
ATOM   2011  CG  ASP A 258      27.906 -17.375 -28.078  1.00 86.50           C  
ATOM   2012  OD1 ASP A 258      27.172 -16.391 -28.328  1.00 86.50           O  
ATOM   2013  OD2 ASP A 258      28.984 -17.578 -28.656  1.00 86.50           O  
ATOM   2014  N   LEU A 259      24.734 -19.406 -25.859  1.00 84.62           N  
ATOM   2015  CA  LEU A 259      23.906 -20.422 -25.219  1.00 84.62           C  
ATOM   2016  C   LEU A 259      24.766 -21.594 -24.766  1.00 84.62           C  
ATOM   2017  CB  LEU A 259      22.828 -20.922 -26.188  1.00 84.62           C  
ATOM   2018  O   LEU A 259      24.562 -22.125 -23.656  1.00 84.62           O  
ATOM   2019  CG  LEU A 259      21.828 -21.938 -25.609  1.00 84.62           C  
ATOM   2020  CD1 LEU A 259      21.000 -21.281 -24.516  1.00 84.62           C  
ATOM   2021  CD2 LEU A 259      20.938 -22.484 -26.719  1.00 84.62           C  
ATOM   2022  N   ALA A 260      25.766 -21.984 -25.516  1.00 85.25           N  
ATOM   2023  CA  ALA A 260      26.641 -23.125 -25.203  1.00 85.25           C  
ATOM   2024  C   ALA A 260      27.438 -22.859 -23.938  1.00 85.25           C  
ATOM   2025  CB  ALA A 260      27.578 -23.422 -26.375  1.00 85.25           C  
ATOM   2026  O   ALA A 260      27.641 -23.750 -23.109  1.00 85.25           O  
ATOM   2027  N   VAL A 261      27.859 -21.641 -23.781  1.00 86.25           N  
ATOM   2028  CA  VAL A 261      28.641 -21.266 -22.609  1.00 86.25           C  
ATOM   2029  C   VAL A 261      27.766 -21.312 -21.359  1.00 86.25           C  
ATOM   2030  CB  VAL A 261      29.250 -19.859 -22.781  1.00 86.25           C  
ATOM   2031  O   VAL A 261      28.219 -21.766 -20.312  1.00 86.25           O  
ATOM   2032  CG1 VAL A 261      29.953 -19.406 -21.500  1.00 86.25           C  
ATOM   2033  CG2 VAL A 261      30.219 -19.828 -23.969  1.00 86.25           C  
ATOM   2034  N   ASP A 262      26.531 -20.938 -21.453  1.00 85.06           N  
ATOM   2035  CA  ASP A 262      25.641 -20.938 -20.297  1.00 85.06           C  
ATOM   2036  C   ASP A 262      25.266 -22.375 -19.906  1.00 85.06           C  
ATOM   2037  CB  ASP A 262      24.375 -20.141 -20.609  1.00 85.06           C  
ATOM   2038  O   ASP A 262      25.188 -22.688 -18.719  1.00 85.06           O  
ATOM   2039  CG  ASP A 262      24.422 -18.734 -20.047  1.00 85.06           C  
ATOM   2040  OD1 ASP A 262      25.344 -18.406 -19.266  1.00 85.06           O  
ATOM   2041  OD2 ASP A 262      23.516 -17.922 -20.391  1.00 85.06           O  
ATOM   2042  N   ILE A 263      25.094 -23.172 -20.938  1.00 81.62           N  
ATOM   2043  CA  ILE A 263      24.766 -24.562 -20.656  1.00 81.62           C  
ATOM   2044  C   ILE A 263      25.938 -25.250 -19.969  1.00 81.62           C  
ATOM   2045  CB  ILE A 263      24.391 -25.328 -21.953  1.00 81.62           C  
ATOM   2046  O   ILE A 263      25.750 -26.062 -19.062  1.00 81.62           O  
ATOM   2047  CG1 ILE A 263      23.062 -24.797 -22.500  1.00 81.62           C  
ATOM   2048  CG2 ILE A 263      24.312 -26.828 -21.688  1.00 81.62           C  
ATOM   2049  CD1 ILE A 263      22.719 -25.328 -23.891  1.00 81.62           C  
ATOM   2050  N   ALA A 264      27.141 -24.844 -20.328  1.00 85.56           N  
ATOM   2051  CA  ALA A 264      28.359 -25.406 -19.734  1.00 85.56           C  
ATOM   2052  C   ALA A 264      28.688 -24.734 -18.406  1.00 85.56           C  
ATOM   2053  CB  ALA A 264      29.531 -25.281 -20.703  1.00 85.56           C  
ATOM   2054  O   ALA A 264      29.719 -25.031 -17.797  1.00 85.56           O  
ATOM   2055  N   GLU A 265      27.969 -23.766 -18.016  1.00 85.81           N  
ATOM   2056  CA  GLU A 265      28.141 -23.031 -16.766  1.00 85.81           C  
ATOM   2057  C   GLU A 265      29.484 -22.297 -16.750  1.00 85.81           C  
ATOM   2058  CB  GLU A 265      28.062 -23.984 -15.562  1.00 85.81           C  
ATOM   2059  O   GLU A 265      30.172 -22.266 -15.719  1.00 85.81           O  
ATOM   2060  CG  GLU A 265      26.688 -24.609 -15.367  1.00 85.81           C  
ATOM   2061  CD  GLU A 265      26.531 -25.312 -14.031  1.00 85.81           C  
ATOM   2062  OE1 GLU A 265      25.391 -25.719 -13.688  1.00 85.81           O  
ATOM   2063  OE2 GLU A 265      27.547 -25.453 -13.320  1.00 85.81           O  
ATOM   2064  N   GLY A 266      29.812 -21.797 -17.859  1.00 89.25           N  
ATOM   2065  CA  GLY A 266      31.000 -20.953 -17.938  1.00 89.25           C  
ATOM   2066  C   GLY A 266      30.844 -19.641 -17.188  1.00 89.25           C  
ATOM   2067  O   GLY A 266      29.734 -19.234 -16.859  1.00 89.25           O  
ATOM   2068  N   ASP A 267      32.000 -18.969 -16.859  1.00 91.62           N  
ATOM   2069  CA  ASP A 267      31.969 -17.703 -16.141  1.00 91.62           C  
ATOM   2070  C   ASP A 267      31.375 -16.594 -17.016  1.00 91.62           C  
ATOM   2071  CB  ASP A 267      33.375 -17.297 -15.680  1.00 91.62           C  
ATOM   2072  O   ASP A 267      31.469 -16.656 -18.250  1.00 91.62           O  
ATOM   2073  CG  ASP A 267      33.375 -16.219 -14.625  1.00 91.62           C  
ATOM   2074  OD1 ASP A 267      32.312 -15.992 -13.984  1.00 91.62           O  
ATOM   2075  OD2 ASP A 267      34.406 -15.570 -14.430  1.00 91.62           O  
ATOM   2076  N   THR A 268      30.641 -15.672 -16.469  1.00 93.94           N  
ATOM   2077  CA  THR A 268      29.984 -14.562 -17.141  1.00 93.94           C  
ATOM   2078  C   THR A 268      29.891 -13.352 -16.219  1.00 93.94           C  
ATOM   2079  CB  THR A 268      28.578 -14.953 -17.625  1.00 93.94           C  
ATOM   2080  O   THR A 268      30.328 -13.406 -15.062  1.00 93.94           O  
ATOM   2081  CG2 THR A 268      27.703 -15.430 -16.453  1.00 93.94           C  
ATOM   2082  OG1 THR A 268      27.953 -13.820 -18.234  1.00 93.94           O  
ATOM   2083  N   VAL A 269      29.438 -12.203 -16.797  1.00 95.81           N  
ATOM   2084  CA  VAL A 269      29.172 -11.031 -15.977  1.00 95.81           C  
ATOM   2085  C   VAL A 269      28.062 -11.336 -14.969  1.00 95.81           C  
ATOM   2086  CB  VAL A 269      28.781  -9.805 -16.828  1.00 95.81           C  
ATOM   2087  O   VAL A 269      27.297 -12.281 -15.148  1.00 95.81           O  
ATOM   2088  CG1 VAL A 269      29.953  -9.398 -17.734  1.00 95.81           C  
ATOM   2089  CG2 VAL A 269      27.547 -10.109 -17.672  1.00 95.81           C  
ATOM   2090  N   TYR A 270      28.109 -10.602 -13.875  1.00 95.38           N  
ATOM   2091  CA  TYR A 270      27.125 -10.906 -12.852  1.00 95.38           C  
ATOM   2092  C   TYR A 270      26.734  -9.656 -12.070  1.00 95.38           C  
ATOM   2093  CB  TYR A 270      27.656 -11.977 -11.891  1.00 95.38           C  
ATOM   2094  O   TYR A 270      27.609  -8.922 -11.602  1.00 95.38           O  
ATOM   2095  CG  TYR A 270      26.625 -12.500 -10.922  1.00 95.38           C  
ATOM   2096  CD1 TYR A 270      26.688 -12.180  -9.570  1.00 95.38           C  
ATOM   2097  CD2 TYR A 270      25.578 -13.320 -11.359  1.00 95.38           C  
ATOM   2098  CE1 TYR A 270      25.734 -12.656  -8.672  1.00 95.38           C  
ATOM   2099  CE2 TYR A 270      24.625 -13.805 -10.469  1.00 95.38           C  
ATOM   2100  OH  TYR A 270      23.766 -13.945  -8.250  1.00 95.38           O  
ATOM   2101  CZ  TYR A 270      24.719 -13.469  -9.133  1.00 95.38           C  
ATOM   2102  N   THR A 271      25.531  -9.359 -12.000  1.00 96.44           N  
ATOM   2103  CA  THR A 271      24.984  -8.328 -11.125  1.00 96.44           C  
ATOM   2104  C   THR A 271      24.359  -8.953  -9.883  1.00 96.44           C  
ATOM   2105  CB  THR A 271      23.938  -7.473 -11.859  1.00 96.44           C  
ATOM   2106  O   THR A 271      23.344  -9.648  -9.977  1.00 96.44           O  
ATOM   2107  CG2 THR A 271      23.469  -6.305 -10.992  1.00 96.44           C  
ATOM   2108  OG1 THR A 271      24.500  -6.953 -13.070  1.00 96.44           O  
ATOM   2109  N   PRO A 272      24.875  -8.750  -8.672  1.00 94.38           N  
ATOM   2110  CA  PRO A 272      24.453  -9.461  -7.465  1.00 94.38           C  
ATOM   2111  C   PRO A 272      23.141  -8.930  -6.891  1.00 94.38           C  
ATOM   2112  CB  PRO A 272      25.609  -9.234  -6.492  1.00 94.38           C  
ATOM   2113  O   PRO A 272      23.094  -8.539  -5.723  1.00 94.38           O  
ATOM   2114  CG  PRO A 272      26.156  -7.895  -6.867  1.00 94.38           C  
ATOM   2115  CD  PRO A 272      26.031  -7.727  -8.352  1.00 94.38           C  
ATOM   2116  N   VAL A 273      22.094  -8.938  -7.625  1.00 95.31           N  
ATOM   2117  CA  VAL A 273      20.750  -8.562  -7.191  1.00 95.31           C  
ATOM   2118  C   VAL A 273      19.766  -9.688  -7.492  1.00 95.31           C  
ATOM   2119  CB  VAL A 273      20.281  -7.254  -7.875  1.00 95.31           C  
ATOM   2120  O   VAL A 273      19.797 -10.273  -8.578  1.00 95.31           O  
ATOM   2121  CG1 VAL A 273      20.188  -7.438  -9.391  1.00 95.31           C  
ATOM   2122  CG2 VAL A 273      18.938  -6.805  -7.305  1.00 95.31           C  
ATOM   2123  N   THR A 274      18.969 -10.023  -6.551  1.00 92.50           N  
ATOM   2124  CA  THR A 274      17.969 -11.070  -6.691  1.00 92.50           C  
ATOM   2125  C   THR A 274      16.578 -10.523  -6.352  1.00 92.50           C  
ATOM   2126  CB  THR A 274      18.281 -12.281  -5.789  1.00 92.50           C  
ATOM   2127  O   THR A 274      16.391  -9.906  -5.301  1.00 92.50           O  
ATOM   2128  CG2 THR A 274      17.312 -13.430  -6.051  1.00 92.50           C  
ATOM   2129  OG1 THR A 274      19.609 -12.727  -6.051  1.00 92.50           O  
ATOM   2130  N   PHE A 275      15.688 -10.758  -7.242  1.00 92.69           N  
ATOM   2131  CA  PHE A 275      14.289 -10.398  -7.016  1.00 92.69           C  
ATOM   2132  C   PHE A 275      13.477 -11.633  -6.641  1.00 92.69           C  
ATOM   2133  CB  PHE A 275      13.695  -9.727  -8.258  1.00 92.69           C  
ATOM   2134  O   PHE A 275      13.008 -12.359  -7.520  1.00 92.69           O  
ATOM   2135  CG  PHE A 275      14.461  -8.516  -8.719  1.00 92.69           C  
ATOM   2136  CD1 PHE A 275      14.078  -7.242  -8.328  1.00 92.69           C  
ATOM   2137  CD2 PHE A 275      15.562  -8.656  -9.555  1.00 92.69           C  
ATOM   2138  CE1 PHE A 275      14.789  -6.121  -8.750  1.00 92.69           C  
ATOM   2139  CE2 PHE A 275      16.281  -7.539  -9.984  1.00 92.69           C  
ATOM   2140  CZ  PHE A 275      15.883  -6.273  -9.586  1.00 92.69           C  
ATOM   2141  N   LYS A 276      13.266 -11.766  -5.391  1.00 87.06           N  
ATOM   2142  CA  LYS A 276      12.609 -12.977  -4.906  1.00 87.06           C  
ATOM   2143  C   LYS A 276      11.094 -12.898  -5.105  1.00 87.06           C  
ATOM   2144  CB  LYS A 276      12.930 -13.211  -3.432  1.00 87.06           C  
ATOM   2145  O   LYS A 276      10.422 -13.922  -5.207  1.00 87.06           O  
ATOM   2146  CG  LYS A 276      14.344 -13.695  -3.178  1.00 87.06           C  
ATOM   2147  CD  LYS A 276      14.531 -14.148  -1.734  1.00 87.06           C  
ATOM   2148  CE  LYS A 276      15.930 -14.719  -1.500  1.00 87.06           C  
ATOM   2149  NZ  LYS A 276      16.125 -15.133  -0.080  1.00 87.06           N  
ATOM   2150  N   ASP A 277      10.602 -11.672  -5.145  1.00 88.25           N  
ATOM   2151  CA  ASP A 277       9.195 -11.461  -5.473  1.00 88.25           C  
ATOM   2152  C   ASP A 277       9.047 -10.867  -6.871  1.00 88.25           C  
ATOM   2153  CB  ASP A 277       8.539 -10.539  -4.438  1.00 88.25           C  
ATOM   2154  O   ASP A 277      10.031 -10.695  -7.590  1.00 88.25           O  
ATOM   2155  CG  ASP A 277       7.062 -10.828  -4.242  1.00 88.25           C  
ATOM   2156  OD1 ASP A 277       6.406 -11.320  -5.188  1.00 88.25           O  
ATOM   2157  OD2 ASP A 277       6.551 -10.562  -3.135  1.00 88.25           O  
ATOM   2158  N   LYS A 278       7.855 -10.664  -7.254  1.00 89.00           N  
ATOM   2159  CA  LYS A 278       7.582 -10.227  -8.617  1.00 89.00           C  
ATOM   2160  C   LYS A 278       8.133  -8.820  -8.867  1.00 89.00           C  
ATOM   2161  CB  LYS A 278       6.078 -10.258  -8.906  1.00 89.00           C  
ATOM   2162  O   LYS A 278       8.227  -8.016  -7.934  1.00 89.00           O  
ATOM   2163  CG  LYS A 278       5.242  -9.461  -7.914  1.00 89.00           C  
ATOM   2164  CD  LYS A 278       3.752  -9.648  -8.164  1.00 89.00           C  
ATOM   2165  CE  LYS A 278       2.914  -8.859  -7.172  1.00 89.00           C  
ATOM   2166  NZ  LYS A 278       1.454  -9.117  -7.348  1.00 89.00           N  
ATOM   2167  N   VAL A 279       8.508  -8.688 -10.062  1.00 93.88           N  
ATOM   2168  CA  VAL A 279       8.836  -7.352 -10.562  1.00 93.88           C  
ATOM   2169  C   VAL A 279       7.699  -6.836 -11.438  1.00 93.88           C  
ATOM   2170  CB  VAL A 279      10.164  -7.355 -11.352  1.00 93.88           C  
ATOM   2171  O   VAL A 279       7.141  -7.582 -12.242  1.00 93.88           O  
ATOM   2172  CG1 VAL A 279      10.445  -5.977 -11.938  1.00 93.88           C  
ATOM   2173  CG2 VAL A 279      11.320  -7.801 -10.453  1.00 93.88           C  
ATOM   2174  N   ILE A 280       7.328  -5.652 -11.203  1.00 94.06           N  
ATOM   2175  CA  ILE A 280       6.238  -5.070 -11.977  1.00 94.06           C  
ATOM   2176  C   ILE A 280       6.766  -3.898 -12.805  1.00 94.06           C  
ATOM   2177  CB  ILE A 280       5.082  -4.602 -11.062  1.00 94.06           C  
ATOM   2178  O   ILE A 280       7.395  -2.984 -12.273  1.00 94.06           O  
ATOM   2179  CG1 ILE A 280       4.527  -5.785 -10.258  1.00 94.06           C  
ATOM   2180  CG2 ILE A 280       3.980  -3.932 -11.891  1.00 94.06           C  
ATOM   2181  CD1 ILE A 280       3.576  -5.379  -9.141  1.00 94.06           C  
ATOM   2182  N   LEU A 281       6.477  -3.977 -14.047  1.00 94.94           N  
ATOM   2183  CA  LEU A 281       6.883  -2.918 -14.961  1.00 94.94           C  
ATOM   2184  C   LEU A 281       5.719  -1.975 -15.250  1.00 94.94           C  
ATOM   2185  CB  LEU A 281       7.406  -3.514 -16.266  1.00 94.94           C  
ATOM   2186  O   LEU A 281       4.574  -2.414 -15.375  1.00 94.94           O  
ATOM   2187  CG  LEU A 281       8.648  -4.402 -16.156  1.00 94.94           C  
ATOM   2188  CD1 LEU A 281       8.883  -5.148 -17.469  1.00 94.94           C  
ATOM   2189  CD2 LEU A 281       9.875  -3.568 -15.789  1.00 94.94           C  
ATOM   2190  N   GLY A 282       6.047  -0.644 -15.281  1.00 93.00           N  
ATOM   2191  CA  GLY A 282       5.043   0.283 -15.766  1.00 93.00           C  
ATOM   2192  C   GLY A 282       4.719   0.091 -17.234  1.00 93.00           C  
ATOM   2193  O   GLY A 282       3.863  -0.723 -17.594  1.00 93.00           O  
ATOM   2194  N   TYR A 283       5.414   0.830 -18.062  1.00 87.00           N  
ATOM   2195  CA  TYR A 283       5.164   0.705 -19.500  1.00 87.00           C  
ATOM   2196  C   TYR A 283       6.355   0.075 -20.203  1.00 87.00           C  
ATOM   2197  CB  TYR A 283       4.855   2.074 -20.109  1.00 87.00           C  
ATOM   2198  O   TYR A 283       6.203  -0.538 -21.266  1.00 87.00           O  
ATOM   2199  CG  TYR A 283       4.363   2.004 -21.531  1.00 87.00           C  
ATOM   2200  CD1 TYR A 283       5.191   2.354 -22.594  1.00 87.00           C  
ATOM   2201  CD2 TYR A 283       3.066   1.588 -21.812  1.00 87.00           C  
ATOM   2202  CE1 TYR A 283       4.742   2.293 -23.906  1.00 87.00           C  
ATOM   2203  CE2 TYR A 283       2.605   1.522 -23.125  1.00 87.00           C  
ATOM   2204  OH  TYR A 283       2.998   1.813 -25.469  1.00 87.00           O  
ATOM   2205  CZ  TYR A 283       3.449   1.876 -24.172  1.00 87.00           C  
ATOM   2206  N   GLY A 284       7.473   0.096 -19.625  1.00 85.44           N  
ATOM   2207  CA  GLY A 284       8.680  -0.322 -20.328  1.00 85.44           C  
ATOM   2208  C   GLY A 284       8.852  -1.829 -20.375  1.00 85.44           C  
ATOM   2209  O   GLY A 284       8.320  -2.543 -19.516  1.00 85.44           O  
ATOM   2210  N   PRO A 285       9.617  -2.320 -21.375  1.00 90.50           N  
ATOM   2211  CA  PRO A 285       9.914  -3.750 -21.484  1.00 90.50           C  
ATOM   2212  C   PRO A 285      11.227  -4.133 -20.812  1.00 90.50           C  
ATOM   2213  CB  PRO A 285       9.992  -3.979 -23.000  1.00 90.50           C  
ATOM   2214  O   PRO A 285      11.883  -3.285 -20.203  1.00 90.50           O  
ATOM   2215  CG  PRO A 285      10.602  -2.725 -23.547  1.00 90.50           C  
ATOM   2216  CD  PRO A 285      10.125  -1.566 -22.703  1.00 90.50           C  
ATOM   2217  N   ILE A 286      11.469  -5.426 -20.859  1.00 95.88           N  
ATOM   2218  CA  ILE A 286      12.805  -5.906 -20.516  1.00 95.88           C  
ATOM   2219  C   ILE A 286      13.703  -5.844 -21.750  1.00 95.88           C  
ATOM   2220  CB  ILE A 286      12.766  -7.344 -19.953  1.00 95.88           C  
ATOM   2221  O   ILE A 286      13.289  -6.227 -22.844  1.00 95.88           O  
ATOM   2222  CG1 ILE A 286      11.898  -7.395 -18.688  1.00 95.88           C  
ATOM   2223  CG2 ILE A 286      14.180  -7.852 -19.672  1.00 95.88           C  
ATOM   2224  CD1 ILE A 286      11.859  -8.766 -18.016  1.00 95.88           C  
ATOM   2225  N   LYS A 287      14.836  -5.363 -21.547  1.00 96.62           N  
ATOM   2226  CA  LYS A 287      15.789  -5.199 -22.641  1.00 96.62           C  
ATOM   2227  C   LYS A 287      17.109  -5.898 -22.328  1.00 96.62           C  
ATOM   2228  CB  LYS A 287      16.031  -3.715 -22.922  1.00 96.62           C  
ATOM   2229  O   LYS A 287      17.406  -6.195 -21.172  1.00 96.62           O  
ATOM   2230  CG  LYS A 287      14.805  -2.963 -23.406  1.00 96.62           C  
ATOM   2231  CD  LYS A 287      15.117  -1.500 -23.688  1.00 96.62           C  
ATOM   2232  CE  LYS A 287      13.898  -0.762 -24.234  1.00 96.62           C  
ATOM   2233  NZ  LYS A 287      14.211   0.664 -24.547  1.00 96.62           N  
ATOM   2234  N   ARG A 288      17.781  -6.230 -23.359  1.00 96.06           N  
ATOM   2235  CA  ARG A 288      19.156  -6.727 -23.328  1.00 96.06           C  
ATOM   2236  C   ARG A 288      19.969  -6.156 -24.484  1.00 96.06           C  
ATOM   2237  CB  ARG A 288      19.172  -8.258 -23.375  1.00 96.06           C  
ATOM   2238  O   ARG A 288      19.547  -6.195 -25.641  1.00 96.06           O  
ATOM   2239  CG  ARG A 288      20.547  -8.859 -23.141  1.00 96.06           C  
ATOM   2240  CD  ARG A 288      20.484 -10.375 -23.016  1.00 96.06           C  
ATOM   2241  NE  ARG A 288      20.094 -10.781 -21.656  1.00 96.06           N  
ATOM   2242  NH1 ARG A 288      20.109 -13.047 -22.109  1.00 96.06           N  
ATOM   2243  NH2 ARG A 288      19.562 -12.297 -20.016  1.00 96.06           N  
ATOM   2244  CZ  ARG A 288      19.922 -12.039 -21.266  1.00 96.06           C  
ATOM   2245  N   GLU A 289      21.109  -5.566 -24.141  1.00 93.81           N  
ATOM   2246  CA  GLU A 289      21.938  -4.863 -25.125  1.00 93.81           C  
ATOM   2247  C   GLU A 289      21.141  -3.762 -25.812  1.00 93.81           C  
ATOM   2248  CB  GLU A 289      22.484  -5.848 -26.156  1.00 93.81           C  
ATOM   2249  O   GLU A 289      21.203  -3.623 -27.031  1.00 93.81           O  
ATOM   2250  CG  GLU A 289      23.375  -6.922 -25.562  1.00 93.81           C  
ATOM   2251  CD  GLU A 289      23.969  -7.855 -26.609  1.00 93.81           C  
ATOM   2252  OE1 GLU A 289      25.078  -7.582 -27.109  1.00 93.81           O  
ATOM   2253  OE2 GLU A 289      23.312  -8.867 -26.938  1.00 93.81           O  
ATOM   2254  N   ASN A 290      20.297  -3.162 -25.047  1.00 91.62           N  
ATOM   2255  CA  ASN A 290      19.516  -1.993 -25.422  1.00 91.62           C  
ATOM   2256  C   ASN A 290      18.484  -2.332 -26.500  1.00 91.62           C  
ATOM   2257  CB  ASN A 290      20.422  -0.863 -25.906  1.00 91.62           C  
ATOM   2258  O   ASN A 290      17.984  -1.442 -27.203  1.00 91.62           O  
ATOM   2259  CG  ASN A 290      21.172  -0.190 -24.766  1.00 91.62           C  
ATOM   2260  ND2 ASN A 290      22.422   0.155 -25.000  1.00 91.62           N  
ATOM   2261  OD1 ASN A 290      20.609   0.018 -23.688  1.00 91.62           O  
ATOM   2262  N   VAL A 291      18.203  -3.568 -26.703  1.00 94.75           N  
ATOM   2263  CA  VAL A 291      17.125  -4.035 -27.562  1.00 94.75           C  
ATOM   2264  C   VAL A 291      16.125  -4.840 -26.750  1.00 94.75           C  
ATOM   2265  CB  VAL A 291      17.672  -4.883 -28.734  1.00 94.75           C  
ATOM   2266  O   VAL A 291      16.453  -5.363 -25.672  1.00 94.75           O  
ATOM   2267  CG1 VAL A 291      18.500  -4.027 -29.688  1.00 94.75           C  
ATOM   2268  CG2 VAL A 291      18.484  -6.059 -28.203  1.00 94.75           C  
ATOM   2269  N   GLU A 292      14.969  -4.848 -27.234  1.00 94.06           N  
ATOM   2270  CA  GLU A 292      13.953  -5.613 -26.516  1.00 94.06           C  
ATOM   2271  C   GLU A 292      14.367  -7.074 -26.375  1.00 94.06           C  
ATOM   2272  CB  GLU A 292      12.602  -5.520 -27.234  1.00 94.06           C  
ATOM   2273  O   GLU A 292      14.953  -7.656 -27.281  1.00 94.06           O  
ATOM   2274  CG  GLU A 292      11.930  -4.160 -27.109  1.00 94.06           C  
ATOM   2275  CD  GLU A 292      10.562  -4.109 -27.766  1.00 94.06           C  
ATOM   2276  OE1 GLU A 292       9.875  -3.066 -27.656  1.00 94.06           O  
ATOM   2277  OE2 GLU A 292      10.164  -5.121 -28.391  1.00 94.06           O  
ATOM   2278  N   PHE A 293      14.047  -7.594 -25.328  1.00 95.06           N  
ATOM   2279  CA  PHE A 293      14.516  -8.922 -24.938  1.00 95.06           C  
ATOM   2280  C   PHE A 293      13.820  -9.992 -25.766  1.00 95.06           C  
ATOM   2281  CB  PHE A 293      14.281  -9.164 -23.453  1.00 95.06           C  
ATOM   2282  O   PHE A 293      12.625  -9.883 -26.062  1.00 95.06           O  
ATOM   2283  CG  PHE A 293      14.680 -10.547 -22.984  1.00 95.06           C  
ATOM   2284  CD1 PHE A 293      13.750 -11.570 -22.938  1.00 95.06           C  
ATOM   2285  CD2 PHE A 293      15.992 -10.805 -22.609  1.00 95.06           C  
ATOM   2286  CE1 PHE A 293      14.117 -12.844 -22.516  1.00 95.06           C  
ATOM   2287  CE2 PHE A 293      16.359 -12.078 -22.188  1.00 95.06           C  
ATOM   2288  CZ  PHE A 293      15.430 -13.094 -22.141  1.00 95.06           C  
ATOM   2289  N   ARG A 294      14.547 -11.008 -26.141  1.00 93.50           N  
ATOM   2290  CA  ARG A 294      14.047 -12.266 -26.672  1.00 93.50           C  
ATOM   2291  C   ARG A 294      14.906 -13.438 -26.219  1.00 93.50           C  
ATOM   2292  CB  ARG A 294      14.008 -12.219 -28.203  1.00 93.50           C  
ATOM   2293  O   ARG A 294      16.125 -13.328 -26.141  1.00 93.50           O  
ATOM   2294  CG  ARG A 294      15.383 -12.094 -28.859  1.00 93.50           C  
ATOM   2295  CD  ARG A 294      15.281 -12.008 -30.375  1.00 93.50           C  
ATOM   2296  NE  ARG A 294      16.594 -11.852 -30.984  1.00 93.50           N  
ATOM   2297  NH1 ARG A 294      15.797 -11.688 -33.156  1.00 93.50           N  
ATOM   2298  NH2 ARG A 294      18.047 -11.570 -32.750  1.00 93.50           N  
ATOM   2299  CZ  ARG A 294      16.812 -11.703 -32.281  1.00 93.50           C  
ATOM   2300  N   PRO A 295      14.320 -14.539 -25.844  1.00 92.00           N  
ATOM   2301  CA  PRO A 295      15.102 -15.719 -25.484  1.00 92.00           C  
ATOM   2302  C   PRO A 295      15.953 -16.234 -26.641  1.00 92.00           C  
ATOM   2303  CB  PRO A 295      14.031 -16.734 -25.094  1.00 92.00           C  
ATOM   2304  O   PRO A 295      15.594 -16.062 -27.812  1.00 92.00           O  
ATOM   2305  CG  PRO A 295      12.805 -15.930 -24.828  1.00 92.00           C  
ATOM   2306  CD  PRO A 295      12.875 -14.688 -25.672  1.00 92.00           C  
ATOM   2307  N   ARG A 296      17.047 -16.859 -26.375  1.00 89.75           N  
ATOM   2308  CA  ARG A 296      17.969 -17.359 -27.391  1.00 89.75           C  
ATOM   2309  C   ARG A 296      17.438 -18.641 -28.016  1.00 89.75           C  
ATOM   2310  CB  ARG A 296      19.359 -17.594 -26.797  1.00 89.75           C  
ATOM   2311  O   ARG A 296      17.797 -18.984 -29.156  1.00 89.75           O  
ATOM   2312  CG  ARG A 296      20.047 -16.328 -26.312  1.00 89.75           C  
ATOM   2313  CD  ARG A 296      21.281 -16.641 -25.500  1.00 89.75           C  
ATOM   2314  NE  ARG A 296      20.953 -17.234 -24.203  1.00 89.75           N  
ATOM   2315  NH1 ARG A 296      23.125 -17.266 -23.438  1.00 89.75           N  
ATOM   2316  NH2 ARG A 296      21.422 -18.047 -22.109  1.00 89.75           N  
ATOM   2317  CZ  ARG A 296      21.844 -17.516 -23.250  1.00 89.75           C  
ATOM   2318  N   SER A 297      16.609 -19.312 -27.250  1.00 88.00           N  
ATOM   2319  CA  SER A 297      16.031 -20.547 -27.750  1.00 88.00           C  
ATOM   2320  C   SER A 297      14.531 -20.625 -27.438  1.00 88.00           C  
ATOM   2321  CB  SER A 297      16.734 -21.766 -27.156  1.00 88.00           C  
ATOM   2322  O   SER A 297      14.039 -19.891 -26.578  1.00 88.00           O  
ATOM   2323  OG  SER A 297      16.391 -21.938 -25.797  1.00 88.00           O  
ATOM   2324  N   ALA A 298      13.812 -21.453 -28.188  1.00 86.62           N  
ATOM   2325  CA  ALA A 298      12.359 -21.547 -28.078  1.00 86.62           C  
ATOM   2326  C   ALA A 298      11.961 -22.594 -27.047  1.00 86.62           C  
ATOM   2327  CB  ALA A 298      11.750 -21.875 -29.438  1.00 86.62           C  
ATOM   2328  O   ALA A 298      11.148 -23.484 -27.344  1.00 86.62           O  
ATOM   2329  N   GLY A 299      12.484 -22.422 -25.922  1.00 79.00           N  
ATOM   2330  CA  GLY A 299      11.969 -23.312 -24.891  1.00 79.00           C  
ATOM   2331  C   GLY A 299      13.039 -24.156 -24.234  1.00 79.00           C  
ATOM   2332  O   GLY A 299      12.734 -25.078 -23.469  1.00 79.00           O  
ATOM   2333  N   ASN A 300      14.328 -23.906 -24.562  1.00 78.00           N  
ATOM   2334  CA  ASN A 300      15.406 -24.594 -23.859  1.00 78.00           C  
ATOM   2335  C   ASN A 300      15.375 -24.328 -22.359  1.00 78.00           C  
ATOM   2336  CB  ASN A 300      16.766 -24.203 -24.453  1.00 78.00           C  
ATOM   2337  O   ASN A 300      14.867 -23.297 -21.922  1.00 78.00           O  
ATOM   2338  CG  ASN A 300      17.859 -25.188 -24.062  1.00 78.00           C  
ATOM   2339  ND2 ASN A 300      18.672 -25.562 -25.047  1.00 78.00           N  
ATOM   2340  OD1 ASN A 300      17.984 -25.578 -22.906  1.00 78.00           O  
ATOM   2341  N   GLN A 301      15.867 -25.234 -21.578  1.00 72.88           N  
ATOM   2342  CA  GLN A 301      15.797 -25.156 -20.125  1.00 72.88           C  
ATOM   2343  C   GLN A 301      16.453 -23.875 -19.609  1.00 72.88           C  
ATOM   2344  CB  GLN A 301      16.469 -26.375 -19.484  1.00 72.88           C  
ATOM   2345  O   GLN A 301      15.945 -23.250 -18.672  1.00 72.88           O  
ATOM   2346  CG  GLN A 301      16.109 -26.594 -18.016  1.00 72.88           C  
ATOM   2347  CD  GLN A 301      16.734 -27.844 -17.438  1.00 72.88           C  
ATOM   2348  NE2 GLN A 301      16.547 -28.047 -16.141  1.00 72.88           N  
ATOM   2349  OE1 GLN A 301      17.359 -28.625 -18.156  1.00 72.88           O  
ATOM   2350  N   VAL A 302      17.516 -23.453 -20.109  1.00 78.88           N  
ATOM   2351  CA  VAL A 302      18.266 -22.281 -19.625  1.00 78.88           C  
ATOM   2352  C   VAL A 302      17.547 -21.000 -20.062  1.00 78.88           C  
ATOM   2353  CB  VAL A 302      19.719 -22.281 -20.141  1.00 78.88           C  
ATOM   2354  O   VAL A 302      17.781 -19.938 -19.500  1.00 78.88           O  
ATOM   2355  CG1 VAL A 302      20.531 -23.391 -19.484  1.00 78.88           C  
ATOM   2356  CG2 VAL A 302      19.750 -22.438 -21.656  1.00 78.88           C  
ATOM   2357  N   ASP A 303      16.719 -21.125 -21.062  1.00 86.25           N  
ATOM   2358  CA  ASP A 303      16.031 -19.953 -21.594  1.00 86.25           C  
ATOM   2359  C   ASP A 303      14.523 -20.031 -21.344  1.00 86.25           C  
ATOM   2360  CB  ASP A 303      16.297 -19.812 -23.094  1.00 86.25           C  
ATOM   2361  O   ASP A 303      13.734 -19.375 -22.031  1.00 86.25           O  
ATOM   2362  CG  ASP A 303      17.703 -19.328 -23.391  1.00 86.25           C  
ATOM   2363  OD1 ASP A 303      18.344 -18.703 -22.516  1.00 86.25           O  
ATOM   2364  OD2 ASP A 303      18.188 -19.578 -24.531  1.00 86.25           O  
ATOM   2365  N   GLN A 304      14.117 -20.750 -20.406  1.00 83.12           N  
ATOM   2366  CA  GLN A 304      12.695 -20.953 -20.156  1.00 83.12           C  
ATOM   2367  C   GLN A 304      12.172 -19.922 -19.156  1.00 83.12           C  
ATOM   2368  CB  GLN A 304      12.430 -22.375 -19.656  1.00 83.12           C  
ATOM   2369  O   GLN A 304      11.273 -19.141 -19.484  1.00 83.12           O  
ATOM   2370  CG  GLN A 304      10.969 -22.781 -19.750  1.00 83.12           C  
ATOM   2371  CD  GLN A 304      10.758 -24.266 -19.469  1.00 83.12           C  
ATOM   2372  NE2 GLN A 304       9.500 -24.688 -19.406  1.00 83.12           N  
ATOM   2373  OE1 GLN A 304      11.719 -25.016 -19.297  1.00 83.12           O  
ATOM   2374  N   PHE A 305      12.820 -19.906 -18.000  1.00 83.44           N  
ATOM   2375  CA  PHE A 305      12.320 -19.047 -16.922  1.00 83.44           C  
ATOM   2376  C   PHE A 305      13.258 -17.859 -16.703  1.00 83.44           C  
ATOM   2377  CB  PHE A 305      12.172 -19.844 -15.625  1.00 83.44           C  
ATOM   2378  O   PHE A 305      14.461 -17.953 -16.938  1.00 83.44           O  
ATOM   2379  CG  PHE A 305      11.211 -20.984 -15.727  1.00 83.44           C  
ATOM   2380  CD1 PHE A 305       9.859 -20.766 -15.984  1.00 83.44           C  
ATOM   2381  CD2 PHE A 305      11.656 -22.297 -15.578  1.00 83.44           C  
ATOM   2382  CE1 PHE A 305       8.969 -21.844 -16.078  1.00 83.44           C  
ATOM   2383  CE2 PHE A 305      10.773 -23.375 -15.672  1.00 83.44           C  
ATOM   2384  CZ  PHE A 305       9.430 -23.141 -15.922  1.00 83.44           C  
ATOM   2385  N   TRP A 306      12.703 -16.781 -16.188  1.00 88.38           N  
ATOM   2386  CA  TRP A 306      13.500 -15.617 -15.828  1.00 88.38           C  
ATOM   2387  C   TRP A 306      14.531 -15.969 -14.758  1.00 88.38           C  
ATOM   2388  CB  TRP A 306      12.594 -14.484 -15.328  1.00 88.38           C  
ATOM   2389  O   TRP A 306      15.617 -15.391 -14.727  1.00 88.38           O  
ATOM   2390  CG  TRP A 306      11.734 -13.875 -16.391  1.00 88.38           C  
ATOM   2391  CD1 TRP A 306      10.375 -13.953 -16.500  1.00 88.38           C  
ATOM   2392  CD2 TRP A 306      12.180 -13.109 -17.516  1.00 88.38           C  
ATOM   2393  CE2 TRP A 306      11.039 -12.742 -18.266  1.00 88.38           C  
ATOM   2394  CE3 TRP A 306      13.445 -12.688 -17.969  1.00 88.38           C  
ATOM   2395  NE1 TRP A 306       9.945 -13.273 -17.625  1.00 88.38           N  
ATOM   2396  CH2 TRP A 306      12.359 -11.578 -19.844  1.00 88.38           C  
ATOM   2397  CZ2 TRP A 306      11.117 -11.977 -19.422  1.00 88.38           C  
ATOM   2398  CZ3 TRP A 306      13.516 -11.922 -19.125  1.00 88.38           C  
ATOM   2399  N   SER A 307      14.211 -16.891 -13.938  1.00 83.00           N  
ATOM   2400  CA  SER A 307      15.086 -17.297 -12.844  1.00 83.00           C  
ATOM   2401  C   SER A 307      16.312 -18.047 -13.359  1.00 83.00           C  
ATOM   2402  CB  SER A 307      14.320 -18.172 -11.844  1.00 83.00           C  
ATOM   2403  O   SER A 307      17.297 -18.203 -12.641  1.00 83.00           O  
ATOM   2404  OG  SER A 307      13.812 -19.328 -12.477  1.00 83.00           O  
ATOM   2405  N   ASN A 308      16.281 -18.453 -14.609  1.00 83.12           N  
ATOM   2406  CA  ASN A 308      17.375 -19.234 -15.164  1.00 83.12           C  
ATOM   2407  C   ASN A 308      18.500 -18.328 -15.680  1.00 83.12           C  
ATOM   2408  CB  ASN A 308      16.875 -20.141 -16.297  1.00 83.12           C  
ATOM   2409  O   ASN A 308      19.609 -18.812 -15.961  1.00 83.12           O  
ATOM   2410  CG  ASN A 308      16.031 -21.297 -15.773  1.00 83.12           C  
ATOM   2411  ND2 ASN A 308      15.516 -22.109 -16.688  1.00 83.12           N  
ATOM   2412  OD1 ASN A 308      15.852 -21.453 -14.562  1.00 83.12           O  
ATOM   2413  N   ILE A 309      18.188 -17.109 -15.781  1.00 89.19           N  
ATOM   2414  CA  ILE A 309      19.219 -16.203 -16.250  1.00 89.19           C  
ATOM   2415  C   ILE A 309      20.375 -16.172 -15.250  1.00 89.19           C  
ATOM   2416  CB  ILE A 309      18.656 -14.773 -16.438  1.00 89.19           C  
ATOM   2417  O   ILE A 309      20.188 -15.914 -14.062  1.00 89.19           O  
ATOM   2418  CG1 ILE A 309      17.625 -14.758 -17.562  1.00 89.19           C  
ATOM   2419  CG2 ILE A 309      19.797 -13.781 -16.734  1.00 89.19           C  
ATOM   2420  CD1 ILE A 309      16.906 -13.422 -17.734  1.00 89.19           C  
ATOM   2421  N   ARG A 310      21.562 -16.391 -15.711  1.00 90.44           N  
ATOM   2422  CA  ARG A 310      22.719 -16.625 -14.844  1.00 90.44           C  
ATOM   2423  C   ARG A 310      23.469 -15.336 -14.555  1.00 90.44           C  
ATOM   2424  CB  ARG A 310      23.672 -17.656 -15.484  1.00 90.44           C  
ATOM   2425  O   ARG A 310      24.328 -15.289 -13.680  1.00 90.44           O  
ATOM   2426  CG  ARG A 310      23.141 -19.078 -15.461  1.00 90.44           C  
ATOM   2427  CD  ARG A 310      24.156 -20.062 -16.031  1.00 90.44           C  
ATOM   2428  NE  ARG A 310      25.375 -20.109 -15.234  1.00 90.44           N  
ATOM   2429  NH1 ARG A 310      26.797 -19.906 -17.047  1.00 90.44           N  
ATOM   2430  NH2 ARG A 310      27.641 -20.078 -14.914  1.00 90.44           N  
ATOM   2431  CZ  ARG A 310      26.609 -20.031 -15.734  1.00 90.44           C  
ATOM   2432  N   GLN A 311      23.188 -14.281 -15.250  1.00 93.94           N  
ATOM   2433  CA  GLN A 311      23.969 -13.047 -15.172  1.00 93.94           C  
ATOM   2434  C   GLN A 311      23.516 -12.180 -14.000  1.00 93.94           C  
ATOM   2435  CB  GLN A 311      23.859 -12.266 -16.484  1.00 93.94           C  
ATOM   2436  O   GLN A 311      24.109 -11.133 -13.727  1.00 93.94           O  
ATOM   2437  CG  GLN A 311      24.578 -12.914 -17.656  1.00 93.94           C  
ATOM   2438  CD  GLN A 311      23.875 -14.156 -18.156  1.00 93.94           C  
ATOM   2439  NE2 GLN A 311      24.625 -15.195 -18.469  1.00 93.94           N  
ATOM   2440  OE1 GLN A 311      22.641 -14.172 -18.281  1.00 93.94           O  
ATOM   2441  N   PHE A 312      22.469 -12.469 -13.367  1.00 92.88           N  
ATOM   2442  CA  PHE A 312      22.047 -11.852 -12.109  1.00 92.88           C  
ATOM   2443  C   PHE A 312      21.219 -12.828 -11.273  1.00 92.88           C  
ATOM   2444  CB  PHE A 312      21.234 -10.586 -12.383  1.00 92.88           C  
ATOM   2445  O   PHE A 312      21.109 -14.008 -11.625  1.00 92.88           O  
ATOM   2446  CG  PHE A 312      19.859 -10.844 -12.930  1.00 92.88           C  
ATOM   2447  CD1 PHE A 312      19.688 -11.336 -14.219  1.00 92.88           C  
ATOM   2448  CD2 PHE A 312      18.734 -10.602 -12.148  1.00 92.88           C  
ATOM   2449  CE1 PHE A 312      18.406 -11.578 -14.719  1.00 92.88           C  
ATOM   2450  CE2 PHE A 312      17.453 -10.844 -12.641  1.00 92.88           C  
ATOM   2451  CZ  PHE A 312      17.297 -11.328 -13.930  1.00 92.88           C  
ATOM   2452  N   GLY A 313      20.750 -12.453 -10.156  1.00 87.94           N  
ATOM   2453  CA  GLY A 313      20.062 -13.352  -9.250  1.00 87.94           C  
ATOM   2454  C   GLY A 313      18.734 -13.836  -9.797  1.00 87.94           C  
ATOM   2455  O   GLY A 313      18.188 -14.844  -9.336  1.00 87.94           O  
ATOM   2456  N   GLY A 314      18.156 -13.102 -10.758  1.00 88.81           N  
ATOM   2457  CA  GLY A 314      16.969 -13.555 -11.453  1.00 88.81           C  
ATOM   2458  C   GLY A 314      15.688 -12.961 -10.898  1.00 88.81           C  
ATOM   2459  O   GLY A 314      15.664 -12.484  -9.766  1.00 88.81           O  
ATOM   2460  N   PHE A 315      14.641 -12.938 -11.742  1.00 90.62           N  
ATOM   2461  CA  PHE A 315      13.273 -12.680 -11.312  1.00 90.62           C  
ATOM   2462  C   PHE A 315      12.602 -13.969 -10.852  1.00 90.62           C  
ATOM   2463  CB  PHE A 315      12.461 -12.039 -12.445  1.00 90.62           C  
ATOM   2464  O   PHE A 315      11.984 -14.672 -11.656  1.00 90.62           O  
ATOM   2465  CG  PHE A 315      13.102 -10.812 -13.023  1.00 90.62           C  
ATOM   2466  CD1 PHE A 315      13.414  -9.727 -12.219  1.00 90.62           C  
ATOM   2467  CD2 PHE A 315      13.391 -10.742 -14.383  1.00 90.62           C  
ATOM   2468  CE1 PHE A 315      14.008  -8.586 -12.758  1.00 90.62           C  
ATOM   2469  CE2 PHE A 315      13.977  -9.609 -14.930  1.00 90.62           C  
ATOM   2470  CZ  PHE A 315      14.289  -8.531 -14.117  1.00 90.62           C  
ATOM   2471  N   GLN A 316      12.594 -14.203  -9.602  1.00 84.50           N  
ATOM   2472  CA  GLN A 316      12.242 -15.516  -9.078  1.00 84.50           C  
ATOM   2473  C   GLN A 316      10.734 -15.758  -9.180  1.00 84.50           C  
ATOM   2474  CB  GLN A 316      12.695 -15.664  -7.625  1.00 84.50           C  
ATOM   2475  O   GLN A 316      10.297 -16.891  -9.375  1.00 84.50           O  
ATOM   2476  CG  GLN A 316      14.203 -15.531  -7.441  1.00 84.50           C  
ATOM   2477  CD  GLN A 316      14.977 -16.641  -8.133  1.00 84.50           C  
ATOM   2478  NE2 GLN A 316      16.188 -16.328  -8.578  1.00 84.50           N  
ATOM   2479  OE1 GLN A 316      14.484 -17.766  -8.273  1.00 84.50           O  
ATOM   2480  N   LYS A 317       9.961 -14.680  -9.055  1.00 83.94           N  
ATOM   2481  CA  LYS A 317       8.516 -14.852  -9.180  1.00 83.94           C  
ATOM   2482  C   LYS A 317       7.996 -14.148 -10.430  1.00 83.94           C  
ATOM   2483  CB  LYS A 317       7.801 -14.312  -7.941  1.00 83.94           C  
ATOM   2484  O   LYS A 317       6.840 -13.719 -10.477  1.00 83.94           O  
ATOM   2485  CG  LYS A 317       7.980 -15.172  -6.699  1.00 83.94           C  
ATOM   2486  CD  LYS A 317       7.043 -14.734  -5.578  1.00 83.94           C  
ATOM   2487  CE  LYS A 317       7.215 -15.602  -4.340  1.00 83.94           C  
ATOM   2488  NZ  LYS A 317       6.375 -15.117  -3.205  1.00 83.94           N  
ATOM   2489  N   GLY A 318       8.844 -13.883 -11.250  1.00 87.06           N  
ATOM   2490  CA  GLY A 318       8.492 -13.461 -12.602  1.00 87.06           C  
ATOM   2491  C   GLY A 318       8.289 -11.961 -12.719  1.00 87.06           C  
ATOM   2492  O   GLY A 318       8.656 -11.203 -11.812  1.00 87.06           O  
ATOM   2493  N   VAL A 319       7.766 -11.609 -13.891  1.00 91.38           N  
ATOM   2494  CA  VAL A 319       7.590 -10.211 -14.266  1.00 91.38           C  
ATOM   2495  C   VAL A 319       6.141  -9.961 -14.664  1.00 91.38           C  
ATOM   2496  CB  VAL A 319       8.539  -9.805 -15.414  1.00 91.38           C  
ATOM   2497  O   VAL A 319       5.547 -10.742 -15.406  1.00 91.38           O  
ATOM   2498  CG1 VAL A 319       8.336  -8.344 -15.797  1.00 91.38           C  
ATOM   2499  CG2 VAL A 319       9.992 -10.062 -15.023  1.00 91.38           C  
ATOM   2500  N   GLU A 320       5.598  -8.922 -14.133  1.00 89.50           N  
ATOM   2501  CA  GLU A 320       4.277  -8.438 -14.523  1.00 89.50           C  
ATOM   2502  C   GLU A 320       4.359  -7.035 -15.117  1.00 89.50           C  
ATOM   2503  CB  GLU A 320       3.326  -8.438 -13.320  1.00 89.50           C  
ATOM   2504  O   GLU A 320       5.383  -6.359 -14.992  1.00 89.50           O  
ATOM   2505  CG  GLU A 320       2.941  -9.828 -12.844  1.00 89.50           C  
ATOM   2506  CD  GLU A 320       1.917  -9.820 -11.719  1.00 89.50           C  
ATOM   2507  OE1 GLU A 320       1.591 -10.906 -11.188  1.00 89.50           O  
ATOM   2508  OE2 GLU A 320       1.436  -8.719 -11.375  1.00 89.50           O  
ATOM   2509  N   VAL A 321       3.223  -6.664 -15.828  1.00 91.19           N  
ATOM   2510  CA  VAL A 321       3.225  -5.363 -16.484  1.00 91.19           C  
ATOM   2511  C   VAL A 321       1.890  -4.660 -16.250  1.00 91.19           C  
ATOM   2512  CB  VAL A 321       3.494  -5.496 -18.000  1.00 91.19           C  
ATOM   2513  O   VAL A 321       0.827  -5.270 -16.391  1.00 91.19           O  
ATOM   2514  CG1 VAL A 321       3.559  -4.121 -18.672  1.00 91.19           C  
ATOM   2515  CG2 VAL A 321       4.785  -6.270 -18.250  1.00 91.19           C  
ATOM   2516  N   ASP A 322       1.968  -3.393 -15.867  1.00 89.81           N  
ATOM   2517  CA  ASP A 322       0.762  -2.584 -15.711  1.00 89.81           C  
ATOM   2518  C   ASP A 322       0.253  -2.088 -17.062  1.00 89.81           C  
ATOM   2519  CB  ASP A 322       1.029  -1.397 -14.781  1.00 89.81           C  
ATOM   2520  O   ASP A 322      -0.956  -1.958 -17.266  1.00 89.81           O  
ATOM   2521  CG  ASP A 322       0.984  -1.773 -13.312  1.00 89.81           C  
ATOM   2522  OD1 ASP A 322       0.658  -2.936 -12.984  1.00 89.81           O  
ATOM   2523  OD2 ASP A 322       1.273  -0.898 -12.469  1.00 89.81           O  
ATOM   2524  N   GLY A 323       1.091  -1.854 -17.953  1.00 86.56           N  
ATOM   2525  CA  GLY A 323       0.705  -1.458 -19.297  1.00 86.56           C  
ATOM   2526  C   GLY A 323       0.703   0.046 -19.500  1.00 86.56           C  
ATOM   2527  O   GLY A 323       0.457   0.529 -20.609  1.00 86.56           O  
ATOM   2528  N   GLU A 324       0.892   0.809 -18.469  1.00 89.44           N  
ATOM   2529  CA  GLU A 324       0.998   2.264 -18.531  1.00 89.44           C  
ATOM   2530  C   GLU A 324       2.061   2.781 -17.578  1.00 89.44           C  
ATOM   2531  CB  GLU A 324      -0.353   2.914 -18.234  1.00 89.44           C  
ATOM   2532  O   GLU A 324       2.369   2.129 -16.578  1.00 89.44           O  
ATOM   2533  CG  GLU A 324      -1.442   2.574 -19.234  1.00 89.44           C  
ATOM   2534  CD  GLU A 324      -2.787   3.197 -18.906  1.00 89.44           C  
ATOM   2535  OE1 GLU A 324      -3.701   3.168 -19.750  1.00 89.44           O  
ATOM   2536  OE2 GLU A 324      -2.928   3.719 -17.766  1.00 89.44           O  
ATOM   2537  N   ARG A 325       2.578   3.855 -17.922  1.00 93.75           N  
ATOM   2538  CA  ARG A 325       3.518   4.492 -17.000  1.00 93.75           C  
ATOM   2539  C   ARG A 325       2.787   5.141 -15.836  1.00 93.75           C  
ATOM   2540  CB  ARG A 325       4.363   5.535 -17.734  1.00 93.75           C  
ATOM   2541  O   ARG A 325       1.629   5.539 -15.961  1.00 93.75           O  
ATOM   2542  CG  ARG A 325       5.312   4.945 -18.766  1.00 93.75           C  
ATOM   2543  CD  ARG A 325       6.188   6.012 -19.406  1.00 93.75           C  
ATOM   2544  NE  ARG A 325       7.078   6.637 -18.438  1.00 93.75           N  
ATOM   2545  NH1 ARG A 325       8.875   5.258 -18.875  1.00 93.75           N  
ATOM   2546  NH2 ARG A 325       9.055   6.902 -17.297  1.00 93.75           N  
ATOM   2547  CZ  ARG A 325       8.336   6.266 -18.203  1.00 93.75           C  
ATOM   2548  N   ASP A 326       3.400   5.180 -14.797  1.00 96.50           N  
ATOM   2549  CA  ASP A 326       2.896   5.941 -13.656  1.00 96.50           C  
ATOM   2550  C   ASP A 326       3.256   7.418 -13.781  1.00 96.50           C  
ATOM   2551  CB  ASP A 326       3.445   5.375 -12.344  1.00 96.50           C  
ATOM   2552  O   ASP A 326       4.426   7.789 -13.680  1.00 96.50           O  
ATOM   2553  CG  ASP A 326       2.762   5.949 -11.117  1.00 96.50           C  
ATOM   2554  OD1 ASP A 326       2.822   7.180 -10.906  1.00 96.50           O  
ATOM   2555  OD2 ASP A 326       2.158   5.164 -10.352  1.00 96.50           O  
ATOM   2556  N   LEU A 327       2.312   8.234 -13.875  1.00 95.50           N  
ATOM   2557  CA  LEU A 327       2.533   9.648 -14.148  1.00 95.50           C  
ATOM   2558  C   LEU A 327       3.125  10.359 -12.938  1.00 95.50           C  
ATOM   2559  CB  LEU A 327       1.222  10.328 -14.562  1.00 95.50           C  
ATOM   2560  O   LEU A 327       3.857  11.336 -13.078  1.00 95.50           O  
ATOM   2561  CG  LEU A 327       0.609   9.875 -15.891  1.00 95.50           C  
ATOM   2562  CD1 LEU A 327      -0.723  10.578 -16.125  1.00 95.50           C  
ATOM   2563  CD2 LEU A 327       1.572  10.141 -17.047  1.00 95.50           C  
ATOM   2564  N   GLY A 328       2.719   9.953 -11.789  1.00 95.75           N  
ATOM   2565  CA  GLY A 328       3.338  10.523 -10.609  1.00 95.75           C  
ATOM   2566  C   GLY A 328       4.852  10.398 -10.602  1.00 95.75           C  
ATOM   2567  O   GLY A 328       5.555  11.359 -10.289  1.00 95.75           O  
ATOM   2568  N   LEU A 329       5.324   9.242 -10.992  1.00 96.94           N  
ATOM   2569  CA  LEU A 329       6.766   9.008 -11.062  1.00 96.94           C  
ATOM   2570  C   LEU A 329       7.395   9.836 -12.180  1.00 96.94           C  
ATOM   2571  CB  LEU A 329       7.055   7.520 -11.297  1.00 96.94           C  
ATOM   2572  O   LEU A 329       8.508  10.344 -12.023  1.00 96.94           O  
ATOM   2573  CG  LEU A 329       6.844   6.594 -10.094  1.00 96.94           C  
ATOM   2574  CD1 LEU A 329       6.996   5.137 -10.523  1.00 96.94           C  
ATOM   2575  CD2 LEU A 329       7.824   6.938  -8.977  1.00 96.94           C  
ATOM   2576  N   ASP A 330       6.711  10.000 -13.219  1.00 96.31           N  
ATOM   2577  CA  ASP A 330       7.223  10.797 -14.320  1.00 96.31           C  
ATOM   2578  C   ASP A 330       7.430  12.250 -13.898  1.00 96.31           C  
ATOM   2579  CB  ASP A 330       6.270  10.734 -15.516  1.00 96.31           C  
ATOM   2580  O   ASP A 330       8.469  12.852 -14.188  1.00 96.31           O  
ATOM   2581  CG  ASP A 330       6.391   9.438 -16.297  1.00 96.31           C  
ATOM   2582  OD1 ASP A 330       7.367   8.688 -16.094  1.00 96.31           O  
ATOM   2583  OD2 ASP A 330       5.500   9.164 -17.141  1.00 96.31           O  
ATOM   2584  N   TYR A 331       6.500  12.773 -13.203  1.00 94.38           N  
ATOM   2585  CA  TYR A 331       6.602  14.164 -12.781  1.00 94.38           C  
ATOM   2586  C   TYR A 331       7.578  14.320 -11.617  1.00 94.38           C  
ATOM   2587  CB  TYR A 331       5.227  14.711 -12.383  1.00 94.38           C  
ATOM   2588  O   TYR A 331       8.281  15.328 -11.516  1.00 94.38           O  
ATOM   2589  CG  TYR A 331       4.379  15.141 -13.555  1.00 94.38           C  
ATOM   2590  CD1 TYR A 331       4.582  16.375 -14.180  1.00 94.38           C  
ATOM   2591  CD2 TYR A 331       3.375  14.312 -14.047  1.00 94.38           C  
ATOM   2592  CE1 TYR A 331       3.803  16.766 -15.258  1.00 94.38           C  
ATOM   2593  CE2 TYR A 331       2.590  14.695 -15.133  1.00 94.38           C  
ATOM   2594  OH  TYR A 331       2.035  16.312 -16.797  1.00 94.38           O  
ATOM   2595  CZ  TYR A 331       2.811  15.922 -15.727  1.00 94.38           C  
ATOM   2596  N   LEU A 332       7.621  13.383 -10.781  1.00 93.44           N  
ATOM   2597  CA  LEU A 332       8.578  13.438  -9.672  1.00 93.44           C  
ATOM   2598  C   LEU A 332      10.008  13.406 -10.195  1.00 93.44           C  
ATOM   2599  CB  LEU A 332       8.344  12.273  -8.711  1.00 93.44           C  
ATOM   2600  O   LEU A 332      10.883  14.078  -9.641  1.00 93.44           O  
ATOM   2601  CG  LEU A 332       7.152  12.406  -7.758  1.00 93.44           C  
ATOM   2602  CD1 LEU A 332       6.973  11.125  -6.953  1.00 93.44           C  
ATOM   2603  CD2 LEU A 332       7.340  13.602  -6.832  1.00 93.44           C  
ATOM   2604  N   SER A 333      10.219  12.617 -11.234  1.00 95.19           N  
ATOM   2605  CA  SER A 333      11.570  12.445 -11.758  1.00 95.19           C  
ATOM   2606  C   SER A 333      11.953  13.570 -12.711  1.00 95.19           C  
ATOM   2607  CB  SER A 333      11.703  11.094 -12.469  1.00 95.19           C  
ATOM   2608  O   SER A 333      13.133  13.781 -12.992  1.00 95.19           O  
ATOM   2609  OG  SER A 333      10.812  11.023 -13.570  1.00 95.19           O  
ATOM   2610  N   GLY A 334      10.984  14.234 -13.250  1.00 92.94           N  
ATOM   2611  CA  GLY A 334      11.227  15.242 -14.273  1.00 92.94           C  
ATOM   2612  C   GLY A 334      11.125  14.688 -15.688  1.00 92.94           C  
ATOM   2613  O   GLY A 334      11.406  15.398 -16.656  1.00 92.94           O  
ATOM   2614  N   TYR A 335      10.758  13.500 -15.773  1.00 92.12           N  
ATOM   2615  CA  TYR A 335      10.492  12.922 -17.094  1.00 92.12           C  
ATOM   2616  C   TYR A 335       9.359  13.672 -17.781  1.00 92.12           C  
ATOM   2617  CB  TYR A 335      10.125  11.445 -16.969  1.00 92.12           C  
ATOM   2618  O   TYR A 335       9.453  13.969 -18.984  1.00 92.12           O  
ATOM   2619  CG  TYR A 335       9.953  10.742 -18.281  1.00 92.12           C  
ATOM   2620  CD1 TYR A 335       8.695  10.648 -18.891  1.00 92.12           C  
ATOM   2621  CD2 TYR A 335      11.039  10.188 -18.953  1.00 92.12           C  
ATOM   2622  CE1 TYR A 335       8.523  10.000 -20.109  1.00 92.12           C  
ATOM   2623  CE2 TYR A 335      10.883   9.539 -20.172  1.00 92.12           C  
ATOM   2624  OH  TYR A 335       9.461   8.820 -21.953  1.00 92.12           O  
ATOM   2625  CZ  TYR A 335       9.625   9.453 -20.734  1.00 92.12           C  
ATOM   2626  N   ALA A 336       8.297  13.883 -17.062  1.00 91.62           N  
ATOM   2627  CA  ALA A 336       7.242  14.773 -17.531  1.00 91.62           C  
ATOM   2628  C   ALA A 336       7.324  16.141 -16.844  1.00 91.62           C  
ATOM   2629  CB  ALA A 336       5.867  14.148 -17.297  1.00 91.62           C  
ATOM   2630  O   ALA A 336       7.766  16.234 -15.695  1.00 91.62           O  
ATOM   2631  N   THR A 337       7.051  17.125 -17.578  1.00 85.38           N  
ATOM   2632  CA  THR A 337       7.082  18.469 -17.016  1.00 85.38           C  
ATOM   2633  C   THR A 337       5.680  19.078 -17.000  1.00 85.38           C  
ATOM   2634  CB  THR A 337       8.031  19.391 -17.797  1.00 85.38           C  
ATOM   2635  O   THR A 337       4.852  18.766 -17.844  1.00 85.38           O  
ATOM   2636  CG2 THR A 337       9.469  18.891 -17.703  1.00 85.38           C  
ATOM   2637  OG1 THR A 337       7.633  19.422 -19.172  1.00 85.38           O  
ATOM   2638  N   GLY A 338       5.125  19.453 -15.930  1.00 70.06           N  
ATOM   2639  CA  GLY A 338       3.793  20.031 -15.812  1.00 70.06           C  
ATOM   2640  C   GLY A 338       3.809  21.531 -15.625  1.00 70.06           C  
ATOM   2641  O   GLY A 338       4.871  22.156 -15.641  1.00 70.06           O  
ATOM   2642  N   ALA A 339       2.475  22.141 -15.734  1.00 61.06           N  
ATOM   2643  CA  ALA A 339       2.223  23.578 -15.758  1.00 61.06           C  
ATOM   2644  C   ALA A 339       2.670  24.234 -14.453  1.00 61.06           C  
ATOM   2645  CB  ALA A 339       0.741  23.844 -16.000  1.00 61.06           C  
ATOM   2646  O   ALA A 339       2.381  25.406 -14.211  1.00 61.06           O  
ATOM   2647  N   GLY A 340       3.592  23.797 -13.555  1.00 61.34           N  
ATOM   2648  CA  GLY A 340       4.090  24.438 -12.359  1.00 61.34           C  
ATOM   2649  C   GLY A 340       3.303  24.078 -11.109  1.00 61.34           C  
ATOM   2650  O   GLY A 340       2.400  23.234 -11.164  1.00 61.34           O  
ATOM   2651  N   ASN A 341       3.654  24.578  -9.922  1.00 64.25           N  
ATOM   2652  CA  ASN A 341       2.982  24.406  -8.641  1.00 64.25           C  
ATOM   2653  C   ASN A 341       1.633  25.125  -8.617  1.00 64.25           C  
ATOM   2654  CB  ASN A 341       3.869  24.906  -7.500  1.00 64.25           C  
ATOM   2655  O   ASN A 341       1.494  26.219  -9.156  1.00 64.25           O  
ATOM   2656  CG  ASN A 341       4.996  23.953  -7.176  1.00 64.25           C  
ATOM   2657  ND2 ASN A 341       6.031  24.453  -6.512  1.00 64.25           N  
ATOM   2658  OD1 ASN A 341       4.941  22.766  -7.520  1.00 64.25           O  
ATOM   2659  N   PRO A 342       0.608  24.375  -8.289  1.00 69.25           N  
ATOM   2660  CA  PRO A 342      -0.684  25.047  -8.156  1.00 69.25           C  
ATOM   2661  C   PRO A 342      -0.605  26.312  -7.301  1.00 69.25           C  
ATOM   2662  CB  PRO A 342      -1.572  24.000  -7.496  1.00 69.25           C  
ATOM   2663  O   PRO A 342       0.238  26.406  -6.406  1.00 69.25           O  
ATOM   2664  CG  PRO A 342      -0.619  22.984  -6.957  1.00 69.25           C  
ATOM   2665  CD  PRO A 342       0.722  23.188  -7.598  1.00 69.25           C  
ATOM   2666  N   ASN A 343      -1.258  27.312  -7.781  1.00 69.25           N  
ATOM   2667  CA  ASN A 343      -1.327  28.547  -7.004  1.00 69.25           C  
ATOM   2668  C   ASN A 343      -2.014  28.328  -5.660  1.00 69.25           C  
ATOM   2669  CB  ASN A 343      -2.049  29.641  -7.797  1.00 69.25           C  
ATOM   2670  O   ASN A 343      -3.217  28.062  -5.609  1.00 69.25           O  
ATOM   2671  CG  ASN A 343      -1.975  31.000  -7.121  1.00 69.25           C  
ATOM   2672  ND2 ASN A 343      -2.289  32.031  -7.863  1.00 69.25           N  
ATOM   2673  OD1 ASN A 343      -1.638  31.094  -5.938  1.00 69.25           O  
ATOM   2674  N   ALA A 344      -1.212  28.203  -4.637  1.00 68.69           N  
ATOM   2675  CA  ALA A 344      -1.704  27.922  -3.289  1.00 68.69           C  
ATOM   2676  C   ALA A 344      -2.016  29.203  -2.537  1.00 68.69           C  
ATOM   2677  CB  ALA A 344      -0.685  27.078  -2.512  1.00 68.69           C  
ATOM   2678  O   ALA A 344      -2.143  29.203  -1.311  1.00 68.69           O  
ATOM   2679  N   ASN A 345      -2.059  30.344  -3.240  1.00 68.25           N  
ATOM   2680  CA  ASN A 345      -2.238  31.641  -2.582  1.00 68.25           C  
ATOM   2681  C   ASN A 345      -3.568  31.703  -1.839  1.00 68.25           C  
ATOM   2682  CB  ASN A 345      -2.135  32.781  -3.598  1.00 68.25           C  
ATOM   2683  O   ASN A 345      -3.625  32.188  -0.701  1.00 68.25           O  
ATOM   2684  CG  ASN A 345      -0.704  33.062  -4.004  1.00 68.25           C  
ATOM   2685  ND2 ASN A 345      -0.537  33.875  -5.047  1.00 68.25           N  
ATOM   2686  OD1 ASN A 345       0.243  32.594  -3.383  1.00 68.25           O  
ATOM   2687  N   LEU A 346      -4.559  31.266  -2.596  1.00 67.44           N  
ATOM   2688  CA  LEU A 346      -5.863  31.297  -1.943  1.00 67.44           C  
ATOM   2689  C   LEU A 346      -5.883  30.406  -0.708  1.00 67.44           C  
ATOM   2690  CB  LEU A 346      -6.965  30.875  -2.916  1.00 67.44           C  
ATOM   2691  O   LEU A 346      -6.434  30.781   0.329  1.00 67.44           O  
ATOM   2692  CG  LEU A 346      -8.398  30.938  -2.393  1.00 67.44           C  
ATOM   2693  CD1 LEU A 346      -8.781  32.375  -2.076  1.00 67.44           C  
ATOM   2694  CD2 LEU A 346      -9.367  30.328  -3.402  1.00 67.44           C  
ATOM   2695  N   MET A 347      -5.238  29.297  -0.808  1.00 67.62           N  
ATOM   2696  CA  MET A 347      -5.152  28.391   0.337  1.00 67.62           C  
ATOM   2697  C   MET A 347      -4.398  29.047   1.490  1.00 67.62           C  
ATOM   2698  CB  MET A 347      -4.473  27.078  -0.059  1.00 67.62           C  
ATOM   2699  O   MET A 347      -4.820  28.953   2.645  1.00 67.62           O  
ATOM   2700  CG  MET A 347      -4.480  26.031   1.040  1.00 67.62           C  
ATOM   2701  SD  MET A 347      -3.680  24.469   0.520  1.00 67.62           S  
ATOM   2702  CE  MET A 347      -2.602  25.078  -0.804  1.00 67.62           C  
ATOM   2703  N   ALA A 348      -3.371  29.688   1.183  1.00 68.81           N  
ATOM   2704  CA  ALA A 348      -2.576  30.375   2.205  1.00 68.81           C  
ATOM   2705  C   ALA A 348      -3.367  31.500   2.857  1.00 68.81           C  
ATOM   2706  CB  ALA A 348      -1.281  30.906   1.602  1.00 68.81           C  
ATOM   2707  O   ALA A 348      -3.312  31.672   4.078  1.00 68.81           O  
ATOM   2708  N   LEU A 349      -4.074  32.188   1.981  1.00 68.81           N  
ATOM   2709  CA  LEU A 349      -4.902  33.281   2.486  1.00 68.81           C  
ATOM   2710  C   LEU A 349      -5.996  32.750   3.408  1.00 68.81           C  
ATOM   2711  CB  LEU A 349      -5.535  34.062   1.326  1.00 68.81           C  
ATOM   2712  O   LEU A 349      -6.215  33.281   4.496  1.00 68.81           O  
ATOM   2713  CG  LEU A 349      -6.219  35.375   1.686  1.00 68.81           C  
ATOM   2714  CD1 LEU A 349      -5.223  36.531   1.593  1.00 68.81           C  
ATOM   2715  CD2 LEU A 349      -7.418  35.625   0.776  1.00 68.81           C  
ATOM   2716  N   CYS A 350      -6.539  31.750   3.043  1.00 67.94           N  
ATOM   2717  CA  CYS A 350      -7.617  31.172   3.830  1.00 67.94           C  
ATOM   2718  C   CYS A 350      -7.086  30.594   5.133  1.00 67.94           C  
ATOM   2719  CB  CYS A 350      -8.336  30.078   3.029  1.00 67.94           C  
ATOM   2720  O   CYS A 350      -7.719  30.734   6.184  1.00 67.94           O  
ATOM   2721  SG  CYS A 350      -9.289  30.719   1.636  1.00 67.94           S  
ATOM   2722  N   LYS A 351      -5.977  29.969   5.000  1.00 66.94           N  
ATOM   2723  CA  LYS A 351      -5.371  29.438   6.219  1.00 66.94           C  
ATOM   2724  C   LYS A 351      -5.059  30.562   7.203  1.00 66.94           C  
ATOM   2725  CB  LYS A 351      -4.098  28.656   5.891  1.00 66.94           C  
ATOM   2726  O   LYS A 351      -5.352  30.453   8.398  1.00 66.94           O  
ATOM   2727  CG  LYS A 351      -3.533  27.875   7.066  1.00 66.94           C  
ATOM   2728  CD  LYS A 351      -2.291  27.094   6.668  1.00 66.94           C  
ATOM   2729  CE  LYS A 351      -1.642  26.422   7.871  1.00 66.94           C  
ATOM   2730  NZ  LYS A 351      -0.449  25.609   7.480  1.00 66.94           N  
ATOM   2731  N   ARG A 352      -4.445  31.641   6.719  1.00 69.12           N  
ATOM   2732  CA  ARG A 352      -4.152  32.781   7.570  1.00 69.12           C  
ATOM   2733  C   ARG A 352      -5.430  33.375   8.164  1.00 69.12           C  
ATOM   2734  CB  ARG A 352      -3.402  33.875   6.781  1.00 69.12           C  
ATOM   2735  O   ARG A 352      -5.461  33.750   9.336  1.00 69.12           O  
ATOM   2736  CG  ARG A 352      -1.895  33.656   6.754  1.00 69.12           C  
ATOM   2737  CD  ARG A 352      -1.187  34.812   6.070  1.00 69.12           C  
ATOM   2738  NE  ARG A 352      -1.352  34.781   4.621  1.00 69.12           N  
ATOM   2739  NH1 ARG A 352       0.075  36.562   4.199  1.00 69.12           N  
ATOM   2740  NH2 ARG A 352      -0.970  35.469   2.465  1.00 69.12           N  
ATOM   2741  CZ  ARG A 352      -0.749  35.594   3.766  1.00 69.12           C  
ATOM   2742  N   HIS A 353      -6.375  33.344   7.258  1.00 70.25           N  
ATOM   2743  CA  HIS A 353      -7.664  33.844   7.703  1.00 70.25           C  
ATOM   2744  C   HIS A 353      -8.250  33.000   8.820  1.00 70.25           C  
ATOM   2745  CB  HIS A 353      -8.641  33.938   6.531  1.00 70.25           C  
ATOM   2746  O   HIS A 353      -8.695  33.531   9.844  1.00 70.25           O  
ATOM   2747  CG  HIS A 353      -9.977  34.500   6.895  1.00 70.25           C  
ATOM   2748  CD2 HIS A 353     -11.211  33.969   6.895  1.00 70.25           C  
ATOM   2749  ND1 HIS A 353     -10.125  35.812   7.320  1.00 70.25           N  
ATOM   2750  CE1 HIS A 353     -11.406  36.031   7.566  1.00 70.25           C  
ATOM   2751  NE2 HIS A 353     -12.086  34.938   7.316  1.00 70.25           N  
ATOM   2752  N   GLU A 354      -8.125  31.719   8.664  1.00 65.38           N  
ATOM   2753  CA  GLU A 354      -8.648  30.812   9.688  1.00 65.38           C  
ATOM   2754  C   GLU A 354      -7.805  30.875  10.953  1.00 65.38           C  
ATOM   2755  CB  GLU A 354      -8.703  29.375   9.156  1.00 65.38           C  
ATOM   2756  O   GLU A 354      -8.344  30.875  12.062  1.00 65.38           O  
ATOM   2757  CG  GLU A 354      -9.945  29.078   8.328  1.00 65.38           C  
ATOM   2758  CD  GLU A 354     -11.242  29.359   9.070  1.00 65.38           C  
ATOM   2759  OE1 GLU A 354     -12.227  29.781   8.430  1.00 65.38           O  
ATOM   2760  OE2 GLU A 354     -11.273  29.141  10.305  1.00 65.38           O  
ATOM   2761  N   ASP A 355      -6.523  31.016  10.789  1.00 66.94           N  
ATOM   2762  CA  ASP A 355      -5.625  31.109  11.938  1.00 66.94           C  
ATOM   2763  C   ASP A 355      -5.934  32.344  12.773  1.00 66.94           C  
ATOM   2764  CB  ASP A 355      -4.164  31.141  11.477  1.00 66.94           C  
ATOM   2765  O   ASP A 355      -5.891  32.312  14.000  1.00 66.94           O  
ATOM   2766  CG  ASP A 355      -3.586  29.750  11.250  1.00 66.94           C  
ATOM   2767  OD1 ASP A 355      -4.242  28.750  11.609  1.00 66.94           O  
ATOM   2768  OD2 ASP A 355      -2.465  29.672  10.703  1.00 66.94           O  
ATOM   2769  N   ARG A 356      -6.250  33.375  12.125  1.00 70.56           N  
ATOM   2770  CA  ARG A 356      -6.523  34.625  12.805  1.00 70.56           C  
ATOM   2771  C   ARG A 356      -7.797  34.531  13.641  1.00 70.56           C  
ATOM   2772  CB  ARG A 356      -6.641  35.750  11.789  1.00 70.56           C  
ATOM   2773  O   ARG A 356      -7.953  35.250  14.625  1.00 70.56           O  
ATOM   2774  CG  ARG A 356      -5.312  36.156  11.164  1.00 70.56           C  
ATOM   2775  CD  ARG A 356      -5.504  37.188  10.055  1.00 70.56           C  
ATOM   2776  NE  ARG A 356      -4.234  37.562   9.430  1.00 70.56           N  
ATOM   2777  NH1 ARG A 356      -5.176  38.906   7.809  1.00 70.56           N  
ATOM   2778  NH2 ARG A 356      -2.904  38.625   7.891  1.00 70.56           N  
ATOM   2779  CZ  ARG A 356      -4.109  38.344   8.375  1.00 70.56           C  
ATOM   2780  N   LYS A 357      -8.578  33.656  13.250  1.00 66.19           N  
ATOM   2781  CA  LYS A 357      -9.828  33.469  13.984  1.00 66.19           C  
ATOM   2782  C   LYS A 357      -9.602  32.719  15.281  1.00 66.19           C  
ATOM   2783  CB  LYS A 357     -10.867  32.750  13.117  1.00 66.19           C  
ATOM   2784  O   LYS A 357     -10.305  32.938  16.266  1.00 66.19           O  
ATOM   2785  CG  LYS A 357     -11.391  33.594  11.961  1.00 66.19           C  
ATOM   2786  CD  LYS A 357     -12.445  32.844  11.156  1.00 66.19           C  
ATOM   2787  CE  LYS A 357     -12.859  33.625   9.914  1.00 66.19           C  
ATOM   2788  NZ  LYS A 357     -13.859  32.875   9.102  1.00 66.19           N  
ATOM   2789  N   TYR A 358      -8.492  31.891  15.203  1.00 59.62           N  
ATOM   2790  CA  TYR A 358      -8.445  30.953  16.312  1.00 59.62           C  
ATOM   2791  C   TYR A 358      -7.129  31.062  17.078  1.00 59.62           C  
ATOM   2792  CB  TYR A 358      -8.625  29.516  15.805  1.00 59.62           C  
ATOM   2793  O   TYR A 358      -6.996  30.547  18.188  1.00 59.62           O  
ATOM   2794  CG  TYR A 358      -9.961  29.266  15.141  1.00 59.62           C  
ATOM   2795  CD1 TYR A 358     -11.125  29.156  15.891  1.00 59.62           C  
ATOM   2796  CD2 TYR A 358     -10.055  29.156  13.758  1.00 59.62           C  
ATOM   2797  CE1 TYR A 358     -12.352  28.922  15.281  1.00 59.62           C  
ATOM   2798  CE2 TYR A 358     -11.273  28.938  13.133  1.00 59.62           C  
ATOM   2799  OH  TYR A 358     -13.633  28.594  13.297  1.00 59.62           O  
ATOM   2800  CZ  TYR A 358     -12.422  28.828  13.906  1.00 59.62           C  
ATOM   2801  N   ASN A 359      -6.074  31.719  16.531  1.00 60.84           N  
ATOM   2802  CA  ASN A 359      -4.785  31.938  17.188  1.00 60.84           C  
ATOM   2803  C   ASN A 359      -4.582  33.406  17.547  1.00 60.84           C  
ATOM   2804  CB  ASN A 359      -3.646  31.453  16.281  1.00 60.84           C  
ATOM   2805  O   ASN A 359      -4.266  34.219  16.688  1.00 60.84           O  
ATOM   2806  CG  ASN A 359      -2.293  31.531  16.969  1.00 60.84           C  
ATOM   2807  ND2 ASN A 359      -1.270  31.000  16.312  1.00 60.84           N  
ATOM   2808  OD1 ASN A 359      -2.168  32.062  18.062  1.00 60.84           O  
ATOM   2809  N   LEU A 360      -4.703  33.719  18.828  1.00 68.62           N  
ATOM   2810  CA  LEU A 360      -4.648  35.094  19.297  1.00 68.62           C  
ATOM   2811  C   LEU A 360      -3.256  35.688  19.094  1.00 68.62           C  
ATOM   2812  CB  LEU A 360      -5.043  35.188  20.781  1.00 68.62           C  
ATOM   2813  O   LEU A 360      -3.092  36.906  19.047  1.00 68.62           O  
ATOM   2814  CG  LEU A 360      -6.531  35.000  21.094  1.00 68.62           C  
ATOM   2815  CD1 LEU A 360      -6.742  34.875  22.594  1.00 68.62           C  
ATOM   2816  CD2 LEU A 360      -7.324  36.188  20.547  1.00 68.62           C  
ATOM   2817  N   ASN A 361      -2.260  34.844  19.000  1.00 67.38           N  
ATOM   2818  CA  ASN A 361      -0.908  35.375  18.812  1.00 67.38           C  
ATOM   2819  C   ASN A 361      -0.728  36.031  17.453  1.00 67.38           C  
ATOM   2820  CB  ASN A 361       0.125  34.250  19.016  1.00 67.38           C  
ATOM   2821  O   ASN A 361       0.070  36.938  17.297  1.00 67.38           O  
ATOM   2822  CG  ASN A 361       0.292  33.875  20.484  1.00 67.38           C  
ATOM   2823  ND2 ASN A 361       0.824  32.688  20.719  1.00 67.38           N  
ATOM   2824  OD1 ASN A 361      -0.056  34.656  21.375  1.00 67.38           O  
ATOM   2825  N   THR A 362      -1.493  35.531  16.453  1.00 72.56           N  
ATOM   2826  CA  THR A 362      -1.362  36.031  15.102  1.00 72.56           C  
ATOM   2827  C   THR A 362      -1.911  37.469  15.016  1.00 72.56           C  
ATOM   2828  CB  THR A 362      -2.090  35.156  14.078  1.00 72.56           C  
ATOM   2829  O   THR A 362      -1.562  38.219  14.102  1.00 72.56           O  
ATOM   2830  CG2 THR A 362      -1.442  33.781  14.000  1.00 72.56           C  
ATOM   2831  OG1 THR A 362      -3.459  35.000  14.477  1.00 72.56           O  
ATOM   2832  N   THR A 363      -2.742  37.812  15.992  1.00 80.12           N  
ATOM   2833  CA  THR A 363      -3.352  39.156  15.953  1.00 80.12           C  
ATOM   2834  C   THR A 363      -2.865  40.000  17.125  1.00 80.12           C  
ATOM   2835  CB  THR A 363      -4.887  39.062  15.984  1.00 80.12           C  
ATOM   2836  O   THR A 363      -3.504  41.000  17.484  1.00 80.12           O  
ATOM   2837  CG2 THR A 363      -5.422  38.375  14.742  1.00 80.12           C  
ATOM   2838  OG1 THR A 363      -5.293  38.312  17.141  1.00 80.12           O  
ATOM   2839  N   ALA A 364      -1.822  39.625  17.797  1.00 78.06           N  
ATOM   2840  CA  ALA A 364      -1.347  40.312  18.984  1.00 78.06           C  
ATOM   2841  C   ALA A 364      -0.958  41.750  18.688  1.00 78.06           C  
ATOM   2842  CB  ALA A 364      -0.162  39.562  19.594  1.00 78.06           C  
ATOM   2843  O   ALA A 364      -1.203  42.656  19.484  1.00 78.06           O  
ATOM   2844  N   ASN A 365      -0.384  42.031  17.500  1.00 81.50           N  
ATOM   2845  CA  ASN A 365       0.091  43.375  17.156  1.00 81.50           C  
ATOM   2846  C   ASN A 365      -0.902  44.094  16.250  1.00 81.50           C  
ATOM   2847  CB  ASN A 365       1.462  43.281  16.484  1.00 81.50           C  
ATOM   2848  O   ASN A 365      -0.585  45.156  15.703  1.00 81.50           O  
ATOM   2849  CG  ASN A 365       2.535  42.750  17.406  1.00 81.50           C  
ATOM   2850  ND2 ASN A 365       3.514  42.062  16.828  1.00 81.50           N  
ATOM   2851  OD1 ASN A 365       2.484  42.938  18.625  1.00 81.50           O  
ATOM   2852  N   SER A 366      -2.062  43.469  16.094  1.00 88.50           N  
ATOM   2853  CA  SER A 366      -3.088  44.094  15.281  1.00 88.50           C  
ATOM   2854  C   SER A 366      -3.525  45.438  15.906  1.00 88.50           C  
ATOM   2855  CB  SER A 366      -4.297  43.188  15.109  1.00 88.50           C  
ATOM   2856  O   SER A 366      -3.684  45.531  17.125  1.00 88.50           O  
ATOM   2857  OG  SER A 366      -5.352  43.875  14.453  1.00 88.50           O  
ATOM   2858  N   GLN A 367      -3.660  46.469  15.094  1.00 92.00           N  
ATOM   2859  CA  GLN A 367      -4.086  47.781  15.523  1.00 92.00           C  
ATOM   2860  C   GLN A 367      -5.371  48.219  14.812  1.00 92.00           C  
ATOM   2861  CB  GLN A 367      -2.984  48.812  15.266  1.00 92.00           C  
ATOM   2862  O   GLN A 367      -5.613  47.812  13.672  1.00 92.00           O  
ATOM   2863  CG  GLN A 367      -1.673  48.500  15.969  1.00 92.00           C  
ATOM   2864  CD  GLN A 367      -0.705  49.688  15.961  1.00 92.00           C  
ATOM   2865  NE2 GLN A 367       0.425  49.500  16.641  1.00 92.00           N  
ATOM   2866  OE1 GLN A 367      -0.970  50.719  15.352  1.00 92.00           O  
ATOM   2867  N   LEU A 368      -6.180  48.969  15.562  1.00 94.50           N  
ATOM   2868  CA  LEU A 368      -7.332  49.594  14.938  1.00 94.50           C  
ATOM   2869  C   LEU A 368      -6.914  50.844  14.180  1.00 94.50           C  
ATOM   2870  CB  LEU A 368      -8.391  49.969  15.984  1.00 94.50           C  
ATOM   2871  O   LEU A 368      -6.305  51.750  14.758  1.00 94.50           O  
ATOM   2872  CG  LEU A 368      -9.664  50.625  15.469  1.00 94.50           C  
ATOM   2873  CD1 LEU A 368     -10.461  49.656  14.609  1.00 94.50           C  
ATOM   2874  CD2 LEU A 368     -10.508  51.125  16.625  1.00 94.50           C  
ATOM   2875  N   THR A 369      -7.176  50.875  12.914  1.00 94.06           N  
ATOM   2876  CA  THR A 369      -6.922  52.062  12.086  1.00 94.06           C  
ATOM   2877  C   THR A 369      -8.211  52.531  11.422  1.00 94.06           C  
ATOM   2878  CB  THR A 369      -5.871  51.750  11.000  1.00 94.06           C  
ATOM   2879  O   THR A 369      -9.266  51.906  11.594  1.00 94.06           O  
ATOM   2880  CG2 THR A 369      -4.594  51.188  11.617  1.00 94.06           C  
ATOM   2881  OG1 THR A 369      -6.402  50.781  10.078  1.00 94.06           O  
ATOM   2882  N   GLY A 370      -8.172  53.656  10.773  1.00 93.75           N  
ATOM   2883  CA  GLY A 370      -9.344  54.219  10.109  1.00 93.75           C  
ATOM   2884  C   GLY A 370      -9.023  55.438   9.273  1.00 93.75           C  
ATOM   2885  O   GLY A 370      -8.031  56.125   9.531  1.00 93.75           O  
ATOM   2886  N   ALA A 371      -9.781  55.594   8.266  1.00 94.50           N  
ATOM   2887  CA  ALA A 371      -9.609  56.750   7.375  1.00 94.50           C  
ATOM   2888  C   ALA A 371     -10.961  57.375   7.039  1.00 94.50           C  
ATOM   2889  CB  ALA A 371      -8.891  56.312   6.098  1.00 94.50           C  
ATOM   2890  O   ALA A 371     -11.969  56.656   6.930  1.00 94.50           O  
ATOM   2891  N   LEU A 372     -10.891  58.656   6.828  1.00 94.56           N  
ATOM   2892  CA  LEU A 372     -12.086  59.375   6.418  1.00 94.56           C  
ATOM   2893  C   LEU A 372     -12.438  59.094   4.965  1.00 94.56           C  
ATOM   2894  CB  LEU A 372     -11.875  60.906   6.598  1.00 94.56           C  
ATOM   2895  O   LEU A 372     -11.586  59.188   4.078  1.00 94.56           O  
ATOM   2896  CG  LEU A 372     -13.086  61.781   6.312  1.00 94.56           C  
ATOM   2897  CD1 LEU A 372     -14.156  61.594   7.383  1.00 94.56           C  
ATOM   2898  CD2 LEU A 372     -12.664  63.250   6.238  1.00 94.56           C  
ATOM   2899  N   LEU A 373     -13.562  58.562   4.648  1.00 92.81           N  
ATOM   2900  CA  LEU A 373     -14.016  58.250   3.297  1.00 92.81           C  
ATOM   2901  C   LEU A 373     -14.641  59.469   2.641  1.00 92.81           C  
ATOM   2902  CB  LEU A 373     -15.016  57.094   3.314  1.00 92.81           C  
ATOM   2903  O   LEU A 373     -14.344  59.781   1.488  1.00 92.81           O  
ATOM   2904  CG  LEU A 373     -14.469  55.719   3.727  1.00 92.81           C  
ATOM   2905  CD1 LEU A 373     -15.602  54.719   3.820  1.00 92.81           C  
ATOM   2906  CD2 LEU A 373     -13.406  55.250   2.742  1.00 92.81           C  
ATOM   2907  N   SER A 374     -15.609  60.125   3.393  1.00 91.94           N  
ATOM   2908  CA  SER A 374     -16.297  61.312   2.848  1.00 91.94           C  
ATOM   2909  C   SER A 374     -16.828  62.219   3.961  1.00 91.94           C  
ATOM   2910  CB  SER A 374     -17.453  60.875   1.953  1.00 91.94           C  
ATOM   2911  O   SER A 374     -17.016  61.750   5.094  1.00 91.94           O  
ATOM   2912  OG  SER A 374     -18.500  60.281   2.725  1.00 91.94           O  
ATOM   2913  N   LYS A 375     -16.875  63.469   3.619  1.00 88.69           N  
ATOM   2914  CA  LYS A 375     -17.484  64.500   4.449  1.00 88.69           C  
ATOM   2915  C   LYS A 375     -18.625  65.188   3.719  1.00 88.69           C  
ATOM   2916  CB  LYS A 375     -16.422  65.562   4.867  1.00 88.69           C  
ATOM   2917  O   LYS A 375     -18.438  65.750   2.643  1.00 88.69           O  
ATOM   2918  CG  LYS A 375     -16.969  66.688   5.734  1.00 88.69           C  
ATOM   2919  CD  LYS A 375     -15.898  67.688   6.070  1.00 88.69           C  
ATOM   2920  CE  LYS A 375     -16.469  68.875   6.844  1.00 88.69           C  
ATOM   2921  NZ  LYS A 375     -15.414  69.875   7.152  1.00 88.69           N  
ATOM   2922  N   SER A 376     -19.812  64.938   4.117  1.00 86.62           N  
ATOM   2923  CA  SER A 376     -20.969  65.562   3.494  1.00 86.62           C  
ATOM   2924  C   SER A 376     -21.797  66.312   4.523  1.00 86.62           C  
ATOM   2925  CB  SER A 376     -21.828  64.500   2.777  1.00 86.62           C  
ATOM   2926  O   SER A 376     -22.594  65.688   5.246  1.00 86.62           O  
ATOM   2927  OG  SER A 376     -22.984  65.125   2.225  1.00 86.62           O  
ATOM   2928  N   GLY A 377     -21.641  67.625   4.602  1.00 82.25           N  
ATOM   2929  CA  GLY A 377     -22.359  68.438   5.559  1.00 82.25           C  
ATOM   2930  C   GLY A 377     -22.047  68.062   7.000  1.00 82.25           C  
ATOM   2931  O   GLY A 377     -20.891  68.250   7.434  1.00 82.25           O  
ATOM   2932  N   SER A 378     -23.094  67.500   7.656  1.00 87.94           N  
ATOM   2933  CA  SER A 378     -22.953  67.188   9.070  1.00 87.94           C  
ATOM   2934  C   SER A 378     -22.656  65.688   9.273  1.00 87.94           C  
ATOM   2935  CB  SER A 378     -24.219  67.562   9.836  1.00 87.94           C  
ATOM   2936  O   SER A 378     -22.672  65.188  10.398  1.00 87.94           O  
ATOM   2937  OG  SER A 378     -25.375  67.062   9.180  1.00 87.94           O  
ATOM   2938  N   LYS A 379     -22.406  65.062   8.047  1.00 92.19           N  
ATOM   2939  CA  LYS A 379     -22.125  63.625   8.102  1.00 92.19           C  
ATOM   2940  C   LYS A 379     -20.656  63.344   7.812  1.00 92.19           C  
ATOM   2941  CB  LYS A 379     -23.016  62.844   7.121  1.00 92.19           C  
ATOM   2942  O   LYS A 379     -20.109  63.812   6.820  1.00 92.19           O  
ATOM   2943  CG  LYS A 379     -24.469  62.750   7.551  1.00 92.19           C  
ATOM   2944  CD  LYS A 379     -25.297  61.938   6.562  1.00 92.19           C  
ATOM   2945  CE  LYS A 379     -26.766  61.906   6.945  1.00 92.19           C  
ATOM   2946  NZ  LYS A 379     -27.562  61.062   6.004  1.00 92.19           N  
ATOM   2947  N   TYR A 380     -20.031  62.656   8.609  1.00 94.50           N  
ATOM   2948  CA  TYR A 380     -18.641  62.250   8.461  1.00 94.50           C  
ATOM   2949  C   TYR A 380     -18.516  60.719   8.414  1.00 94.50           C  
ATOM   2950  CB  TYR A 380     -17.781  62.781   9.602  1.00 94.50           C  
ATOM   2951  O   TYR A 380     -18.828  60.031   9.398  1.00 94.50           O  
ATOM   2952  CG  TYR A 380     -17.875  64.312   9.758  1.00 94.50           C  
ATOM   2953  CD1 TYR A 380     -16.969  65.125   9.125  1.00 94.50           C  
ATOM   2954  CD2 TYR A 380     -18.875  64.875  10.531  1.00 94.50           C  
ATOM   2955  CE1 TYR A 380     -17.047  66.500   9.266  1.00 94.50           C  
ATOM   2956  CE2 TYR A 380     -18.969  66.250  10.680  1.00 94.50           C  
ATOM   2957  OH  TYR A 380     -18.141  68.438  10.188  1.00 94.50           O  
ATOM   2958  CZ  TYR A 380     -18.047  67.062  10.047  1.00 94.50           C  
ATOM   2959  N   ASN A 381     -18.125  60.219   7.258  1.00 94.88           N  
ATOM   2960  CA  ASN A 381     -18.031  58.781   7.051  1.00 94.88           C  
ATOM   2961  C   ASN A 381     -16.578  58.312   7.117  1.00 94.88           C  
ATOM   2962  CB  ASN A 381     -18.656  58.375   5.711  1.00 94.88           C  
ATOM   2963  O   ASN A 381     -15.727  58.781   6.359  1.00 94.88           O  
ATOM   2964  CG  ASN A 381     -20.141  58.625   5.668  1.00 94.88           C  
ATOM   2965  ND2 ASN A 381     -20.625  59.219   4.562  1.00 94.88           N  
ATOM   2966  OD1 ASN A 381     -20.875  58.344   6.617  1.00 94.88           O  
ATOM   2967  N   TYR A 382     -16.328  57.469   8.039  1.00 95.50           N  
ATOM   2968  CA  TYR A 382     -15.023  56.844   8.188  1.00 95.50           C  
ATOM   2969  C   TYR A 382     -15.102  55.344   7.879  1.00 95.50           C  
ATOM   2970  CB  TYR A 382     -14.477  57.062   9.602  1.00 95.50           C  
ATOM   2971  O   TYR A 382     -16.188  54.750   7.930  1.00 95.50           O  
ATOM   2972  CG  TYR A 382     -14.062  58.469   9.875  1.00 95.50           C  
ATOM   2973  CD1 TYR A 382     -12.734  58.875   9.750  1.00 95.50           C  
ATOM   2974  CD2 TYR A 382     -14.992  59.438  10.266  1.00 95.50           C  
ATOM   2975  CE1 TYR A 382     -12.344  60.188  10.008  1.00 95.50           C  
ATOM   2976  CE2 TYR A 382     -14.617  60.750  10.531  1.00 95.50           C  
ATOM   2977  OH  TYR A 382     -12.914  62.406  10.648  1.00 95.50           O  
ATOM   2978  CZ  TYR A 382     -13.289  61.094  10.391  1.00 95.50           C  
ATOM   2979  N   ARG A 383     -14.047  54.781   7.457  1.00 95.38           N  
ATOM   2980  CA  ARG A 383     -13.875  53.344   7.430  1.00 95.38           C  
ATOM   2981  C   ARG A 383     -12.805  52.875   8.422  1.00 95.38           C  
ATOM   2982  CB  ARG A 383     -13.500  52.875   6.020  1.00 95.38           C  
ATOM   2983  O   ARG A 383     -11.672  53.375   8.391  1.00 95.38           O  
ATOM   2984  CG  ARG A 383     -13.320  51.344   5.898  1.00 95.38           C  
ATOM   2985  CD  ARG A 383     -13.453  50.875   4.457  1.00 95.38           C  
ATOM   2986  NE  ARG A 383     -14.812  51.062   3.951  1.00 95.38           N  
ATOM   2987  NH1 ARG A 383     -14.258  50.688   1.740  1.00 95.38           N  
ATOM   2988  NH2 ARG A 383     -16.422  51.156   2.322  1.00 95.38           N  
ATOM   2989  CZ  ARG A 383     -15.164  50.969   2.672  1.00 95.38           C  
ATOM   2990  N   LEU A 384     -13.266  52.094   9.344  1.00 95.56           N  
ATOM   2991  CA  LEU A 384     -12.352  51.500  10.320  1.00 95.56           C  
ATOM   2992  C   LEU A 384     -11.836  50.156   9.844  1.00 95.56           C  
ATOM   2993  CB  LEU A 384     -13.039  51.344  11.672  1.00 95.56           C  
ATOM   2994  O   LEU A 384     -12.523  49.438   9.102  1.00 95.56           O  
ATOM   2995  CG  LEU A 384     -13.688  52.594  12.250  1.00 95.56           C  
ATOM   2996  CD1 LEU A 384     -14.375  52.281  13.578  1.00 95.56           C  
ATOM   2997  CD2 LEU A 384     -12.648  53.719  12.430  1.00 95.56           C  
ATOM   2998  N   ALA A 385     -10.602  49.812  10.211  1.00 94.38           N  
ATOM   2999  CA  ALA A 385     -10.000  48.531   9.828  1.00 94.38           C  
ATOM   3000  C   ALA A 385      -9.078  48.031  10.930  1.00 94.38           C  
ATOM   3001  CB  ALA A 385      -9.234  48.688   8.523  1.00 94.38           C  
ATOM   3002  O   ALA A 385      -8.398  48.812  11.602  1.00 94.38           O  
ATOM   3003  N   LEU A 386      -9.141  46.750  11.172  1.00 92.88           N  
ATOM   3004  CA  LEU A 386      -8.148  46.094  12.008  1.00 92.88           C  
ATOM   3005  C   LEU A 386      -7.004  45.562  11.164  1.00 92.88           C  
ATOM   3006  CB  LEU A 386      -8.805  44.938  12.789  1.00 92.88           C  
ATOM   3007  O   LEU A 386      -7.230  44.844  10.188  1.00 92.88           O  
ATOM   3008  CG  LEU A 386      -9.773  45.375  13.906  1.00 92.88           C  
ATOM   3009  CD1 LEU A 386     -10.633  44.188  14.320  1.00 92.88           C  
ATOM   3010  CD2 LEU A 386      -9.008  45.938  15.102  1.00 92.88           C  
ATOM   3011  N   THR A 387      -5.805  45.875  11.523  1.00 89.69           N  
ATOM   3012  CA  THR A 387      -4.637  45.500  10.750  1.00 89.69           C  
ATOM   3013  C   THR A 387      -4.309  44.000  10.992  1.00 89.69           C  
ATOM   3014  CB  THR A 387      -3.410  46.344  11.094  1.00 89.69           C  
ATOM   3015  O   THR A 387      -4.969  43.344  11.789  1.00 89.69           O  
ATOM   3016  CG2 THR A 387      -3.688  47.812  10.828  1.00 89.69           C  
ATOM   3017  OG1 THR A 387      -3.088  46.188  12.484  1.00 89.69           O  
ATOM   3018  N   ASP A 388      -3.389  43.438  10.133  1.00 83.25           N  
ATOM   3019  CA  ASP A 388      -2.842  42.062  10.219  1.00 83.25           C  
ATOM   3020  C   ASP A 388      -3.941  41.031  10.062  1.00 83.25           C  
ATOM   3021  CB  ASP A 388      -2.113  41.875  11.555  1.00 83.25           C  
ATOM   3022  O   ASP A 388      -3.898  39.969  10.703  1.00 83.25           O  
ATOM   3023  CG  ASP A 388      -0.771  42.594  11.602  1.00 83.25           C  
ATOM   3024  OD1 ASP A 388      -0.170  42.844  10.539  1.00 83.25           O  
ATOM   3025  OD2 ASP A 388      -0.310  42.906  12.727  1.00 83.25           O  
ATOM   3026  N   GLY A 389      -4.992  41.344   9.352  1.00 82.88           N  
ATOM   3027  CA  GLY A 389      -6.078  40.438   9.047  1.00 82.88           C  
ATOM   3028  C   GLY A 389      -6.949  40.125  10.250  1.00 82.88           C  
ATOM   3029  O   GLY A 389      -7.688  39.125  10.242  1.00 82.88           O  
ATOM   3030  N   ASN A 390      -6.766  40.844  11.375  1.00 87.38           N  
ATOM   3031  CA  ASN A 390      -7.676  40.688  12.508  1.00 87.38           C  
ATOM   3032  C   ASN A 390      -9.117  41.000  12.109  1.00 87.38           C  
ATOM   3033  CB  ASN A 390      -7.234  41.594  13.656  1.00 87.38           C  
ATOM   3034  O   ASN A 390      -9.359  41.594  11.062  1.00 87.38           O  
ATOM   3035  CG  ASN A 390      -7.797  41.188  14.992  1.00 87.38           C  
ATOM   3036  ND2 ASN A 390      -7.418  41.875  16.047  1.00 87.38           N  
ATOM   3037  OD1 ASN A 390      -8.562  40.219  15.078  1.00 87.38           O  
ATOM   3038  N   LEU A 391     -10.047  40.406  12.836  1.00 88.81           N  
ATOM   3039  CA  LEU A 391     -11.453  40.531  12.469  1.00 88.81           C  
ATOM   3040  C   LEU A 391     -12.258  41.156  13.594  1.00 88.81           C  
ATOM   3041  CB  LEU A 391     -12.031  39.156  12.133  1.00 88.81           C  
ATOM   3042  O   LEU A 391     -12.016  40.875  14.773  1.00 88.81           O  
ATOM   3043  CG  LEU A 391     -11.234  38.312  11.125  1.00 88.81           C  
ATOM   3044  CD1 LEU A 391     -11.633  36.844  11.234  1.00 88.81           C  
ATOM   3045  CD2 LEU A 391     -11.453  38.812   9.711  1.00 88.81           C  
ATOM   3046  N   PHE A 392     -13.219  42.062  13.172  1.00 90.75           N  
ATOM   3047  CA  PHE A 392     -14.227  42.500  14.133  1.00 90.75           C  
ATOM   3048  C   PHE A 392     -15.094  41.344  14.578  1.00 90.75           C  
ATOM   3049  CB  PHE A 392     -15.094  43.625  13.547  1.00 90.75           C  
ATOM   3050  O   PHE A 392     -15.484  40.500  13.758  1.00 90.75           O  
ATOM   3051  CG  PHE A 392     -14.398  44.938  13.438  1.00 90.75           C  
ATOM   3052  CD1 PHE A 392     -14.555  45.906  14.422  1.00 90.75           C  
ATOM   3053  CD2 PHE A 392     -13.586  45.219  12.352  1.00 90.75           C  
ATOM   3054  CE1 PHE A 392     -13.914  47.156  14.328  1.00 90.75           C  
ATOM   3055  CE2 PHE A 392     -12.938  46.469  12.250  1.00 90.75           C  
ATOM   3056  CZ  PHE A 392     -13.102  47.406  13.242  1.00 90.75           C  
ATOM   3057  N   ASN A 393     -15.242  41.156  15.844  1.00 87.12           N  
ATOM   3058  CA  ASN A 393     -16.031  40.062  16.422  1.00 87.12           C  
ATOM   3059  C   ASN A 393     -17.281  40.594  17.125  1.00 87.12           C  
ATOM   3060  CB  ASN A 393     -15.188  39.250  17.406  1.00 87.12           C  
ATOM   3061  O   ASN A 393     -17.250  40.906  18.312  1.00 87.12           O  
ATOM   3062  CG  ASN A 393     -15.906  38.000  17.906  1.00 87.12           C  
ATOM   3063  ND2 ASN A 393     -15.461  37.469  19.031  1.00 87.12           N  
ATOM   3064  OD1 ASN A 393     -16.859  37.531  17.266  1.00 87.12           O  
ATOM   3065  N   PRO A 394     -18.375  40.719  16.328  1.00 88.25           N  
ATOM   3066  CA  PRO A 394     -19.609  41.125  17.000  1.00 88.25           C  
ATOM   3067  C   PRO A 394     -19.953  40.250  18.203  1.00 88.25           C  
ATOM   3068  CB  PRO A 394     -20.672  41.000  15.898  1.00 88.25           C  
ATOM   3069  O   PRO A 394     -19.969  39.031  18.094  1.00 88.25           O  
ATOM   3070  CG  PRO A 394     -19.891  41.000  14.617  1.00 88.25           C  
ATOM   3071  CD  PRO A 394     -18.531  40.438  14.867  1.00 88.25           C  
ATOM   3072  N   GLN A 395     -20.203  40.906  19.312  1.00 83.88           N  
ATOM   3073  CA  GLN A 395     -20.391  40.188  20.578  1.00 83.88           C  
ATOM   3074  C   GLN A 395     -21.828  39.719  20.719  1.00 83.88           C  
ATOM   3075  CB  GLN A 395     -20.031  41.094  21.766  1.00 83.88           C  
ATOM   3076  O   GLN A 395     -22.766  40.375  20.312  1.00 83.88           O  
ATOM   3077  CG  GLN A 395     -18.609  41.656  21.703  1.00 83.88           C  
ATOM   3078  CD  GLN A 395     -17.562  40.562  21.797  1.00 83.88           C  
ATOM   3079  NE2 GLN A 395     -16.703  40.500  20.781  1.00 83.88           N  
ATOM   3080  OE1 GLN A 395     -17.531  39.781  22.750  1.00 83.88           O  
ATOM   3081  N   THR A 396     -21.969  38.500  21.156  1.00 78.56           N  
ATOM   3082  CA  THR A 396     -23.297  37.938  21.375  1.00 78.56           C  
ATOM   3083  C   THR A 396     -23.844  38.375  22.734  1.00 78.56           C  
ATOM   3084  CB  THR A 396     -23.266  36.406  21.297  1.00 78.56           C  
ATOM   3085  O   THR A 396     -23.984  37.562  23.641  1.00 78.56           O  
ATOM   3086  CG2 THR A 396     -23.234  35.938  19.844  1.00 78.56           C  
ATOM   3087  OG1 THR A 396     -22.109  35.906  21.984  1.00 78.56           O  
ATOM   3088  N   LYS A 397     -24.000  39.562  22.969  1.00 81.88           N  
ATOM   3089  CA  LYS A 397     -24.562  40.156  24.172  1.00 81.88           C  
ATOM   3090  C   LYS A 397     -25.406  41.406  23.844  1.00 81.88           C  
ATOM   3091  CB  LYS A 397     -23.453  40.531  25.156  1.00 81.88           C  
ATOM   3092  O   LYS A 397     -25.438  41.844  22.703  1.00 81.88           O  
ATOM   3093  CG  LYS A 397     -22.594  41.719  24.703  1.00 81.88           C  
ATOM   3094  CD  LYS A 397     -21.641  42.156  25.797  1.00 81.88           C  
ATOM   3095  CE  LYS A 397     -20.891  43.438  25.406  1.00 81.88           C  
ATOM   3096  NZ  LYS A 397     -21.078  44.531  26.406  1.00 81.88           N  
ATOM   3097  N   GLU A 398     -26.094  41.781  24.922  1.00 89.69           N  
ATOM   3098  CA  GLU A 398     -26.859  43.031  24.781  1.00 89.69           C  
ATOM   3099  C   GLU A 398     -25.938  44.250  24.797  1.00 89.69           C  
ATOM   3100  CB  GLU A 398     -27.906  43.156  25.891  1.00 89.69           C  
ATOM   3101  O   GLU A 398     -24.891  44.219  25.438  1.00 89.69           O  
ATOM   3102  CG  GLU A 398     -29.312  42.781  25.453  1.00 89.69           C  
ATOM   3103  CD  GLU A 398     -30.359  43.000  26.531  1.00 89.69           C  
ATOM   3104  OE1 GLU A 398     -31.562  42.781  26.266  1.00 89.69           O  
ATOM   3105  OE2 GLU A 398     -29.969  43.406  27.656  1.00 89.69           O  
ATOM   3106  N   VAL A 399     -26.281  45.219  24.016  1.00 92.12           N  
ATOM   3107  CA  VAL A 399     -25.500  46.469  23.906  1.00 92.12           C  
ATOM   3108  C   VAL A 399     -25.562  47.219  25.219  1.00 92.12           C  
ATOM   3109  CB  VAL A 399     -26.000  47.344  22.750  1.00 92.12           C  
ATOM   3110  O   VAL A 399     -26.641  47.406  25.812  1.00 92.12           O  
ATOM   3111  CG1 VAL A 399     -25.188  48.656  22.672  1.00 92.12           C  
ATOM   3112  CG2 VAL A 399     -25.922  46.594  21.422  1.00 92.12           C  
ATOM   3113  N   ASP A 400     -24.453  47.656  25.750  1.00 91.31           N  
ATOM   3114  CA  ASP A 400     -24.422  48.469  26.953  1.00 91.31           C  
ATOM   3115  C   ASP A 400     -24.953  49.875  26.672  1.00 91.31           C  
ATOM   3116  CB  ASP A 400     -23.000  48.531  27.500  1.00 91.31           C  
ATOM   3117  O   ASP A 400     -24.578  50.500  25.672  1.00 91.31           O  
ATOM   3118  CG  ASP A 400     -22.531  47.250  28.125  1.00 91.31           C  
ATOM   3119  OD1 ASP A 400     -23.375  46.375  28.422  1.00 91.31           O  
ATOM   3120  OD2 ASP A 400     -21.312  47.094  28.312  1.00 91.31           O  
ATOM   3121  N   LYS A 401     -25.750  50.344  27.469  1.00 87.88           N  
ATOM   3122  CA  LYS A 401     -26.328  51.656  27.297  1.00 87.88           C  
ATOM   3123  C   LYS A 401     -25.281  52.750  27.562  1.00 87.88           C  
ATOM   3124  CB  LYS A 401     -27.516  51.844  28.234  1.00 87.88           C  
ATOM   3125  O   LYS A 401     -24.344  52.562  28.328  1.00 87.88           O  
ATOM   3126  CG  LYS A 401     -28.172  50.562  28.672  1.00 87.88           C  
ATOM   3127  CD  LYS A 401     -29.375  50.812  29.562  1.00 87.88           C  
ATOM   3128  CE  LYS A 401     -30.000  49.500  30.031  1.00 87.88           C  
ATOM   3129  NZ  LYS A 401     -31.203  49.719  30.891  1.00 87.88           N  
ATOM   3130  N   PRO A 402     -25.484  53.906  26.891  1.00 91.31           N  
ATOM   3131  CA  PRO A 402     -24.594  55.031  27.156  1.00 91.31           C  
ATOM   3132  C   PRO A 402     -24.672  55.531  28.609  1.00 91.31           C  
ATOM   3133  CB  PRO A 402     -25.078  56.094  26.188  1.00 91.31           C  
ATOM   3134  O   PRO A 402     -25.781  55.688  29.141  1.00 91.31           O  
ATOM   3135  CG  PRO A 402     -25.875  55.344  25.172  1.00 91.31           C  
ATOM   3136  CD  PRO A 402     -26.375  54.094  25.797  1.00 91.31           C  
ATOM   3137  N   THR A 403     -23.531  55.625  29.266  1.00 89.31           N  
ATOM   3138  CA  THR A 403     -23.469  56.094  30.656  1.00 89.31           C  
ATOM   3139  C   THR A 403     -22.516  57.281  30.781  1.00 89.31           C  
ATOM   3140  CB  THR A 403     -23.016  54.969  31.594  1.00 89.31           C  
ATOM   3141  O   THR A 403     -21.469  57.312  30.125  1.00 89.31           O  
ATOM   3142  CG2 THR A 403     -24.109  53.906  31.766  1.00 89.31           C  
ATOM   3143  OG1 THR A 403     -21.844  54.344  31.062  1.00 89.31           O  
ATOM   3144  N   VAL A 404     -22.922  58.219  31.578  1.00 88.81           N  
ATOM   3145  CA  VAL A 404     -22.078  59.375  31.844  1.00 88.81           C  
ATOM   3146  C   VAL A 404     -21.109  59.062  32.969  1.00 88.81           C  
ATOM   3147  CB  VAL A 404     -22.938  60.625  32.188  1.00 88.81           C  
ATOM   3148  O   VAL A 404     -21.484  58.531  34.000  1.00 88.81           O  
ATOM   3149  CG1 VAL A 404     -22.062  61.844  32.375  1.00 88.81           C  
ATOM   3150  CG2 VAL A 404     -24.000  60.875  31.125  1.00 88.81           C  
ATOM   3151  N   ARG A 405     -19.875  59.125  32.844  1.00 79.00           N  
ATOM   3152  CA  ARG A 405     -18.844  58.750  33.812  1.00 79.00           C  
ATOM   3153  C   ARG A 405     -18.719  59.812  34.906  1.00 79.00           C  
ATOM   3154  CB  ARG A 405     -17.484  58.562  33.125  1.00 79.00           C  
ATOM   3155  O   ARG A 405     -18.500  59.500  36.062  1.00 79.00           O  
ATOM   3156  CG  ARG A 405     -17.188  57.125  32.750  1.00 79.00           C  
ATOM   3157  CD  ARG A 405     -15.695  56.812  32.875  1.00 79.00           C  
ATOM   3158  NE  ARG A 405     -15.398  55.438  32.531  1.00 79.00           N  
ATOM   3159  NH1 ARG A 405     -13.125  55.594  32.906  1.00 79.00           N  
ATOM   3160  NH2 ARG A 405     -14.031  53.594  32.219  1.00 79.00           N  
ATOM   3161  CZ  ARG A 405     -14.188  54.875  32.562  1.00 79.00           C  
ATOM   3162  N   ASN A 406     -18.734  61.094  34.656  1.00 68.50           N  
ATOM   3163  CA  ASN A 406     -18.625  62.125  35.688  1.00 68.50           C  
ATOM   3164  C   ASN A 406     -19.953  62.406  36.375  1.00 68.50           C  
ATOM   3165  CB  ASN A 406     -18.078  63.438  35.062  1.00 68.50           C  
ATOM   3166  O   ASN A 406     -20.922  62.812  35.719  1.00 68.50           O  
ATOM   3167  CG  ASN A 406     -17.062  64.125  35.938  1.00 68.50           C  
ATOM   3168  ND2 ASN A 406     -16.359  65.125  35.406  1.00 68.50           N  
ATOM   3169  OD1 ASN A 406     -16.891  63.750  37.125  1.00 68.50           O  
ATOM   3170  N   PHE A 407     -20.031  61.938  37.656  1.00 61.38           N  
ATOM   3171  CA  PHE A 407     -21.203  62.000  38.531  1.00 61.38           C  
ATOM   3172  C   PHE A 407     -21.781  63.406  38.531  1.00 61.38           C  
ATOM   3173  CB  PHE A 407     -20.875  61.562  39.938  1.00 61.38           C  
ATOM   3174  O   PHE A 407     -23.000  63.594  38.500  1.00 61.38           O  
ATOM   3175  CG  PHE A 407     -22.078  61.156  40.750  1.00 61.38           C  
ATOM   3176  CD1 PHE A 407     -22.703  62.062  41.594  1.00 61.38           C  
ATOM   3177  CD2 PHE A 407     -22.562  59.875  40.688  1.00 61.38           C  
ATOM   3178  CE1 PHE A 407     -23.812  61.719  42.344  1.00 61.38           C  
ATOM   3179  CE2 PHE A 407     -23.672  59.500  41.438  1.00 61.38           C  
ATOM   3180  CZ  PHE A 407     -24.297  60.406  42.281  1.00 61.38           C  
ATOM   3181  N   PHE A 408     -20.922  64.500  38.562  1.00 63.94           N  
ATOM   3182  CA  PHE A 408     -21.375  65.875  38.688  1.00 63.94           C  
ATOM   3183  C   PHE A 408     -21.984  66.312  37.375  1.00 63.94           C  
ATOM   3184  CB  PHE A 408     -20.203  66.750  39.094  1.00 63.94           C  
ATOM   3185  O   PHE A 408     -22.641  67.375  37.344  1.00 63.94           O  
ATOM   3186  CG  PHE A 408     -19.641  66.438  40.438  1.00 63.94           C  
ATOM   3187  CD1 PHE A 408     -20.297  66.812  41.594  1.00 63.94           C  
ATOM   3188  CD2 PHE A 408     -18.422  65.750  40.562  1.00 63.94           C  
ATOM   3189  CE1 PHE A 408     -19.766  66.500  42.844  1.00 63.94           C  
ATOM   3190  CE2 PHE A 408     -17.891  65.438  41.812  1.00 63.94           C  
ATOM   3191  CZ  PHE A 408     -18.562  65.875  42.938  1.00 63.94           C  
ATOM   3192  N   SER A 409     -21.891  65.438  36.281  1.00 64.00           N  
ATOM   3193  CA  SER A 409     -22.344  65.875  34.969  1.00 64.00           C  
ATOM   3194  C   SER A 409     -23.438  64.938  34.438  1.00 64.00           C  
ATOM   3195  CB  SER A 409     -21.172  65.875  33.969  1.00 64.00           C  
ATOM   3196  O   SER A 409     -23.656  64.812  33.219  1.00 64.00           O  
ATOM   3197  OG  SER A 409     -20.250  64.812  34.281  1.00 64.00           O  
ATOM   3198  N   SER A 410     -24.047  64.188  35.281  1.00 66.19           N  
ATOM   3199  CA  SER A 410     -25.047  63.188  34.844  1.00 66.19           C  
ATOM   3200  C   SER A 410     -26.203  63.875  34.094  1.00 66.19           C  
ATOM   3201  CB  SER A 410     -25.578  62.406  36.031  1.00 66.19           C  
ATOM   3202  O   SER A 410     -26.828  63.281  33.219  1.00 66.19           O  
ATOM   3203  OG  SER A 410     -26.141  63.281  37.000  1.00 66.19           O  
ATOM   3204  N   ASP A 411     -26.422  65.188  34.438  1.00 70.38           N  
ATOM   3205  CA  ASP A 411     -27.562  65.938  33.875  1.00 70.38           C  
ATOM   3206  C   ASP A 411     -27.188  66.500  32.531  1.00 70.38           C  
ATOM   3207  CB  ASP A 411     -28.047  67.000  34.812  1.00 70.38           C  
ATOM   3208  O   ASP A 411     -28.016  67.188  31.891  1.00 70.38           O  
ATOM   3209  CG  ASP A 411     -28.828  66.438  36.000  1.00 70.38           C  
ATOM   3210  OD1 ASP A 411     -29.297  65.312  35.938  1.00 70.38           O  
ATOM   3211  OD2 ASP A 411     -28.969  67.188  37.000  1.00 70.38           O  
ATOM   3212  N   LEU A 412     -26.000  66.250  32.094  1.00 78.94           N  
ATOM   3213  CA  LEU A 412     -25.531  66.875  30.875  1.00 78.94           C  
ATOM   3214  C   LEU A 412     -25.953  66.125  29.656  1.00 78.94           C  
ATOM   3215  CB  LEU A 412     -24.000  67.062  30.906  1.00 78.94           C  
ATOM   3216  O   LEU A 412     -25.875  66.625  28.531  1.00 78.94           O  
ATOM   3217  CG  LEU A 412     -23.453  68.125  31.812  1.00 78.94           C  
ATOM   3218  CD1 LEU A 412     -21.984  67.875  32.125  1.00 78.94           C  
ATOM   3219  CD2 LEU A 412     -23.625  69.500  31.156  1.00 78.94           C  
ATOM   3220  N   LEU A 413     -26.375  64.875  29.844  1.00 84.44           N  
ATOM   3221  CA  LEU A 413     -26.953  64.062  28.750  1.00 84.44           C  
ATOM   3222  C   LEU A 413     -28.469  64.000  28.859  1.00 84.44           C  
ATOM   3223  CB  LEU A 413     -26.375  62.656  28.719  1.00 84.44           C  
ATOM   3224  O   LEU A 413     -29.016  63.406  29.766  1.00 84.44           O  
ATOM   3225  CG  LEU A 413     -26.531  61.906  27.406  1.00 84.44           C  
ATOM   3226  CD1 LEU A 413     -25.391  62.219  26.453  1.00 84.44           C  
ATOM   3227  CD2 LEU A 413     -26.594  60.406  27.672  1.00 84.44           C  
ATOM   3228  N   LYS A 414     -29.141  64.750  28.078  1.00 80.88           N  
ATOM   3229  CA  LYS A 414     -30.594  64.875  28.125  1.00 80.88           C  
ATOM   3230  C   LYS A 414     -31.250  63.500  27.797  1.00 80.88           C  
ATOM   3231  CB  LYS A 414     -31.094  65.938  27.156  1.00 80.88           C  
ATOM   3232  O   LYS A 414     -32.125  63.031  28.516  1.00 80.88           O  
ATOM   3233  CG  LYS A 414     -32.594  66.125  27.203  1.00 80.88           C  
ATOM   3234  CD  LYS A 414     -33.031  67.188  26.156  1.00 80.88           C  
ATOM   3235  CE  LYS A 414     -34.562  67.250  26.094  1.00 80.88           C  
ATOM   3236  NZ  LYS A 414     -35.000  68.250  25.031  1.00 80.88           N  
ATOM   3237  N   ASP A 415     -30.875  62.938  26.688  1.00 87.38           N  
ATOM   3238  CA  ASP A 415     -31.453  61.688  26.219  1.00 87.38           C  
ATOM   3239  C   ASP A 415     -30.469  60.938  25.312  1.00 87.38           C  
ATOM   3240  CB  ASP A 415     -32.750  61.938  25.453  1.00 87.38           C  
ATOM   3241  O   ASP A 415     -29.422  61.469  24.938  1.00 87.38           O  
ATOM   3242  CG  ASP A 415     -33.750  60.812  25.562  1.00 87.38           C  
ATOM   3243  OD1 ASP A 415     -33.375  59.750  26.125  1.00 87.38           O  
ATOM   3244  OD2 ASP A 415     -34.875  60.969  25.078  1.00 87.38           O  
ATOM   3245  N   TRP A 416     -30.672  59.656  25.234  1.00 89.75           N  
ATOM   3246  CA  TRP A 416     -29.906  58.781  24.328  1.00 89.75           C  
ATOM   3247  C   TRP A 416     -30.797  57.719  23.703  1.00 89.75           C  
ATOM   3248  CB  TRP A 416     -28.750  58.125  25.078  1.00 89.75           C  
ATOM   3249  O   TRP A 416     -31.922  57.500  24.172  1.00 89.75           O  
ATOM   3250  CG  TRP A 416     -29.172  57.281  26.250  1.00 89.75           C  
ATOM   3251  CD1 TRP A 416     -29.266  57.688  27.547  1.00 89.75           C  
ATOM   3252  CD2 TRP A 416     -29.547  55.906  26.234  1.00 89.75           C  
ATOM   3253  CE2 TRP A 416     -29.859  55.562  27.562  1.00 89.75           C  
ATOM   3254  CE3 TRP A 416     -29.641  54.938  25.219  1.00 89.75           C  
ATOM   3255  NE1 TRP A 416     -29.688  56.656  28.344  1.00 89.75           N  
ATOM   3256  CH2 TRP A 416     -30.359  53.344  26.891  1.00 89.75           C  
ATOM   3257  CZ2 TRP A 416     -30.281  54.250  27.891  1.00 89.75           C  
ATOM   3258  CZ3 TRP A 416     -30.062  53.656  25.562  1.00 89.75           C  
ATOM   3259  N   GLY A 417     -30.453  57.219  22.562  1.00 91.31           N  
ATOM   3260  CA  GLY A 417     -31.234  56.219  21.875  1.00 91.31           C  
ATOM   3261  C   GLY A 417     -30.375  55.188  21.172  1.00 91.31           C  
ATOM   3262  O   GLY A 417     -29.188  55.406  20.906  1.00 91.31           O  
ATOM   3263  N   LEU A 418     -30.875  53.938  21.062  1.00 92.00           N  
ATOM   3264  CA  LEU A 418     -30.266  52.844  20.328  1.00 92.00           C  
ATOM   3265  C   LEU A 418     -31.234  52.281  19.281  1.00 92.00           C  
ATOM   3266  CB  LEU A 418     -29.828  51.719  21.281  1.00 92.00           C  
ATOM   3267  O   LEU A 418     -32.406  52.062  19.578  1.00 92.00           O  
ATOM   3268  CG  LEU A 418     -28.672  52.062  22.219  1.00 92.00           C  
ATOM   3269  CD1 LEU A 418     -28.719  51.156  23.453  1.00 92.00           C  
ATOM   3270  CD2 LEU A 418     -27.344  51.906  21.484  1.00 92.00           C  
ATOM   3271  N   THR A 419     -30.812  52.125  18.078  1.00 91.25           N  
ATOM   3272  CA  THR A 419     -31.672  51.531  17.062  1.00 91.25           C  
ATOM   3273  C   THR A 419     -31.656  50.000  17.141  1.00 91.25           C  
ATOM   3274  CB  THR A 419     -31.250  52.000  15.648  1.00 91.25           C  
ATOM   3275  O   THR A 419     -32.562  49.344  16.656  1.00 91.25           O  
ATOM   3276  CG2 THR A 419     -31.469  53.500  15.461  1.00 91.25           C  
ATOM   3277  OG1 THR A 419     -29.875  51.688  15.445  1.00 91.25           O  
ATOM   3278  N   SER A 420     -30.547  49.375  17.641  1.00 89.19           N  
ATOM   3279  CA  SER A 420     -30.406  47.938  17.828  1.00 89.19           C  
ATOM   3280  C   SER A 420     -29.797  47.625  19.188  1.00 89.19           C  
ATOM   3281  CB  SER A 420     -29.531  47.344  16.719  1.00 89.19           C  
ATOM   3282  O   SER A 420     -28.953  48.344  19.688  1.00 89.19           O  
ATOM   3283  OG  SER A 420     -29.250  46.000  16.969  1.00 89.19           O  
ATOM   3284  N   ARG A 421     -30.281  46.531  19.828  1.00 86.19           N  
ATOM   3285  CA  ARG A 421     -29.828  46.188  21.156  1.00 86.19           C  
ATOM   3286  C   ARG A 421     -28.969  44.906  21.125  1.00 86.19           C  
ATOM   3287  CB  ARG A 421     -31.016  46.000  22.109  1.00 86.19           C  
ATOM   3288  O   ARG A 421     -28.656  44.344  22.172  1.00 86.19           O  
ATOM   3289  CG  ARG A 421     -31.812  47.250  22.375  1.00 86.19           C  
ATOM   3290  CD  ARG A 421     -32.812  47.062  23.484  1.00 86.19           C  
ATOM   3291  NE  ARG A 421     -33.562  48.312  23.750  1.00 86.19           N  
ATOM   3292  NH1 ARG A 421     -34.562  47.531  25.688  1.00 86.19           N  
ATOM   3293  NH2 ARG A 421     -35.000  49.656  24.953  1.00 86.19           N  
ATOM   3294  CZ  ARG A 421     -34.375  48.500  24.797  1.00 86.19           C  
ATOM   3295  N   ALA A 422     -28.641  44.531  19.969  1.00 87.19           N  
ATOM   3296  CA  ALA A 422     -27.891  43.312  19.906  1.00 87.19           C  
ATOM   3297  C   ALA A 422     -26.609  43.469  19.109  1.00 87.19           C  
ATOM   3298  CB  ALA A 422     -28.734  42.188  19.312  1.00 87.19           C  
ATOM   3299  O   ALA A 422     -26.453  44.438  18.359  1.00 87.19           O  
ATOM   3300  N   THR A 423     -25.500  42.625  19.344  1.00 88.12           N  
ATOM   3301  CA  THR A 423     -24.297  42.406  18.547  1.00 88.12           C  
ATOM   3302  C   THR A 423     -23.422  43.688  18.531  1.00 88.12           C  
ATOM   3303  CB  THR A 423     -24.641  42.031  17.094  1.00 88.12           C  
ATOM   3304  O   THR A 423     -23.141  44.219  17.469  1.00 88.12           O  
ATOM   3305  CG2 THR A 423     -25.188  40.594  17.031  1.00 88.12           C  
ATOM   3306  OG1 THR A 423     -25.641  42.938  16.594  1.00 88.12           O  
ATOM   3307  N   PRO A 424     -23.062  44.125  19.734  1.00 93.12           N  
ATOM   3308  CA  PRO A 424     -22.125  45.250  19.734  1.00 93.12           C  
ATOM   3309  C   PRO A 424     -20.797  44.938  19.047  1.00 93.12           C  
ATOM   3310  CB  PRO A 424     -21.922  45.562  21.219  1.00 93.12           C  
ATOM   3311  O   PRO A 424     -20.312  43.781  19.156  1.00 93.12           O  
ATOM   3312  CG  PRO A 424     -22.203  44.281  21.906  1.00 93.12           C  
ATOM   3313  CD  PRO A 424     -23.172  43.469  21.078  1.00 93.12           C  
ATOM   3314  N   VAL A 425     -20.219  45.938  18.391  1.00 93.81           N  
ATOM   3315  CA  VAL A 425     -19.000  45.688  17.641  1.00 93.81           C  
ATOM   3316  C   VAL A 425     -17.891  46.594  18.156  1.00 93.81           C  
ATOM   3317  CB  VAL A 425     -19.203  45.938  16.125  1.00 93.81           C  
ATOM   3318  O   VAL A 425     -16.703  46.375  17.891  1.00 93.81           O  
ATOM   3319  CG1 VAL A 425     -19.984  44.750  15.500  1.00 93.81           C  
ATOM   3320  CG2 VAL A 425     -19.938  47.250  15.891  1.00 93.81           C  
ATOM   3321  N   SER A 426     -18.250  47.625  18.938  1.00 94.56           N  
ATOM   3322  CA  SER A 426     -17.250  48.562  19.438  1.00 94.56           C  
ATOM   3323  C   SER A 426     -17.750  49.312  20.688  1.00 94.56           C  
ATOM   3324  CB  SER A 426     -16.875  49.594  18.359  1.00 94.56           C  
ATOM   3325  O   SER A 426     -18.953  49.500  20.844  1.00 94.56           O  
ATOM   3326  OG  SER A 426     -16.016  50.594  18.875  1.00 94.56           O  
ATOM   3327  N   LYS A 427     -16.828  49.625  21.531  1.00 94.75           N  
ATOM   3328  CA  LYS A 427     -17.078  50.594  22.594  1.00 94.75           C  
ATOM   3329  C   LYS A 427     -16.719  52.000  22.125  1.00 94.75           C  
ATOM   3330  CB  LYS A 427     -16.281  50.250  23.844  1.00 94.75           C  
ATOM   3331  O   LYS A 427     -15.875  52.188  21.250  1.00 94.75           O  
ATOM   3332  CG  LYS A 427     -16.828  49.062  24.609  1.00 94.75           C  
ATOM   3333  CD  LYS A 427     -16.031  48.781  25.875  1.00 94.75           C  
ATOM   3334  CE  LYS A 427     -16.500  47.531  26.594  1.00 94.75           C  
ATOM   3335  NZ  LYS A 427     -15.695  47.250  27.812  1.00 94.75           N  
ATOM   3336  N   PHE A 428     -17.484  52.969  22.641  1.00 94.50           N  
ATOM   3337  CA  PHE A 428     -17.125  54.344  22.359  1.00 94.50           C  
ATOM   3338  C   PHE A 428     -17.094  55.156  23.641  1.00 94.50           C  
ATOM   3339  CB  PHE A 428     -18.125  54.969  21.359  1.00 94.50           C  
ATOM   3340  O   PHE A 428     -17.719  54.812  24.625  1.00 94.50           O  
ATOM   3341  CG  PHE A 428     -19.453  55.312  21.969  1.00 94.50           C  
ATOM   3342  CD1 PHE A 428     -20.484  54.375  22.000  1.00 94.50           C  
ATOM   3343  CD2 PHE A 428     -19.672  56.562  22.531  1.00 94.50           C  
ATOM   3344  CE1 PHE A 428     -21.719  54.688  22.562  1.00 94.50           C  
ATOM   3345  CE2 PHE A 428     -20.906  56.875  23.094  1.00 94.50           C  
ATOM   3346  CZ  PHE A 428     -21.922  55.938  23.109  1.00 94.50           C  
ATOM   3347  N   LYS A 429     -16.266  56.188  23.641  1.00 94.06           N  
ATOM   3348  CA  LYS A 429     -16.203  57.250  24.641  1.00 94.06           C  
ATOM   3349  C   LYS A 429     -16.219  58.625  23.969  1.00 94.06           C  
ATOM   3350  CB  LYS A 429     -14.953  57.094  25.500  1.00 94.06           C  
ATOM   3351  O   LYS A 429     -15.336  58.938  23.172  1.00 94.06           O  
ATOM   3352  CG  LYS A 429     -14.961  57.969  26.766  1.00 94.06           C  
ATOM   3353  CD  LYS A 429     -13.695  57.750  27.578  1.00 94.06           C  
ATOM   3354  CE  LYS A 429     -13.953  58.000  29.062  1.00 94.06           C  
ATOM   3355  NZ  LYS A 429     -12.727  57.750  29.891  1.00 94.06           N  
ATOM   3356  N   MET A 430     -17.266  59.344  24.281  1.00 93.44           N  
ATOM   3357  CA  MET A 430     -17.375  60.688  23.750  1.00 93.44           C  
ATOM   3358  C   MET A 430     -17.062  61.719  24.828  1.00 93.44           C  
ATOM   3359  CB  MET A 430     -18.781  60.938  23.172  1.00 93.44           C  
ATOM   3360  O   MET A 430     -17.516  61.594  25.969  1.00 93.44           O  
ATOM   3361  CG  MET A 430     -18.953  62.312  22.562  1.00 93.44           C  
ATOM   3362  SD  MET A 430     -20.719  62.719  22.250  1.00 93.44           S  
ATOM   3363  CE  MET A 430     -21.234  63.219  23.906  1.00 93.44           C  
ATOM   3364  N   ARG A 431     -16.312  62.750  24.375  1.00 91.44           N  
ATOM   3365  CA  ARG A 431     -15.984  63.844  25.281  1.00 91.44           C  
ATOM   3366  C   ARG A 431     -16.359  65.188  24.672  1.00 91.44           C  
ATOM   3367  CB  ARG A 431     -14.492  63.812  25.625  1.00 91.44           C  
ATOM   3368  O   ARG A 431     -16.016  65.500  23.516  1.00 91.44           O  
ATOM   3369  CG  ARG A 431     -14.070  62.625  26.453  1.00 91.44           C  
ATOM   3370  CD  ARG A 431     -12.586  62.656  26.766  1.00 91.44           C  
ATOM   3371  NE  ARG A 431     -12.133  61.406  27.359  1.00 91.44           N  
ATOM   3372  NH1 ARG A 431      -9.961  61.562  26.594  1.00 91.44           N  
ATOM   3373  NH2 ARG A 431     -10.602  59.750  27.844  1.00 91.44           N  
ATOM   3374  CZ  ARG A 431     -10.898  60.906  27.266  1.00 91.44           C  
ATOM   3375  N   PHE A 432     -17.062  65.812  25.391  1.00 88.19           N  
ATOM   3376  CA  PHE A 432     -17.469  67.188  25.062  1.00 88.19           C  
ATOM   3377  C   PHE A 432     -17.469  68.062  26.312  1.00 88.19           C  
ATOM   3378  CB  PHE A 432     -18.859  67.188  24.422  1.00 88.19           C  
ATOM   3379  O   PHE A 432     -18.359  67.938  27.156  1.00 88.19           O  
ATOM   3380  CG  PHE A 432     -19.406  68.562  24.156  1.00 88.19           C  
ATOM   3381  CD1 PHE A 432     -20.438  69.062  24.953  1.00 88.19           C  
ATOM   3382  CD2 PHE A 432     -18.906  69.312  23.125  1.00 88.19           C  
ATOM   3383  CE1 PHE A 432     -20.953  70.312  24.719  1.00 88.19           C  
ATOM   3384  CE2 PHE A 432     -19.422  70.625  22.891  1.00 88.19           C  
ATOM   3385  CZ  PHE A 432     -20.438  71.125  23.688  1.00 88.19           C  
ATOM   3386  N   GLY A 433     -16.453  68.812  26.438  1.00 83.44           N  
ATOM   3387  CA  GLY A 433     -16.312  69.562  27.672  1.00 83.44           C  
ATOM   3388  C   GLY A 433     -16.188  68.688  28.891  1.00 83.44           C  
ATOM   3389  O   GLY A 433     -15.289  67.875  28.969  1.00 83.44           O  
ATOM   3390  N   ASN A 434     -17.188  68.875  29.859  1.00 81.38           N  
ATOM   3391  CA  ASN A 434     -17.172  68.062  31.062  1.00 81.38           C  
ATOM   3392  C   ASN A 434     -18.031  66.812  30.906  1.00 81.38           C  
ATOM   3393  CB  ASN A 434     -17.625  68.875  32.281  1.00 81.38           C  
ATOM   3394  O   ASN A 434     -18.094  66.000  31.812  1.00 81.38           O  
ATOM   3395  CG  ASN A 434     -16.609  69.938  32.688  1.00 81.38           C  
ATOM   3396  ND2 ASN A 434     -17.031  70.875  33.531  1.00 81.38           N  
ATOM   3397  OD1 ASN A 434     -15.445  69.875  32.281  1.00 81.38           O  
ATOM   3398  N   LEU A 435     -18.641  66.750  29.719  1.00 86.06           N  
ATOM   3399  CA  LEU A 435     -19.484  65.625  29.469  1.00 86.06           C  
ATOM   3400  C   LEU A 435     -18.688  64.438  28.875  1.00 86.06           C  
ATOM   3401  CB  LEU A 435     -20.641  66.000  28.531  1.00 86.06           C  
ATOM   3402  O   LEU A 435     -18.000  64.625  27.859  1.00 86.06           O  
ATOM   3403  CG  LEU A 435     -21.594  64.875  28.125  1.00 86.06           C  
ATOM   3404  CD1 LEU A 435     -22.406  64.375  29.328  1.00 86.06           C  
ATOM   3405  CD2 LEU A 435     -22.500  65.312  26.984  1.00 86.06           C  
ATOM   3406  N   GLU A 436     -18.578  63.406  29.562  1.00 89.56           N  
ATOM   3407  CA  GLU A 436     -17.984  62.156  29.078  1.00 89.56           C  
ATOM   3408  C   GLU A 436     -19.000  61.031  29.078  1.00 89.56           C  
ATOM   3409  CB  GLU A 436     -16.766  61.781  29.938  1.00 89.56           C  
ATOM   3410  O   GLU A 436     -19.547  60.656  30.125  1.00 89.56           O  
ATOM   3411  CG  GLU A 436     -15.969  60.594  29.375  1.00 89.56           C  
ATOM   3412  CD  GLU A 436     -14.680  60.344  30.141  1.00 89.56           C  
ATOM   3413  OE1 GLU A 436     -14.148  59.219  30.078  1.00 89.56           O  
ATOM   3414  OE2 GLU A 436     -14.188  61.281  30.812  1.00 89.56           O  
ATOM   3415  N   VAL A 437     -19.328  60.562  27.938  1.00 92.31           N  
ATOM   3416  CA  VAL A 437     -20.312  59.500  27.781  1.00 92.31           C  
ATOM   3417  C   VAL A 437     -19.641  58.250  27.219  1.00 92.31           C  
ATOM   3418  CB  VAL A 437     -21.484  59.938  26.891  1.00 92.31           C  
ATOM   3419  O   VAL A 437     -18.859  58.344  26.266  1.00 92.31           O  
ATOM   3420  CG1 VAL A 437     -22.547  58.844  26.812  1.00 92.31           C  
ATOM   3421  CG2 VAL A 437     -22.109  61.250  27.406  1.00 92.31           C  
ATOM   3422  N   GLU A 438     -19.875  57.156  27.828  1.00 92.94           N  
ATOM   3423  CA  GLU A 438     -19.375  55.875  27.359  1.00 92.94           C  
ATOM   3424  C   GLU A 438     -20.516  54.938  27.016  1.00 92.94           C  
ATOM   3425  CB  GLU A 438     -18.469  55.219  28.422  1.00 92.94           C  
ATOM   3426  O   GLU A 438     -21.578  54.969  27.656  1.00 92.94           O  
ATOM   3427  CG  GLU A 438     -17.141  55.938  28.609  1.00 92.94           C  
ATOM   3428  CD  GLU A 438     -16.250  55.281  29.641  1.00 92.94           C  
ATOM   3429  OE1 GLU A 438     -15.109  55.750  29.859  1.00 92.94           O  
ATOM   3430  OE2 GLU A 438     -16.688  54.281  30.250  1.00 92.94           O  
ATOM   3431  N   GLY A 439     -20.375  54.156  26.016  1.00 93.06           N  
ATOM   3432  CA  GLY A 439     -21.344  53.188  25.578  1.00 93.06           C  
ATOM   3433  C   GLY A 439     -20.812  52.250  24.500  1.00 93.06           C  
ATOM   3434  O   GLY A 439     -19.594  52.156  24.297  1.00 93.06           O  
ATOM   3435  N   GLU A 440     -21.703  51.438  23.906  1.00 94.69           N  
ATOM   3436  CA  GLU A 440     -21.359  50.500  22.844  1.00 94.69           C  
ATOM   3437  C   GLU A 440     -22.156  50.812  21.562  1.00 94.69           C  
ATOM   3438  CB  GLU A 440     -21.594  49.062  23.281  1.00 94.69           C  
ATOM   3439  O   GLU A 440     -23.250  51.344  21.641  1.00 94.69           O  
ATOM   3440  CG  GLU A 440     -20.625  48.594  24.359  1.00 94.69           C  
ATOM   3441  CD  GLU A 440     -20.953  47.188  24.875  1.00 94.69           C  
ATOM   3442  OE1 GLU A 440     -20.109  46.594  25.594  1.00 94.69           O  
ATOM   3443  OE2 GLU A 440     -22.047  46.688  24.547  1.00 94.69           O  
ATOM   3444  N   VAL A 441     -21.547  50.500  20.469  1.00 95.00           N  
ATOM   3445  CA  VAL A 441     -22.203  50.688  19.172  1.00 95.00           C  
ATOM   3446  C   VAL A 441     -22.609  49.344  18.594  1.00 95.00           C  
ATOM   3447  CB  VAL A 441     -21.297  51.469  18.188  1.00 95.00           C  
ATOM   3448  O   VAL A 441     -21.766  48.469  18.406  1.00 95.00           O  
ATOM   3449  CG1 VAL A 441     -22.078  51.812  16.906  1.00 95.00           C  
ATOM   3450  CG2 VAL A 441     -20.734  52.719  18.828  1.00 95.00           C  
ATOM   3451  N   PRO A 442     -23.891  49.125  18.359  1.00 93.69           N  
ATOM   3452  CA  PRO A 442     -24.312  47.875  17.750  1.00 93.69           C  
ATOM   3453  C   PRO A 442     -23.953  47.781  16.266  1.00 93.69           C  
ATOM   3454  CB  PRO A 442     -25.828  47.875  17.938  1.00 93.69           C  
ATOM   3455  O   PRO A 442     -23.812  48.812  15.602  1.00 93.69           O  
ATOM   3456  CG  PRO A 442     -26.188  49.312  18.094  1.00 93.69           C  
ATOM   3457  CD  PRO A 442     -24.984  50.062  18.609  1.00 93.69           C  
ATOM   3458  N   LEU A 443     -23.703  46.562  15.742  1.00 91.69           N  
ATOM   3459  CA  LEU A 443     -23.516  46.344  14.312  1.00 91.69           C  
ATOM   3460  C   LEU A 443     -24.781  46.719  13.539  1.00 91.69           C  
ATOM   3461  CB  LEU A 443     -23.125  44.906  14.031  1.00 91.69           C  
ATOM   3462  O   LEU A 443     -25.875  46.250  13.875  1.00 91.69           O  
ATOM   3463  CG  LEU A 443     -22.875  44.531  12.562  1.00 91.69           C  
ATOM   3464  CD1 LEU A 443     -21.641  45.281  12.039  1.00 91.69           C  
ATOM   3465  CD2 LEU A 443     -22.703  43.031  12.406  1.00 91.69           C  
ATOM   3466  N   ASP A 444     -24.672  47.500  12.531  1.00 88.75           N  
ATOM   3467  CA  ASP A 444     -25.766  48.000  11.695  1.00 88.75           C  
ATOM   3468  C   ASP A 444     -26.797  48.750  12.531  1.00 88.75           C  
ATOM   3469  CB  ASP A 444     -26.453  46.812  10.977  1.00 88.75           C  
ATOM   3470  O   ASP A 444     -28.000  48.625  12.320  1.00 88.75           O  
ATOM   3471  CG  ASP A 444     -25.531  46.156   9.969  1.00 88.75           C  
ATOM   3472  OD1 ASP A 444     -24.828  46.844   9.219  1.00 88.75           O  
ATOM   3473  OD2 ASP A 444     -25.531  44.906   9.922  1.00 88.75           O  
ATOM   3474  N   GLY A 445     -26.344  49.375  13.555  1.00 91.75           N  
ATOM   3475  CA  GLY A 445     -27.188  50.188  14.430  1.00 91.75           C  
ATOM   3476  C   GLY A 445     -26.594  51.562  14.711  1.00 91.75           C  
ATOM   3477  O   GLY A 445     -25.453  51.844  14.344  1.00 91.75           O  
ATOM   3478  N   THR A 446     -27.516  52.438  15.328  1.00 94.25           N  
ATOM   3479  CA  THR A 446     -27.125  53.812  15.609  1.00 94.25           C  
ATOM   3480  C   THR A 446     -27.297  54.156  17.078  1.00 94.25           C  
ATOM   3481  CB  THR A 446     -27.938  54.812  14.750  1.00 94.25           C  
ATOM   3482  O   THR A 446     -28.297  53.750  17.703  1.00 94.25           O  
ATOM   3483  CG2 THR A 446     -27.453  56.250  14.969  1.00 94.25           C  
ATOM   3484  OG1 THR A 446     -27.781  54.469  13.367  1.00 94.25           O  
ATOM   3485  N   VAL A 447     -26.344  54.781  17.594  1.00 94.81           N  
ATOM   3486  CA  VAL A 447     -26.438  55.375  18.922  1.00 94.81           C  
ATOM   3487  C   VAL A 447     -26.641  56.875  18.797  1.00 94.81           C  
ATOM   3488  CB  VAL A 447     -25.188  55.062  19.766  1.00 94.81           C  
ATOM   3489  O   VAL A 447     -25.875  57.562  18.109  1.00 94.81           O  
ATOM   3490  CG1 VAL A 447     -25.312  55.688  21.172  1.00 94.81           C  
ATOM   3491  CG2 VAL A 447     -24.953  53.562  19.859  1.00 94.81           C  
ATOM   3492  N   THR A 448     -27.656  57.375  19.438  1.00 95.00           N  
ATOM   3493  CA  THR A 448     -27.938  58.812  19.438  1.00 95.00           C  
ATOM   3494  C   THR A 448     -27.688  59.406  20.812  1.00 95.00           C  
ATOM   3495  CB  THR A 448     -29.375  59.094  18.984  1.00 95.00           C  
ATOM   3496  O   THR A 448     -28.188  58.875  21.812  1.00 95.00           O  
ATOM   3497  CG2 THR A 448     -29.625  60.594  18.859  1.00 95.00           C  
ATOM   3498  OG1 THR A 448     -29.609  58.469  17.719  1.00 95.00           O  
ATOM   3499  N   LEU A 449     -26.891  60.438  20.844  1.00 93.50           N  
ATOM   3500  CA  LEU A 449     -26.609  61.156  22.078  1.00 93.50           C  
ATOM   3501  C   LEU A 449     -27.141  62.594  21.984  1.00 93.50           C  
ATOM   3502  CB  LEU A 449     -25.109  61.188  22.359  1.00 93.50           C  
ATOM   3503  O   LEU A 449     -26.938  63.281  20.984  1.00 93.50           O  
ATOM   3504  CG  LEU A 449     -24.391  59.844  22.391  1.00 93.50           C  
ATOM   3505  CD1 LEU A 449     -22.891  60.031  22.469  1.00 93.50           C  
ATOM   3506  CD2 LEU A 449     -24.891  59.000  23.578  1.00 93.50           C  
ATOM   3507  N   GLU A 450     -27.812  63.000  23.047  1.00 90.00           N  
ATOM   3508  CA  GLU A 450     -28.359  64.312  23.094  1.00 90.00           C  
ATOM   3509  C   GLU A 450     -27.812  65.125  24.297  1.00 90.00           C  
ATOM   3510  CB  GLU A 450     -29.891  64.312  23.172  1.00 90.00           C  
ATOM   3511  O   GLU A 450     -28.438  65.188  25.359  1.00 90.00           O  
ATOM   3512  CG  GLU A 450     -30.547  63.688  21.938  1.00 90.00           C  
ATOM   3513  CD  GLU A 450     -32.062  63.781  21.938  1.00 90.00           C  
ATOM   3514  OE1 GLU A 450     -32.719  63.125  21.094  1.00 90.00           O  
ATOM   3515  OE2 GLU A 450     -32.594  64.500  22.797  1.00 90.00           O  
ATOM   3516  N   PRO A 451     -26.703  65.688  24.078  1.00 87.44           N  
ATOM   3517  CA  PRO A 451     -26.188  66.562  25.172  1.00 87.44           C  
ATOM   3518  C   PRO A 451     -27.109  67.688  25.516  1.00 87.44           C  
ATOM   3519  CB  PRO A 451     -24.859  67.062  24.594  1.00 87.44           C  
ATOM   3520  O   PRO A 451     -27.766  68.250  24.641  1.00 87.44           O  
ATOM   3521  CG  PRO A 451     -24.641  66.250  23.344  1.00 87.44           C  
ATOM   3522  CD  PRO A 451     -25.938  65.625  22.984  1.00 87.44           C  
ATOM   3523  N   LYS A 452     -27.281  68.062  26.766  1.00 85.31           N  
ATOM   3524  CA  LYS A 452     -28.109  69.188  27.219  1.00 85.31           C  
ATOM   3525  C   LYS A 452     -27.312  70.500  27.203  1.00 85.31           C  
ATOM   3526  CB  LYS A 452     -28.641  68.875  28.625  1.00 85.31           C  
ATOM   3527  O   LYS A 452     -26.328  70.625  27.922  1.00 85.31           O  
ATOM   3528  CG  LYS A 452     -29.688  69.938  29.094  1.00 85.31           C  
ATOM   3529  CD  LYS A 452     -30.203  69.562  30.484  1.00 85.31           C  
ATOM   3530  CE  LYS A 452     -31.219  70.562  30.969  1.00 85.31           C  
ATOM   3531  NZ  LYS A 452     -31.750  70.250  32.312  1.00 85.31           N  
ATOM   3532  N   ILE A 453     -27.734  71.312  26.344  1.00 82.44           N  
ATOM   3533  CA  ILE A 453     -27.125  72.625  26.266  1.00 82.44           C  
ATOM   3534  C   ILE A 453     -28.094  73.688  26.828  1.00 82.44           C  
ATOM   3535  CB  ILE A 453     -26.734  73.000  24.812  1.00 82.44           C  
ATOM   3536  O   ILE A 453     -29.234  73.750  26.391  1.00 82.44           O  
ATOM   3537  CG1 ILE A 453     -25.812  71.938  24.234  1.00 82.44           C  
ATOM   3538  CG2 ILE A 453     -26.078  74.375  24.750  1.00 82.44           C  
ATOM   3539  CD1 ILE A 453     -24.422  71.875  24.875  1.00 82.44           C  
ATOM   3540  N   ASP A 454     -27.750  74.312  27.969  1.00 78.25           N  
ATOM   3541  CA  ASP A 454     -28.516  75.438  28.562  1.00 78.25           C  
ATOM   3542  C   ASP A 454     -27.859  76.750  28.281  1.00 78.25           C  
ATOM   3543  CB  ASP A 454     -28.656  75.188  30.062  1.00 78.25           C  
ATOM   3544  O   ASP A 454     -26.812  77.062  28.844  1.00 78.25           O  
ATOM   3545  CG  ASP A 454     -29.625  76.188  30.719  1.00 78.25           C  
ATOM   3546  OD1 ASP A 454     -30.188  77.062  30.000  1.00 78.25           O  
ATOM   3547  OD2 ASP A 454     -29.812  76.062  31.953  1.00 78.25           O  
ATOM   3548  N   LEU A 455     -28.484  77.500  27.453  1.00 78.44           N  
ATOM   3549  CA  LEU A 455     -27.922  78.812  27.047  1.00 78.44           C  
ATOM   3550  C   LEU A 455     -28.469  79.938  27.906  1.00 78.44           C  
ATOM   3551  CB  LEU A 455     -28.219  79.062  25.562  1.00 78.44           C  
ATOM   3552  O   LEU A 455     -28.156  81.125  27.672  1.00 78.44           O  
ATOM   3553  CG  LEU A 455     -27.531  78.125  24.547  1.00 78.44           C  
ATOM   3554  CD1 LEU A 455     -28.188  78.312  23.188  1.00 78.44           C  
ATOM   3555  CD2 LEU A 455     -26.047  78.500  24.484  1.00 78.44           C  
ATOM   3556  N   ARG A 456     -29.266  79.625  28.906  1.00 80.25           N  
ATOM   3557  CA  ARG A 456     -29.906  80.625  29.734  1.00 80.25           C  
ATOM   3558  C   ARG A 456     -28.875  81.438  30.484  1.00 80.25           C  
ATOM   3559  CB  ARG A 456     -30.906  80.000  30.703  1.00 80.25           C  
ATOM   3560  O   ARG A 456     -28.953  82.688  30.516  1.00 80.25           O  
ATOM   3561  CG  ARG A 456     -32.219  79.562  30.062  1.00 80.25           C  
ATOM   3562  CD  ARG A 456     -33.094  78.812  31.047  1.00 80.25           C  
ATOM   3563  NE  ARG A 456     -33.156  77.375  30.750  1.00 80.25           N  
ATOM   3564  NH1 ARG A 456     -34.656  76.875  32.438  1.00 80.25           N  
ATOM   3565  NH2 ARG A 456     -33.906  75.250  31.062  1.00 80.25           N  
ATOM   3566  CZ  ARG A 456     -33.906  76.500  31.422  1.00 80.25           C  
ATOM   3567  N   PRO A 457     -27.938  80.750  31.094  1.00 77.50           N  
ATOM   3568  CA  PRO A 457     -26.938  81.625  31.781  1.00 77.50           C  
ATOM   3569  C   PRO A 457     -26.172  82.500  30.844  1.00 77.50           C  
ATOM   3570  CB  PRO A 457     -26.000  80.562  32.406  1.00 77.50           C  
ATOM   3571  O   PRO A 457     -25.828  83.625  31.203  1.00 77.50           O  
ATOM   3572  CG  PRO A 457     -26.734  79.250  32.281  1.00 77.50           C  
ATOM   3573  CD  PRO A 457     -27.812  79.438  31.234  1.00 77.50           C  
ATOM   3574  N   LEU A 458     -25.953  82.125  29.656  1.00 78.81           N  
ATOM   3575  CA  LEU A 458     -25.281  83.000  28.672  1.00 78.81           C  
ATOM   3576  C   LEU A 458     -26.188  84.125  28.219  1.00 78.81           C  
ATOM   3577  CB  LEU A 458     -24.844  82.125  27.453  1.00 78.81           C  
ATOM   3578  O   LEU A 458     -25.734  85.250  28.062  1.00 78.81           O  
ATOM   3579  CG  LEU A 458     -23.969  82.812  26.422  1.00 78.81           C  
ATOM   3580  CD1 LEU A 458     -22.578  83.062  26.984  1.00 78.81           C  
ATOM   3581  CD2 LEU A 458     -23.906  82.000  25.141  1.00 78.81           C  
ATOM   3582  N   GLU A 459     -27.438  83.812  28.078  1.00 79.88           N  
ATOM   3583  CA  GLU A 459     -28.406  84.812  27.750  1.00 79.88           C  
ATOM   3584  C   GLU A 459     -28.406  85.938  28.812  1.00 79.88           C  
ATOM   3585  CB  GLU A 459     -29.797  84.250  27.609  1.00 79.88           C  
ATOM   3586  O   GLU A 459     -28.312  87.125  28.484  1.00 79.88           O  
ATOM   3587  CG  GLU A 459     -30.875  85.250  27.234  1.00 79.88           C  
ATOM   3588  CD  GLU A 459     -32.281  84.688  27.266  1.00 79.88           C  
ATOM   3589  OE1 GLU A 459     -33.188  85.312  26.641  1.00 79.88           O  
ATOM   3590  OE2 GLU A 459     -32.469  83.625  27.906  1.00 79.88           O  
ATOM   3591  N   ARG A 460     -28.422  85.562  30.078  1.00 80.06           N  
ATOM   3592  CA  ARG A 460     -28.453  86.500  31.172  1.00 80.06           C  
ATOM   3593  C   ARG A 460     -27.172  87.312  31.219  1.00 80.06           C  
ATOM   3594  CB  ARG A 460     -28.672  85.812  32.500  1.00 80.06           C  
ATOM   3595  O   ARG A 460     -27.188  88.500  31.484  1.00 80.06           O  
ATOM   3596  CG  ARG A 460     -30.141  85.500  32.812  1.00 80.06           C  
ATOM   3597  CD  ARG A 460     -30.312  84.875  34.219  1.00 80.06           C  
ATOM   3598  NE  ARG A 460     -31.031  83.625  34.156  1.00 80.06           N  
ATOM   3599  NH1 ARG A 460     -31.250  83.438  36.438  1.00 80.06           N  
ATOM   3600  NH2 ARG A 460     -32.094  81.812  35.031  1.00 80.06           N  
ATOM   3601  CZ  ARG A 460     -31.453  82.938  35.219  1.00 80.06           C  
ATOM   3602  N   SER A 461     -26.062  86.688  30.906  1.00 80.50           N  
ATOM   3603  CA  SER A 461     -24.781  87.375  30.906  1.00 80.50           C  
ATOM   3604  C   SER A 461     -24.719  88.438  29.781  1.00 80.50           C  
ATOM   3605  CB  SER A 461     -23.641  86.375  30.766  1.00 80.50           C  
ATOM   3606  O   SER A 461     -24.297  89.562  30.000  1.00 80.50           O  
ATOM   3607  OG  SER A 461     -22.562  86.938  30.031  1.00 80.50           O  
ATOM   3608  N   ILE A 462     -25.234  88.125  28.594  1.00 81.44           N  
ATOM   3609  CA  ILE A 462     -25.219  89.000  27.453  1.00 81.44           C  
ATOM   3610  C   ILE A 462     -26.219  90.125  27.688  1.00 81.44           C  
ATOM   3611  CB  ILE A 462     -25.531  88.312  26.125  1.00 81.44           C  
ATOM   3612  O   ILE A 462     -25.953  91.312  27.375  1.00 81.44           O  
ATOM   3613  CG1 ILE A 462     -24.438  87.250  25.828  1.00 81.44           C  
ATOM   3614  CG2 ILE A 462     -25.672  89.312  24.984  1.00 81.44           C  
ATOM   3615  CD1 ILE A 462     -24.719  86.375  24.594  1.00 81.44           C  
ATOM   3616  N   GLU A 463     -27.312  89.812  28.406  1.00 81.56           N  
ATOM   3617  CA  GLU A 463     -28.297  90.812  28.750  1.00 81.56           C  
ATOM   3618  C   GLU A 463     -27.719  91.875  29.719  1.00 81.56           C  
ATOM   3619  CB  GLU A 463     -29.547  90.188  29.359  1.00 81.56           C  
ATOM   3620  O   GLU A 463     -27.938  93.062  29.578  1.00 81.56           O  
ATOM   3621  CG  GLU A 463     -30.703  90.062  28.359  1.00 81.56           C  
ATOM   3622  CD  GLU A 463     -31.922  89.375  28.969  1.00 81.56           C  
ATOM   3623  OE1 GLU A 463     -32.969  89.312  28.297  1.00 81.56           O  
ATOM   3624  OE2 GLU A 463     -31.828  88.938  30.125  1.00 81.56           O  
ATOM   3625  N   ARG A 464     -26.984  91.312  30.625  1.00 81.44           N  
ATOM   3626  CA  ARG A 464     -26.344  92.250  31.578  1.00 81.44           C  
ATOM   3627  C   ARG A 464     -25.281  93.125  30.891  1.00 81.44           C  
ATOM   3628  CB  ARG A 464     -25.703  91.438  32.719  1.00 81.44           C  
ATOM   3629  O   ARG A 464     -25.188  94.312  31.172  1.00 81.44           O  
ATOM   3630  CG  ARG A 464     -26.562  91.375  33.969  1.00 81.44           C  
ATOM   3631  CD  ARG A 464     -25.844  90.625  35.094  1.00 81.44           C  
ATOM   3632  NE  ARG A 464     -26.234  89.188  35.125  1.00 81.44           N  
ATOM   3633  NH1 ARG A 464     -24.938  88.688  36.969  1.00 81.44           N  
ATOM   3634  NH2 ARG A 464     -26.203  87.062  35.969  1.00 81.44           N  
ATOM   3635  CZ  ARG A 464     -25.797  88.312  36.031  1.00 81.44           C  
ATOM   3636  N   GLN A 465     -24.547  92.562  29.984  1.00 81.94           N  
ATOM   3637  CA  GLN A 465     -23.547  93.312  29.250  1.00 81.94           C  
ATOM   3638  C   GLN A 465     -24.188  94.312  28.297  1.00 81.94           C  
ATOM   3639  CB  GLN A 465     -22.625  92.375  28.469  1.00 81.94           C  
ATOM   3640  O   GLN A 465     -23.719  95.438  28.156  1.00 81.94           O  
ATOM   3641  CG  GLN A 465     -21.641  91.625  29.344  1.00 81.94           C  
ATOM   3642  CD  GLN A 465     -20.734  90.688  28.562  1.00 81.94           C  
ATOM   3643  NE2 GLN A 465     -19.828  90.000  29.250  1.00 81.94           N  
ATOM   3644  OE1 GLN A 465     -20.844  90.562  27.328  1.00 81.94           O  
ATOM   3645  N   LEU A 466     -25.344  94.000  27.750  1.00 82.88           N  
ATOM   3646  CA  LEU A 466     -26.078  94.875  26.859  1.00 82.88           C  
ATOM   3647  C   LEU A 466     -26.656  96.062  27.625  1.00 82.88           C  
ATOM   3648  CB  LEU A 466     -27.188  94.125  26.141  1.00 82.88           C  
ATOM   3649  O   LEU A 466     -26.547  97.188  27.203  1.00 82.88           O  
ATOM   3650  CG  LEU A 466     -27.938  94.875  25.047  1.00 82.88           C  
ATOM   3651  CD1 LEU A 466     -27.141  94.812  23.750  1.00 82.88           C  
ATOM   3652  CD2 LEU A 466     -29.328  94.312  24.844  1.00 82.88           C  
ATOM   3653  N   SER A 467     -27.172  95.750  28.812  1.00 81.12           N  
ATOM   3654  CA  SER A 467     -27.703  96.812  29.656  1.00 81.12           C  
ATOM   3655  C   SER A 467     -26.609  97.750  30.094  1.00 81.12           C  
ATOM   3656  CB  SER A 467     -28.406  96.188  30.891  1.00 81.12           C  
ATOM   3657  O   SER A 467     -26.781  99.000  30.062  1.00 81.12           O  
ATOM   3658  OG  SER A 467     -28.875  97.250  31.734  1.00 81.12           O  
ATOM   3659  N   ALA A 468     -25.484  97.312  30.391  1.00 81.75           N  
ATOM   3660  CA  ALA A 468     -24.344  98.125  30.766  1.00 81.75           C  
ATOM   3661  C   ALA A 468     -23.812  98.938  29.578  1.00 81.75           C  
ATOM   3662  CB  ALA A 468     -23.234  97.250  31.375  1.00 81.75           C  
ATOM   3663  O   ALA A 468     -23.469 100.062  29.703  1.00 81.75           O  
ATOM   3664  N   ALA A 469     -23.797  98.375  28.422  1.00 82.31           N  
ATOM   3665  CA  ALA A 469     -23.328  99.000  27.219  1.00 82.31           C  
ATOM   3666  C   ALA A 469     -24.328 100.062  26.766  1.00 82.31           C  
ATOM   3667  CB  ALA A 469     -23.094  98.000  26.094  1.00 82.31           C  
ATOM   3668  O   ALA A 469     -23.922 101.188  26.312  1.00 82.31           O  
ATOM   3669  N   GLU A 470     -25.594  99.875  26.984  1.00 83.56           N  
ATOM   3670  CA  GLU A 470     -26.609 100.875  26.688  1.00 83.56           C  
ATOM   3671  C   GLU A 470     -26.531 102.062  27.641  1.00 83.56           C  
ATOM   3672  CB  GLU A 470     -28.000 100.250  26.734  1.00 83.56           C  
ATOM   3673  O   GLU A 470     -26.656 103.250  27.219  1.00 83.56           O  
ATOM   3674  CG  GLU A 470     -28.375  99.438  25.500  1.00 83.56           C  
ATOM   3675  CD  GLU A 470     -29.703  98.750  25.625  1.00 83.56           C  
ATOM   3676  OE1 GLU A 470     -30.234  98.250  24.594  1.00 83.56           O  
ATOM   3677  OE2 GLU A 470     -30.203  98.625  26.766  1.00 83.56           O  
ATOM   3678  N   ALA A 471     -26.234 101.688  28.906  1.00 81.88           N  
ATOM   3679  CA  ALA A 471     -26.016 102.750  29.875  1.00 81.88           C  
ATOM   3680  C   ALA A 471     -24.766 103.562  29.531  1.00 81.88           C  
ATOM   3681  CB  ALA A 471     -25.922 102.188  31.281  1.00 81.88           C  
ATOM   3682  O   ALA A 471     -24.766 104.812  29.641  1.00 81.88           O  
ATOM   3683  N   GLY A 472     -23.734 102.875  29.047  1.00 80.75           N  
ATOM   3684  CA  GLY A 472     -22.531 103.562  28.594  1.00 80.75           C  
ATOM   3685  C   GLY A 472     -22.766 104.438  27.359  1.00 80.75           C  
ATOM   3686  O   GLY A 472     -22.219 105.562  27.250  1.00 80.75           O  
ATOM   3687  N   LEU A 473     -23.625 104.062  26.469  1.00 83.56           N  
ATOM   3688  CA  LEU A 473     -24.000 104.812  25.297  1.00 83.56           C  
ATOM   3689  C   LEU A 473     -24.797 106.062  25.688  1.00 83.56           C  
ATOM   3690  CB  LEU A 473     -24.812 104.000  24.328  1.00 83.56           C  
ATOM   3691  O   LEU A 473     -24.562 107.188  25.141  1.00 83.56           O  
ATOM   3692  CG  LEU A 473     -25.219 104.625  23.000  1.00 83.56           C  
ATOM   3693  CD1 LEU A 473     -24.047 104.625  22.016  1.00 83.56           C  
ATOM   3694  CD2 LEU A 473     -26.438 103.938  22.406  1.00 83.56           C  
ATOM   3695  N   ASP A 474     -25.656 105.938  26.703  1.00 81.62           N  
ATOM   3696  CA  ASP A 474     -26.406 107.125  27.203  1.00 81.62           C  
ATOM   3697  C   ASP A 474     -25.484 108.125  27.859  1.00 81.62           C  
ATOM   3698  CB  ASP A 474     -27.469 106.688  28.203  1.00 81.62           C  
ATOM   3699  O   ASP A 474     -25.641 109.312  27.656  1.00 81.62           O  
ATOM   3700  CG  ASP A 474     -28.766 106.250  27.531  1.00 81.62           C  
ATOM   3701  OD1 ASP A 474     -28.953 106.500  26.328  1.00 81.62           O  
ATOM   3702  OD2 ASP A 474     -29.625 105.625  28.219  1.00 81.62           O  
ATOM   3703  N   ASP A 475     -24.484 107.625  28.547  1.00 82.94           N  
ATOM   3704  CA  ASP A 475     -23.500 108.562  29.156  1.00 82.94           C  
ATOM   3705  C   ASP A 475     -22.656 109.250  28.078  1.00 82.94           C  
ATOM   3706  CB  ASP A 475     -22.594 107.750  30.109  1.00 82.94           C  
ATOM   3707  O   ASP A 475     -22.422 110.438  28.156  1.00 82.94           O  
ATOM   3708  CG  ASP A 475     -23.266 107.438  31.438  1.00 82.94           C  
ATOM   3709  OD1 ASP A 475     -24.281 108.062  31.766  1.00 82.94           O  
ATOM   3710  OD2 ASP A 475     -22.750 106.562  32.156  1.00 82.94           O  
ATOM   3711  N   ALA A 476     -22.297 108.562  27.047  1.00 83.31           N  
ATOM   3712  CA  ALA A 476     -21.516 109.125  25.953  1.00 83.31           C  
ATOM   3713  C   ALA A 476     -22.328 110.188  25.188  1.00 83.31           C  
ATOM   3714  CB  ALA A 476     -21.016 108.062  25.031  1.00 83.31           C  
ATOM   3715  O   ALA A 476     -21.797 111.250  24.797  1.00 83.31           O  
ATOM   3716  N   ARG A 477     -23.594 110.062  25.078  1.00 84.25           N  
ATOM   3717  CA  ARG A 477     -24.469 111.000  24.406  1.00 84.25           C  
ATOM   3718  C   ARG A 477     -24.672 112.250  25.266  1.00 84.25           C  
ATOM   3719  CB  ARG A 477     -25.828 110.375  24.109  1.00 84.25           C  
ATOM   3720  O   ARG A 477     -24.703 113.375  24.734  1.00 84.25           O  
ATOM   3721  CG  ARG A 477     -25.891 109.688  22.766  1.00 84.25           C  
ATOM   3722  CD  ARG A 477     -27.266 109.062  22.500  1.00 84.25           C  
ATOM   3723  NE  ARG A 477     -27.328 108.375  21.203  1.00 84.25           N  
ATOM   3724  NH1 ARG A 477     -29.484 107.625  21.469  1.00 84.25           N  
ATOM   3725  NH2 ARG A 477     -28.312 107.125  19.562  1.00 84.25           N  
ATOM   3726  CZ  ARG A 477     -28.375 107.688  20.750  1.00 84.25           C  
ATOM   3727  N   ARG A 478     -24.734 112.125  26.578  1.00 83.31           N  
ATOM   3728  CA  ARG A 478     -24.797 113.250  27.484  1.00 83.31           C  
ATOM   3729  C   ARG A 478     -23.500 114.062  27.438  1.00 83.31           C  
ATOM   3730  CB  ARG A 478     -25.047 112.812  28.922  1.00 83.31           C  
ATOM   3731  O   ARG A 478     -23.547 115.312  27.359  1.00 83.31           O  
ATOM   3732  CG  ARG A 478     -26.500 112.875  29.344  1.00 83.31           C  
ATOM   3733  CD  ARG A 478     -26.703 112.500  30.797  1.00 83.31           C  
ATOM   3734  NE  ARG A 478     -27.359 111.188  30.906  1.00 83.31           N  
ATOM   3735  NH1 ARG A 478     -27.656 111.250  33.188  1.00 83.31           N  
ATOM   3736  NH2 ARG A 478     -28.391 109.438  32.000  1.00 83.31           N  
ATOM   3737  CZ  ARG A 478     -27.797 110.625  32.031  1.00 83.31           C  
ATOM   3738  N   ASP A 479     -22.406 113.312  27.375  1.00 82.94           N  
ATOM   3739  CA  ASP A 479     -21.125 114.000  27.281  1.00 82.94           C  
ATOM   3740  C   ASP A 479     -20.969 114.750  25.938  1.00 82.94           C  
ATOM   3741  CB  ASP A 479     -19.969 113.062  27.500  1.00 82.94           C  
ATOM   3742  O   ASP A 479     -20.453 115.875  25.859  1.00 82.94           O  
ATOM   3743  CG  ASP A 479     -19.875 112.562  28.922  1.00 82.94           C  
ATOM   3744  OD1 ASP A 479     -20.500 113.125  29.828  1.00 82.94           O  
ATOM   3745  OD2 ASP A 479     -19.172 111.500  29.156  1.00 82.94           O  
ATOM   3746  N   LEU A 480     -21.453 114.188  24.859  1.00 84.06           N  
ATOM   3747  CA  LEU A 480     -21.453 114.812  23.547  1.00 84.06           C  
ATOM   3748  C   LEU A 480     -22.344 116.062  23.547  1.00 84.06           C  
ATOM   3749  CB  LEU A 480     -21.938 113.875  22.469  1.00 84.06           C  
ATOM   3750  O   LEU A 480     -21.953 117.125  23.000  1.00 84.06           O  
ATOM   3751  CG  LEU A 480     -21.953 114.375  21.031  1.00 84.06           C  
ATOM   3752  CD1 LEU A 480     -20.531 114.625  20.531  1.00 84.06           C  
ATOM   3753  CD2 LEU A 480     -22.688 113.375  20.109  1.00 84.06           C  
ATOM   3754  N   ASN A 481     -23.516 116.125  24.234  1.00 81.56           N  
ATOM   3755  CA  ASN A 481     -24.391 117.250  24.344  1.00 81.56           C  
ATOM   3756  C   ASN A 481     -23.734 118.375  25.156  1.00 81.56           C  
ATOM   3757  CB  ASN A 481     -25.734 116.875  24.969  1.00 81.56           C  
ATOM   3758  O   ASN A 481     -23.844 119.562  24.812  1.00 81.56           O  
ATOM   3759  CG  ASN A 481     -26.766 116.500  23.922  1.00 81.56           C  
ATOM   3760  ND2 ASN A 481     -27.875 115.938  24.359  1.00 81.56           N  
ATOM   3761  OD1 ASN A 481     -26.594 116.812  22.734  1.00 81.56           O  
ATOM   3762  N   GLN A 482     -23.000 118.062  26.188  1.00 83.25           N  
ATOM   3763  CA  GLN A 482     -22.266 119.062  26.969  1.00 83.25           C  
ATOM   3764  C   GLN A 482     -21.125 119.688  26.156  1.00 83.25           C  
ATOM   3765  CB  GLN A 482     -21.719 118.438  28.250  1.00 83.25           C  
ATOM   3766  O   GLN A 482     -20.906 120.875  26.188  1.00 83.25           O  
ATOM   3767  CG  GLN A 482     -22.375 118.938  29.516  1.00 83.25           C  
ATOM   3768  CD  GLN A 482     -21.812 118.312  30.781  1.00 83.25           C  
ATOM   3769  NE2 GLN A 482     -22.266 118.812  31.938  1.00 83.25           N  
ATOM   3770  OE1 GLN A 482     -20.969 117.438  30.719  1.00 83.25           O  
ATOM   3771  N   ALA A 483     -20.484 118.812  25.359  1.00 83.88           N  
ATOM   3772  CA  ALA A 483     -19.406 119.312  24.500  1.00 83.88           C  
ATOM   3773  C   ALA A 483     -19.984 120.188  23.375  1.00 83.88           C  
ATOM   3774  CB  ALA A 483     -18.609 118.188  23.922  1.00 83.88           C  
ATOM   3775  O   ALA A 483     -19.391 121.188  23.031  1.00 83.88           O  
ATOM   3776  N   ALA A 484     -21.109 120.000  22.906  1.00 83.50           N  
ATOM   3777  CA  ALA A 484     -21.781 120.812  21.891  1.00 83.50           C  
ATOM   3778  C   ALA A 484     -22.203 122.188  22.453  1.00 83.50           C  
ATOM   3779  CB  ALA A 484     -22.984 120.062  21.328  1.00 83.50           C  
ATOM   3780  O   ALA A 484     -22.047 123.188  21.781  1.00 83.50           O  
ATOM   3781  N   ARG A 485     -22.609 122.250  23.719  1.00 82.50           N  
ATOM   3782  CA  ARG A 485     -22.953 123.500  24.375  1.00 82.50           C  
ATOM   3783  C   ARG A 485     -21.703 124.375  24.656  1.00 82.50           C  
ATOM   3784  CB  ARG A 485     -23.703 123.250  25.688  1.00 82.50           C  
ATOM   3785  O   ARG A 485     -21.719 125.562  24.531  1.00 82.50           O  
ATOM   3786  CG  ARG A 485     -25.188 123.000  25.516  1.00 82.50           C  
ATOM   3787  CD  ARG A 485     -25.891 122.750  26.844  1.00 82.50           C  
ATOM   3788  NE  ARG A 485     -27.172 122.125  26.672  1.00 82.50           N  
ATOM   3789  NH1 ARG A 485     -27.781 122.250  28.906  1.00 82.50           N  
ATOM   3790  NH2 ARG A 485     -29.188 121.250  27.391  1.00 82.50           N  
ATOM   3791  CZ  ARG A 485     -28.047 121.875  27.656  1.00 82.50           C  
ATOM   3792  N   ALA A 486     -20.656 123.625  24.922  1.00 83.50           N  
ATOM   3793  CA  ALA A 486     -19.391 124.312  25.125  1.00 83.50           C  
ATOM   3794  C   ALA A 486     -18.891 124.938  23.828  1.00 83.50           C  
ATOM   3795  CB  ALA A 486     -18.344 123.375  25.703  1.00 83.50           C  
ATOM   3796  O   ALA A 486     -18.359 126.062  23.828  1.00 83.50           O  
ATOM   3797  N   VAL A 487     -19.062 124.312  22.688  1.00 84.50           N  
ATOM   3798  CA  VAL A 487     -18.703 124.875  21.391  1.00 84.50           C  
ATOM   3799  C   VAL A 487     -19.594 126.062  21.078  1.00 84.50           C  
ATOM   3800  CB  VAL A 487     -18.828 123.812  20.266  1.00 84.50           C  
ATOM   3801  O   VAL A 487     -19.109 127.125  20.609  1.00 84.50           O  
ATOM   3802  CG1 VAL A 487     -18.734 124.500  18.891  1.00 84.50           C  
ATOM   3803  CG2 VAL A 487     -17.734 122.750  20.422  1.00 84.50           C  
ATOM   3804  N   GLU A 488     -20.875 126.188  21.484  1.00 82.25           N  
ATOM   3805  CA  GLU A 488     -21.781 127.312  21.266  1.00 82.25           C  
ATOM   3806  C   GLU A 488     -21.391 128.500  22.156  1.00 82.25           C  
ATOM   3807  CB  GLU A 488     -23.219 126.875  21.547  1.00 82.25           C  
ATOM   3808  O   GLU A 488     -21.422 129.625  21.688  1.00 82.25           O  
ATOM   3809  CG  GLU A 488     -24.094 126.875  20.312  1.00 82.25           C  
ATOM   3810  CD  GLU A 488     -25.594 126.812  20.625  1.00 82.25           C  
ATOM   3811  OE1 GLU A 488     -26.406 126.875  19.688  1.00 82.25           O  
ATOM   3812  OE2 GLU A 488     -25.922 126.625  21.812  1.00 82.25           O  
ATOM   3813  N   ARG A 489     -20.984 128.250  23.375  1.00 83.25           N  
ATOM   3814  CA  ARG A 489     -20.516 129.375  24.266  1.00 83.25           C  
ATOM   3815  C   ARG A 489     -19.203 129.875  23.781  1.00 83.25           C  
ATOM   3816  CB  ARG A 489     -20.359 128.750  25.703  1.00 83.25           C  
ATOM   3817  O   ARG A 489     -19.047 131.125  23.766  1.00 83.25           O  
ATOM   3818  CG  ARG A 489     -21.547 129.125  26.609  1.00 83.25           C  
ATOM   3819  CD  ARG A 489     -21.297 128.625  28.016  1.00 83.25           C  
ATOM   3820  NE  ARG A 489     -21.719 127.188  28.172  1.00 83.25           N  
ATOM   3821  NH1 ARG A 489     -22.047 127.312  30.469  1.00 83.25           N  
ATOM   3822  NH2 ARG A 489     -22.422 125.375  29.359  1.00 83.25           N  
ATOM   3823  CZ  ARG A 489     -22.062 126.625  29.344  1.00 83.25           C  
ATOM   3824  N   ALA A 490     -18.391 129.000  23.312  1.00 83.81           N  
ATOM   3825  CA  ALA A 490     -17.109 129.500  22.797  1.00 83.81           C  
ATOM   3826  C   ALA A 490     -17.312 130.250  21.500  1.00 83.81           C  
ATOM   3827  CB  ALA A 490     -16.156 128.375  22.562  1.00 83.81           C  
ATOM   3828  O   ALA A 490     -16.625 131.250  21.281  1.00 83.81           O  
ATOM   3829  N   ARG A 491     -18.234 130.000  20.703  1.00 84.12           N  
ATOM   3830  CA  ARG A 491     -18.562 130.875  19.500  1.00 84.12           C  
ATOM   3831  C   ARG A 491     -19.141 132.125  19.859  1.00 84.12           C  
ATOM   3832  CB  ARG A 491     -19.547 130.000  18.625  1.00 84.12           C  
ATOM   3833  O   ARG A 491     -18.812 133.250  19.219  1.00 84.12           O  
ATOM   3834  CG  ARG A 491     -18.984 129.625  17.281  1.00 84.12           C  
ATOM   3835  CD  ARG A 491     -20.016 128.875  16.453  1.00 84.12           C  
ATOM   3836  NE  ARG A 491     -19.422 128.250  15.250  1.00 84.12           N  
ATOM   3837  NH1 ARG A 491     -21.406 127.438  14.422  1.00 84.12           N  
ATOM   3838  NH2 ARG A 491     -19.453 127.188  13.242  1.00 84.12           N  
ATOM   3839  CZ  ARG A 491     -20.094 127.625  14.305  1.00 84.12           C  
ATOM   3840  N   ARG A 492     -19.906 132.375  20.953  1.00 82.88           N  
ATOM   3841  CA  ARG A 492     -20.422 133.625  21.438  1.00 82.88           C  
ATOM   3842  C   ARG A 492     -19.297 134.500  21.984  1.00 82.88           C  
ATOM   3843  CB  ARG A 492     -21.484 133.375  22.500  1.00 82.88           C  
ATOM   3844  O   ARG A 492     -19.281 135.750  21.750  1.00 82.88           O  
ATOM   3845  CG  ARG A 492     -22.906 133.500  21.984  1.00 82.88           C  
ATOM   3846  CD  ARG A 492     -23.938 133.250  23.109  1.00 82.88           C  
ATOM   3847  NE  ARG A 492     -24.812 132.125  22.875  1.00 82.88           N  
ATOM   3848  NH1 ARG A 492     -26.094 132.500  24.766  1.00 82.88           N  
ATOM   3849  NH2 ARG A 492     -26.562 130.750  23.359  1.00 82.88           N  
ATOM   3850  CZ  ARG A 492     -25.812 131.750  23.672  1.00 82.88           C  
ATOM   3851  N   ASP A 493     -18.406 133.750  22.625  1.00 83.62           N  
ATOM   3852  CA  ASP A 493     -17.266 134.500  23.156  1.00 83.62           C  
ATOM   3853  C   ASP A 493     -16.375 135.000  22.047  1.00 83.62           C  
ATOM   3854  CB  ASP A 493     -16.469 133.625  24.109  1.00 83.62           C  
ATOM   3855  O   ASP A 493     -15.859 136.125  22.125  1.00 83.62           O  
ATOM   3856  CG  ASP A 493     -17.219 133.375  25.391  1.00 83.62           C  
ATOM   3857  OD1 ASP A 493     -18.266 134.000  25.656  1.00 83.62           O  
ATOM   3858  OD2 ASP A 493     -16.750 132.375  26.141  1.00 83.62           O  
ATOM   3859  N   VAL A 494     -16.219 134.375  21.000  1.00 85.12           N  
ATOM   3860  CA  VAL A 494     -15.469 134.875  19.844  1.00 85.12           C  
ATOM   3861  C   VAL A 494     -16.203 136.000  19.172  1.00 85.12           C  
ATOM   3862  CB  VAL A 494     -15.227 133.625  18.828  1.00 85.12           C  
ATOM   3863  O   VAL A 494     -15.602 137.000  18.812  1.00 85.12           O  
ATOM   3864  CG1 VAL A 494     -14.750 134.250  17.484  1.00 85.12           C  
ATOM   3865  CG2 VAL A 494     -14.219 132.625  19.375  1.00 85.12           C  
ATOM   3866  N   ASN A 495     -17.531 136.125  19.125  1.00 82.62           N  
ATOM   3867  CA  ASN A 495     -18.312 137.125  18.562  1.00 82.62           C  
ATOM   3868  C   ASN A 495     -18.250 138.375  19.422  1.00 82.62           C  
ATOM   3869  CB  ASN A 495     -19.766 136.750  18.359  1.00 82.62           C  
ATOM   3870  O   ASN A 495     -18.078 139.500  18.922  1.00 82.62           O  
ATOM   3871  CG  ASN A 495     -19.969 135.875  17.109  1.00 82.62           C  
ATOM   3872  ND2 ASN A 495     -21.141 135.250  16.984  1.00 82.62           N  
ATOM   3873  OD1 ASN A 495     -19.078 135.750  16.266  1.00 82.62           O  
ATOM   3874  N   GLU A 496     -18.234 138.375  20.703  1.00 83.25           N  
ATOM   3875  CA  GLU A 496     -18.109 139.500  21.625  1.00 83.25           C  
ATOM   3876  C   GLU A 496     -16.703 140.000  21.594  1.00 83.25           C  
ATOM   3877  CB  GLU A 496     -18.453 139.000  23.062  1.00 83.25           C  
ATOM   3878  O   GLU A 496     -16.531 141.250  21.594  1.00 83.25           O  
ATOM   3879  CG  GLU A 496     -19.812 139.500  23.531  1.00 83.25           C  
ATOM   3880  CD  GLU A 496     -20.188 139.000  24.922  1.00 83.25           C  
ATOM   3881  OE1 GLU A 496     -21.297 139.375  25.391  1.00 83.25           O  
ATOM   3882  OE2 GLU A 496     -19.344 138.375  25.547  1.00 83.25           O  
ATOM   3883  N   ALA A 497     -15.812 139.125  21.438  1.00 84.12           N  
ATOM   3884  CA  ALA A 497     -14.438 139.500  21.328  1.00 84.12           C  
ATOM   3885  C   ALA A 497     -14.195 140.250  19.984  1.00 84.12           C  
ATOM   3886  CB  ALA A 497     -13.461 138.375  21.516  1.00 84.12           C  
ATOM   3887  O   ALA A 497     -13.430 141.250  19.906  1.00 84.12           O  
ATOM   3888  N   GLU A 498     -14.844 139.875  18.969  1.00 83.56           N  
ATOM   3889  CA  GLU A 498     -14.797 140.625  17.672  1.00 83.56           C  
ATOM   3890  C   GLU A 498     -15.484 142.000  17.734  1.00 83.56           C  
ATOM   3891  CB  GLU A 498     -15.445 139.750  16.594  1.00 83.56           C  
ATOM   3892  O   GLU A 498     -14.977 142.875  17.203  1.00 83.56           O  
ATOM   3893  CG  GLU A 498     -14.445 138.875  15.766  1.00 83.56           C  
ATOM   3894  CD  GLU A 498     -15.102 138.000  14.703  1.00 83.56           C  
ATOM   3895  OE1 GLU A 498     -14.383 137.500  13.867  1.00 83.56           O  
ATOM   3896  OE2 GLU A 498     -16.344 138.000  14.711  1.00 83.56           O  
ATOM   3897  N   ASP A 499     -16.547 142.125  18.484  1.00 82.56           N  
ATOM   3898  CA  ASP A 499     -17.234 143.375  18.703  1.00 82.56           C  
ATOM   3899  C   ASP A 499     -16.391 144.375  19.547  1.00 82.56           C  
ATOM   3900  CB  ASP A 499     -18.594 143.250  19.375  1.00 82.56           C  
ATOM   3901  O   ASP A 499     -16.297 145.625  19.250  1.00 82.56           O  
ATOM   3902  CG  ASP A 499     -19.672 142.750  18.406  1.00 82.56           C  
ATOM   3903  OD1 ASP A 499     -19.438 142.875  17.172  1.00 82.56           O  
ATOM   3904  OD2 ASP A 499     -20.766 142.375  18.859  1.00 82.56           O  
ATOM   3905  N   ASP A 500     -15.742 143.750  20.500  1.00 82.44           N  
ATOM   3906  CA  ASP A 500     -14.859 144.625  21.328  1.00 82.44           C  
ATOM   3907  C   ASP A 500     -13.648 145.125  20.547  1.00 82.44           C  
ATOM   3908  CB  ASP A 500     -14.414 143.875  22.562  1.00 82.44           C  
ATOM   3909  O   ASP A 500     -13.203 146.250  20.703  1.00 82.44           O  
ATOM   3910  CG  ASP A 500     -15.406 143.875  23.719  1.00 82.44           C  
ATOM   3911  OD1 ASP A 500     -16.328 144.750  23.672  1.00 82.44           O  
ATOM   3912  OD2 ASP A 500     -15.266 143.125  24.672  1.00 82.44           O  
ATOM   3913  N   LEU A 501     -13.227 144.250  19.734  1.00 81.94           N  
ATOM   3914  CA  LEU A 501     -12.133 144.625  18.859  1.00 81.94           C  
ATOM   3915  C   LEU A 501     -12.602 145.750  17.891  1.00 81.94           C  
ATOM   3916  CB  LEU A 501     -11.570 143.500  18.094  1.00 81.94           C  
ATOM   3917  O   LEU A 501     -11.906 146.750  17.672  1.00 81.94           O  
ATOM   3918  CG  LEU A 501     -10.289 143.750  17.297  1.00 81.94           C  
ATOM   3919  CD1 LEU A 501      -9.070 143.625  18.219  1.00 81.94           C  
ATOM   3920  CD2 LEU A 501     -10.156 142.750  16.156  1.00 81.94           C  
ATOM   3921  N   GLU A 502     -13.789 145.750  17.344  1.00 80.56           N  
ATOM   3922  CA  GLU A 502     -14.352 146.750  16.469  1.00 80.56           C  
ATOM   3923  C   GLU A 502     -14.633 148.125  17.219  1.00 80.56           C  
ATOM   3924  CB  GLU A 502     -15.625 146.250  15.797  1.00 80.56           C  
ATOM   3925  O   GLU A 502     -14.336 149.125  16.734  1.00 80.56           O  
ATOM   3926  CG  GLU A 502     -15.727 146.625  14.312  1.00 80.56           C  
ATOM   3927  CD  GLU A 502     -16.766 145.750  13.578  1.00 80.56           C  
ATOM   3928  OE1 GLU A 502     -16.938 146.000  12.352  1.00 80.56           O  
ATOM   3929  OE2 GLU A 502     -17.406 144.875  14.227  1.00 80.56           O  
ATOM   3930  N   ARG A 503     -15.078 148.125  18.469  1.00 80.88           N  
ATOM   3931  CA  ARG A 503     -15.289 149.250  19.312  1.00 80.88           C  
ATOM   3932  C   ARG A 503     -13.969 149.875  19.703  1.00 80.88           C  
ATOM   3933  CB  ARG A 503     -16.078 148.875  20.562  1.00 80.88           C  
ATOM   3934  O   ARG A 503     -13.852 151.125  19.719  1.00 80.88           O  
ATOM   3935  CG  ARG A 503     -17.594 148.875  20.375  1.00 80.88           C  
ATOM   3936  CD  ARG A 503     -18.328 148.625  21.672  1.00 80.88           C  
ATOM   3937  NE  ARG A 503     -18.656 147.125  21.781  1.00 80.88           N  
ATOM   3938  NH1 ARG A 503     -19.688 147.375  23.828  1.00 80.88           N  
ATOM   3939  NH2 ARG A 503     -19.531 145.375  22.781  1.00 80.88           N  
ATOM   3940  CZ  ARG A 503     -19.297 146.625  22.797  1.00 80.88           C  
ATOM   3941  N   ALA A 504     -13.078 149.000  19.906  1.00 77.88           N  
ATOM   3942  CA  ALA A 504     -11.758 149.625  20.219  1.00 77.88           C  
ATOM   3943  C   ALA A 504     -11.117 150.250  18.984  1.00 77.88           C  
ATOM   3944  CB  ALA A 504     -10.859 148.500  20.781  1.00 77.88           C  
ATOM   3945  O   ALA A 504     -10.453 151.250  19.078  1.00 77.88           O  
ATOM   3946  N   ARG A 505     -11.406 149.625  17.906  1.00 77.38           N  
ATOM   3947  CA  ARG A 505     -10.875 150.250  16.672  1.00 77.38           C  
ATOM   3948  C   ARG A 505     -11.609 151.500  16.281  1.00 77.38           C  
ATOM   3949  CB  ARG A 505     -10.992 149.250  15.539  1.00 77.38           C  
ATOM   3950  O   ARG A 505     -11.000 152.375  15.734  1.00 77.38           O  
ATOM   3951  CG  ARG A 505      -9.711 148.375  15.281  1.00 77.38           C  
ATOM   3952  CD  ARG A 505      -9.867 147.375  14.133  1.00 77.38           C  
ATOM   3953  NE  ARG A 505      -8.617 146.750  13.844  1.00 77.38           N  
ATOM   3954  NH1 ARG A 505      -9.523 145.375  12.250  1.00 77.38           N  
ATOM   3955  NH2 ARG A 505      -7.301 145.125  12.773  1.00 77.38           N  
ATOM   3956  CZ  ARG A 505      -8.484 145.750  12.953  1.00 77.38           C  
ATOM   3957  N   ASN A 506     -12.961 151.750  16.609  1.00 74.88           N  
ATOM   3958  CA  ASN A 506     -13.750 152.875  16.203  1.00 74.88           C  
ATOM   3959  C   ASN A 506     -13.727 154.000  17.266  1.00 74.88           C  
ATOM   3960  CB  ASN A 506     -15.195 152.500  15.906  1.00 74.88           C  
ATOM   3961  O   ASN A 506     -14.383 155.125  17.109  1.00 74.88           O  
ATOM   3962  CG  ASN A 506     -15.312 151.750  14.617  1.00 74.88           C  
ATOM   3963  ND2 ASN A 506     -16.469 151.125  14.414  1.00 74.88           N  
ATOM   3964  OD1 ASN A 506     -14.383 151.625  13.812  1.00 74.88           O  
ATOM   3965  N   ARG A 507     -13.086 154.000  18.438  1.00 66.75           N  
ATOM   3966  CA  ARG A 507     -12.945 155.125  19.375  1.00 66.75           C  
ATOM   3967  C   ARG A 507     -11.961 156.125  18.844  1.00 66.75           C  
ATOM   3968  CB  ARG A 507     -12.484 154.625  20.750  1.00 66.75           C  
ATOM   3969  O   ARG A 507     -10.922 155.750  18.281  1.00 66.75           O  
ATOM   3970  CG  ARG A 507     -13.398 155.000  21.891  1.00 66.75           C  
ATOM   3971  CD  ARG A 507     -12.906 154.500  23.219  1.00 66.75           C  
ATOM   3972  NE  ARG A 507     -13.812 154.875  24.312  1.00 66.75           N  
ATOM   3973  NH1 ARG A 507     -12.445 154.000  25.984  1.00 66.75           N  
ATOM   3974  NH2 ARG A 507     -14.477 155.000  26.516  1.00 66.75           N  
ATOM   3975  CZ  ARG A 507     -13.578 154.625  25.594  1.00 66.75           C  
ATOM   3976  N   VAL A 508     -12.352 157.500  18.656  1.00 65.38           N  
ATOM   3977  CA  VAL A 508     -11.547 158.750  18.312  1.00 65.38           C  
ATOM   3978  C   VAL A 508     -10.969 159.375  19.594  1.00 65.38           C  
ATOM   3979  CB  VAL A 508     -12.367 159.750  17.547  1.00 65.38           C  
ATOM   3980  O   VAL A 508     -11.711 159.625  20.531  1.00 65.38           O  
ATOM   3981  CG1 VAL A 508     -11.484 161.000  17.141  1.00 65.38           C  
ATOM   3982  CG2 VAL A 508     -13.016 159.125  16.312  1.00 65.38           C  
ATOM   3983  N   PRO A 509      -9.297 159.500  19.906  1.00 61.62           N  
ATOM   3984  CA  PRO A 509      -8.117 159.000  19.234  1.00 61.62           C  
ATOM   3985  C   PRO A 509      -7.934 157.500  19.484  1.00 61.62           C  
ATOM   3986  CB  PRO A 509      -6.965 159.750  19.859  1.00 61.62           C  
ATOM   3987  O   PRO A 509      -8.414 157.000  20.484  1.00 61.62           O  
ATOM   3988  CG  PRO A 509      -7.586 160.500  21.000  1.00 61.62           C  
ATOM   3989  CD  PRO A 509      -9.062 160.250  21.000  1.00 61.62           C  
ATOM   3990  N   ALA A 510      -7.422 156.625  18.578  1.00 61.03           N  
ATOM   3991  CA  ALA A 510      -7.266 155.125  18.578  1.00 61.03           C  
ATOM   3992  C   ALA A 510      -6.289 154.750  19.672  1.00 61.03           C  
ATOM   3993  CB  ALA A 510      -6.793 154.625  17.219  1.00 61.03           C  
ATOM   3994  O   ALA A 510      -5.199 155.250  19.797  1.00 61.03           O  
ATOM   3995  N   ASP A 511      -6.688 154.250  20.844  1.00 68.88           N  
ATOM   3996  CA  ASP A 511      -5.750 153.750  21.844  1.00 68.88           C  
ATOM   3997  C   ASP A 511      -5.219 152.375  21.438  1.00 68.88           C  
ATOM   3998  CB  ASP A 511      -6.414 153.625  23.219  1.00 68.88           C  
ATOM   3999  O   ASP A 511      -5.949 151.375  21.500  1.00 68.88           O  
ATOM   4000  CG  ASP A 511      -5.426 153.375  24.344  1.00 68.88           C  
ATOM   4001  OD1 ASP A 511      -4.262 153.000  24.047  1.00 68.88           O  
ATOM   4002  OD2 ASP A 511      -5.820 153.500  25.516  1.00 68.88           O  
ATOM   4003  N   PRO A 512      -3.973 152.250  20.766  1.00 75.19           N  
ATOM   4004  CA  PRO A 512      -3.309 151.000  20.281  1.00 75.19           C  
ATOM   4005  C   PRO A 512      -3.246 149.875  21.344  1.00 75.19           C  
ATOM   4006  CB  PRO A 512      -1.905 151.500  19.922  1.00 75.19           C  
ATOM   4007  O   PRO A 512      -3.332 148.750  21.016  1.00 75.19           O  
ATOM   4008  CG  PRO A 512      -1.913 153.000  20.234  1.00 75.19           C  
ATOM   4009  CD  PRO A 512      -3.227 153.250  20.875  1.00 75.19           C  
ATOM   4010  N   ALA A 513      -3.033 150.250  22.641  1.00 76.44           N  
ATOM   4011  CA  ALA A 513      -2.912 149.250  23.703  1.00 76.44           C  
ATOM   4012  C   ALA A 513      -4.215 148.500  23.891  1.00 76.44           C  
ATOM   4013  CB  ALA A 513      -2.514 149.875  25.016  1.00 76.44           C  
ATOM   4014  O   ALA A 513      -4.203 147.250  24.062  1.00 76.44           O  
ATOM   4015  N   ARG A 514      -5.270 149.125  23.703  1.00 75.75           N  
ATOM   4016  CA  ARG A 514      -6.586 148.500  23.859  1.00 75.75           C  
ATOM   4017  C   ARG A 514      -6.910 147.625  22.656  1.00 75.75           C  
ATOM   4018  CB  ARG A 514      -7.664 149.625  24.016  1.00 75.75           C  
ATOM   4019  O   ARG A 514      -7.504 146.625  22.812  1.00 75.75           O  
ATOM   4020  CG  ARG A 514      -8.219 149.750  25.422  1.00 75.75           C  
ATOM   4021  CD  ARG A 514      -9.336 150.750  25.516  1.00 75.75           C  
ATOM   4022  NE  ARG A 514      -9.867 150.875  26.875  1.00 75.75           N  
ATOM   4023  NH1 ARG A 514     -11.312 152.625  26.391  1.00 75.75           N  
ATOM   4024  NH2 ARG A 514     -11.211 151.750  28.516  1.00 75.75           N  
ATOM   4025  CZ  ARG A 514     -10.797 151.750  27.250  1.00 75.75           C  
ATOM   4026  N   VAL A 515      -6.410 148.000  21.469  1.00 77.31           N  
ATOM   4027  CA  VAL A 515      -6.586 147.250  20.266  1.00 77.31           C  
ATOM   4028  C   VAL A 515      -5.777 146.000  20.391  1.00 77.31           C  
ATOM   4029  CB  VAL A 515      -6.172 148.000  19.000  1.00 77.31           C  
ATOM   4030  O   VAL A 515      -6.266 144.875  20.062  1.00 77.31           O  
ATOM   4031  CG1 VAL A 515      -6.180 147.125  17.781  1.00 77.31           C  
ATOM   4032  CG2 VAL A 515      -7.098 149.250  18.766  1.00 77.31           C  
ATOM   4033  N   SER A 516      -4.566 146.125  20.922  1.00 80.00           N  
ATOM   4034  CA  SER A 516      -3.693 144.875  21.094  1.00 80.00           C  
ATOM   4035  C   SER A 516      -4.273 143.875  22.109  1.00 80.00           C  
ATOM   4036  CB  SER A 516      -2.299 145.375  21.547  1.00 80.00           C  
ATOM   4037  O   SER A 516      -4.230 142.750  21.906  1.00 80.00           O  
ATOM   4038  OG  SER A 516      -2.096 145.125  22.922  1.00 80.00           O  
ATOM   4039  N   GLN A 517      -4.832 144.375  23.156  1.00 79.62           N  
ATOM   4040  CA  GLN A 517      -5.430 143.500  24.203  1.00 79.62           C  
ATOM   4041  C   GLN A 517      -6.695 142.875  23.688  1.00 79.62           C  
ATOM   4042  CB  GLN A 517      -5.746 144.375  25.438  1.00 79.62           C  
ATOM   4043  O   GLN A 517      -6.914 141.750  23.953  1.00 79.62           O  
ATOM   4044  CG  GLN A 517      -6.121 143.625  26.656  1.00 79.62           C  
ATOM   4045  CD  GLN A 517      -4.980 142.750  27.156  1.00 79.62           C  
ATOM   4046  NE2 GLN A 517      -5.312 141.625  27.875  1.00 79.62           N  
ATOM   4047  OE1 GLN A 517      -3.807 143.000  26.891  1.00 79.62           O  
ATOM   4048  N   ALA A 518      -7.387 143.625  22.844  1.00 79.12           N  
ATOM   4049  CA  ALA A 518      -8.594 143.125  22.266  1.00 79.12           C  
ATOM   4050  C   ALA A 518      -8.258 142.000  21.250  1.00 79.12           C  
ATOM   4051  CB  ALA A 518      -9.430 144.125  21.594  1.00 79.12           C  
ATOM   4052  O   ALA A 518      -8.945 141.000  21.188  1.00 79.12           O  
ATOM   4053  N   ARG A 519      -7.148 142.125  20.562  1.00 80.12           N  
ATOM   4054  CA  ARG A 519      -6.656 141.125  19.641  1.00 80.12           C  
ATOM   4055  C   ARG A 519      -6.199 139.875  20.391  1.00 80.12           C  
ATOM   4056  CB  ARG A 519      -5.512 141.750  18.781  1.00 80.12           C  
ATOM   4057  O   ARG A 519      -6.438 138.750  19.938  1.00 80.12           O  
ATOM   4058  CG  ARG A 519      -5.527 141.250  17.344  1.00 80.12           C  
ATOM   4059  CD  ARG A 519      -4.410 141.875  16.531  1.00 80.12           C  
ATOM   4060  NE  ARG A 519      -4.910 142.375  15.266  1.00 80.12           N  
ATOM   4061  NH1 ARG A 519      -2.854 143.125  14.539  1.00 80.12           N  
ATOM   4062  NH2 ARG A 519      -4.719 143.500  13.242  1.00 80.12           N  
ATOM   4063  CZ  ARG A 519      -4.160 143.000  14.352  1.00 80.12           C  
ATOM   4064  N   TYR A 520      -5.516 140.125  21.516  1.00 82.38           N  
ATOM   4065  CA  TYR A 520      -5.074 139.000  22.359  1.00 82.38           C  
ATOM   4066  C   TYR A 520      -6.262 138.250  22.906  1.00 82.38           C  
ATOM   4067  CB  TYR A 520      -4.223 139.625  23.531  1.00 82.38           C  
ATOM   4068  O   TYR A 520      -6.266 137.000  22.859  1.00 82.38           O  
ATOM   4069  CG  TYR A 520      -3.756 138.500  24.469  1.00 82.38           C  
ATOM   4070  CD1 TYR A 520      -4.395 138.250  25.688  1.00 82.38           C  
ATOM   4071  CD2 TYR A 520      -2.674 137.625  24.141  1.00 82.38           C  
ATOM   4072  CE1 TYR A 520      -3.969 137.250  26.562  1.00 82.38           C  
ATOM   4073  CE2 TYR A 520      -2.236 136.625  25.016  1.00 82.38           C  
ATOM   4074  OH  TYR A 520      -2.461 135.500  27.078  1.00 82.38           O  
ATOM   4075  CZ  TYR A 520      -2.889 136.500  26.219  1.00 82.38           C  
ATOM   4076  N   ASN A 521      -7.336 138.875  23.234  1.00 79.31           N  
ATOM   4077  CA  ASN A 521      -8.539 138.250  23.750  1.00 79.31           C  
ATOM   4078  C   ASN A 521      -9.266 137.500  22.656  1.00 79.31           C  
ATOM   4079  CB  ASN A 521      -9.484 139.375  24.359  1.00 79.31           C  
ATOM   4080  O   ASN A 521      -9.758 136.375  22.922  1.00 79.31           O  
ATOM   4081  CG  ASN A 521      -8.922 140.000  25.625  1.00 79.31           C  
ATOM   4082  ND2 ASN A 521      -9.555 141.000  26.094  1.00 79.31           N  
ATOM   4083  OD1 ASN A 521      -7.926 139.500  26.172  1.00 79.31           O  
ATOM   4084  N   LEU A 522      -9.211 138.000  21.453  1.00 81.00           N  
ATOM   4085  CA  LEU A 522      -9.812 137.375  20.328  1.00 81.00           C  
ATOM   4086  C   LEU A 522      -9.055 136.125  20.000  1.00 81.00           C  
ATOM   4087  CB  LEU A 522      -9.836 138.250  19.094  1.00 81.00           C  
ATOM   4088  O   LEU A 522      -9.664 135.000  19.766  1.00 81.00           O  
ATOM   4089  CG  LEU A 522     -10.438 137.625  17.812  1.00 81.00           C  
ATOM   4090  CD1 LEU A 522     -11.930 137.500  18.000  1.00 81.00           C  
ATOM   4091  CD2 LEU A 522     -10.188 138.625  16.625  1.00 81.00           C  
ATOM   4092  N   ASN A 523      -7.734 136.125  20.016  1.00 82.06           N  
ATOM   4093  CA  ASN A 523      -6.910 135.000  19.750  1.00 82.06           C  
ATOM   4094  C   ASN A 523      -7.141 133.875  20.797  1.00 82.06           C  
ATOM   4095  CB  ASN A 523      -5.430 135.375  19.703  1.00 82.06           C  
ATOM   4096  O   ASN A 523      -7.207 132.750  20.453  1.00 82.06           O  
ATOM   4097  CG  ASN A 523      -4.809 135.125  18.344  1.00 82.06           C  
ATOM   4098  ND2 ASN A 523      -3.539 135.500  18.203  1.00 82.06           N  
ATOM   4099  OD1 ASN A 523      -5.461 134.625  17.438  1.00 82.06           O  
ATOM   4100  N   ASN A 524      -7.297 134.250  22.078  1.00 80.94           N  
ATOM   4101  CA  ASN A 524      -7.551 133.250  23.141  1.00 80.94           C  
ATOM   4102  C   ASN A 524      -8.922 132.625  23.000  1.00 80.94           C  
ATOM   4103  CB  ASN A 524      -7.414 134.000  24.516  1.00 80.94           C  
ATOM   4104  O   ASN A 524      -9.062 131.500  23.188  1.00 80.94           O  
ATOM   4105  CG  ASN A 524      -5.996 133.875  25.047  1.00 80.94           C  
ATOM   4106  ND2 ASN A 524      -5.746 134.625  26.125  1.00 80.94           N  
ATOM   4107  OD1 ASN A 524      -5.137 133.250  24.500  1.00 80.94           O  
ATOM   4108  N   ALA A 525      -9.867 133.500  22.594  1.00 81.69           N  
ATOM   4109  CA  ALA A 525     -11.219 133.000  22.391  1.00 81.69           C  
ATOM   4110  C   ALA A 525     -11.273 132.000  21.219  1.00 81.69           C  
ATOM   4111  CB  ALA A 525     -12.188 134.125  22.156  1.00 81.69           C  
ATOM   4112  O   ALA A 525     -11.969 131.000  21.281  1.00 81.69           O  
ATOM   4113  N   GLN A 526     -10.531 132.250  20.172  1.00 84.00           N  
ATOM   4114  CA  GLN A 526     -10.453 131.375  19.016  1.00 84.00           C  
ATOM   4115  C   GLN A 526      -9.789 130.125  19.391  1.00 84.00           C  
ATOM   4116  CB  GLN A 526      -9.688 132.000  17.875  1.00 84.00           C  
ATOM   4117  O   GLN A 526     -10.188 129.000  18.891  1.00 84.00           O  
ATOM   4118  CG  GLN A 526     -10.539 133.000  17.047  1.00 84.00           C  
ATOM   4119  CD  GLN A 526      -9.742 133.750  15.945  1.00 84.00           C  
ATOM   4120  NE2 GLN A 526     -10.445 134.250  14.953  1.00 84.00           N  
ATOM   4121  OE1 GLN A 526      -8.508 133.750  15.984  1.00 84.00           O  
ATOM   4122  N   ASN A 527      -8.820 130.125  20.234  1.00 84.00           N  
ATOM   4123  CA  ASN A 527      -8.164 128.875  20.719  1.00 84.00           C  
ATOM   4124  C   ASN A 527      -9.109 128.000  21.562  1.00 84.00           C  
ATOM   4125  CB  ASN A 527      -6.910 129.250  21.531  1.00 84.00           C  
ATOM   4126  O   ASN A 527      -9.133 126.812  21.422  1.00 84.00           O  
ATOM   4127  CG  ASN A 527      -5.660 129.250  20.672  1.00 84.00           C  
ATOM   4128  ND2 ASN A 527      -4.598 129.875  21.203  1.00 84.00           N  
ATOM   4129  OD1 ASN A 527      -5.648 128.875  19.547  1.00 84.00           O  
ATOM   4130  N   ASP A 528      -9.883 128.750  22.391  1.00 81.62           N  
ATOM   4131  CA  ASP A 528     -10.867 128.000  23.219  1.00 81.62           C  
ATOM   4132  C   ASP A 528     -11.930 127.312  22.359  1.00 81.62           C  
ATOM   4133  CB  ASP A 528     -11.523 129.000  24.203  1.00 81.62           C  
ATOM   4134  O   ASP A 528     -12.344 126.188  22.656  1.00 81.62           O  
ATOM   4135  CG  ASP A 528     -10.594 129.375  25.312  1.00 81.62           C  
ATOM   4136  OD1 ASP A 528      -9.539 128.750  25.516  1.00 81.62           O  
ATOM   4137  OD2 ASP A 528     -10.922 130.375  26.000  1.00 81.62           O  
ATOM   4138  N   LEU A 529     -12.312 127.938  21.281  1.00 82.75           N  
ATOM   4139  CA  LEU A 529     -13.266 127.375  20.328  1.00 82.75           C  
ATOM   4140  C   LEU A 529     -12.680 126.125  19.672  1.00 82.75           C  
ATOM   4141  CB  LEU A 529     -13.656 128.375  19.266  1.00 82.75           C  
ATOM   4142  O   LEU A 529     -13.359 125.062  19.562  1.00 82.75           O  
ATOM   4143  CG  LEU A 529     -14.656 127.938  18.203  1.00 82.75           C  
ATOM   4144  CD1 LEU A 529     -16.016 127.625  18.844  1.00 82.75           C  
ATOM   4145  CD2 LEU A 529     -14.789 129.000  17.094  1.00 82.75           C  
ATOM   4146  N   ARG A 530     -11.430 126.188  19.250  1.00 85.50           N  
ATOM   4147  CA  ARG A 530     -10.758 125.062  18.625  1.00 85.50           C  
ATOM   4148  C   ARG A 530     -10.695 123.875  19.578  1.00 85.50           C  
ATOM   4149  CB  ARG A 530      -9.352 125.438  18.172  1.00 85.50           C  
ATOM   4150  O   ARG A 530     -10.891 122.750  19.172  1.00 85.50           O  
ATOM   4151  CG  ARG A 530      -9.180 125.500  16.656  1.00 85.50           C  
ATOM   4152  CD  ARG A 530      -7.754 125.812  16.266  1.00 85.50           C  
ATOM   4153  NE  ARG A 530      -7.691 126.375  14.914  1.00 85.50           N  
ATOM   4154  NH1 ARG A 530      -5.422 126.812  14.969  1.00 85.50           N  
ATOM   4155  NH2 ARG A 530      -6.645 127.375  13.109  1.00 85.50           N  
ATOM   4156  CZ  ARG A 530      -6.586 126.875  14.336  1.00 85.50           C  
ATOM   4157  N   ASN A 531     -10.398 124.125  20.828  1.00 83.19           N  
ATOM   4158  CA  ASN A 531     -10.312 123.062  21.844  1.00 83.19           C  
ATOM   4159  C   ASN A 531     -11.672 122.438  22.109  1.00 83.19           C  
ATOM   4160  CB  ASN A 531      -9.719 123.625  23.141  1.00 83.19           C  
ATOM   4161  O   ASN A 531     -11.773 121.188  22.234  1.00 83.19           O  
ATOM   4162  CG  ASN A 531      -8.219 123.812  23.062  1.00 83.19           C  
ATOM   4163  ND2 ASN A 531      -7.668 124.562  24.031  1.00 83.19           N  
ATOM   4164  OD1 ASN A 531      -7.562 123.312  22.141  1.00 83.19           O  
ATOM   4165  N   ALA A 532     -12.656 123.312  22.141  1.00 83.50           N  
ATOM   4166  CA  ALA A 532     -14.016 122.812  22.375  1.00 83.50           C  
ATOM   4167  C   ALA A 532     -14.492 121.938  21.219  1.00 83.50           C  
ATOM   4168  CB  ALA A 532     -14.961 124.000  22.594  1.00 83.50           C  
ATOM   4169  O   ALA A 532     -15.148 120.938  21.422  1.00 83.50           O  
ATOM   4170  N   GLU A 533     -14.188 122.250  20.016  1.00 84.00           N  
ATOM   4171  CA  GLU A 533     -14.531 121.500  18.828  1.00 84.00           C  
ATOM   4172  C   GLU A 533     -13.805 120.188  18.828  1.00 84.00           C  
ATOM   4173  CB  GLU A 533     -14.188 122.312  17.562  1.00 84.00           C  
ATOM   4174  O   GLU A 533     -14.391 119.125  18.453  1.00 84.00           O  
ATOM   4175  CG  GLU A 533     -15.266 123.250  17.141  1.00 84.00           C  
ATOM   4176  CD  GLU A 533     -14.867 124.125  15.953  1.00 84.00           C  
ATOM   4177  OE1 GLU A 533     -15.750 124.812  15.359  1.00 84.00           O  
ATOM   4178  OE2 GLU A 533     -13.664 124.125  15.609  1.00 84.00           O  
ATOM   4179  N   ALA A 534     -12.555 120.188  19.203  1.00 85.12           N  
ATOM   4180  CA  ALA A 534     -11.781 118.938  19.297  1.00 85.12           C  
ATOM   4181  C   ALA A 534     -12.383 118.000  20.312  1.00 85.12           C  
ATOM   4182  CB  ALA A 534     -10.328 119.250  19.656  1.00 85.12           C  
ATOM   4183  O   ALA A 534     -12.445 116.812  20.078  1.00 85.12           O  
ATOM   4184  N   GLU A 535     -12.812 118.500  21.391  1.00 83.19           N  
ATOM   4185  CA  GLU A 535     -13.453 117.688  22.422  1.00 83.19           C  
ATOM   4186  C   GLU A 535     -14.781 117.125  21.938  1.00 83.19           C  
ATOM   4187  CB  GLU A 535     -13.664 118.500  23.703  1.00 83.19           C  
ATOM   4188  O   GLU A 535     -15.094 115.938  22.203  1.00 83.19           O  
ATOM   4189  CG  GLU A 535     -13.977 117.688  24.922  1.00 83.19           C  
ATOM   4190  CD  GLU A 535     -12.859 116.688  25.297  1.00 83.19           C  
ATOM   4191  OE1 GLU A 535     -13.055 115.875  26.203  1.00 83.19           O  
ATOM   4192  OE2 GLU A 535     -11.773 116.812  24.672  1.00 83.19           O  
ATOM   4193  N   LYS A 536     -15.555 117.938  21.219  1.00 82.69           N  
ATOM   4194  CA  LYS A 536     -16.797 117.438  20.625  1.00 82.69           C  
ATOM   4195  C   LYS A 536     -16.531 116.250  19.672  1.00 82.69           C  
ATOM   4196  CB  LYS A 536     -17.516 118.562  19.875  1.00 82.69           C  
ATOM   4197  O   LYS A 536     -17.250 115.250  19.719  1.00 82.69           O  
ATOM   4198  CG  LYS A 536     -18.859 118.188  19.297  1.00 82.69           C  
ATOM   4199  CD  LYS A 536     -19.438 119.250  18.422  1.00 82.69           C  
ATOM   4200  CE  LYS A 536     -20.656 118.812  17.641  1.00 82.69           C  
ATOM   4201  NZ  LYS A 536     -21.109 119.812  16.641  1.00 82.69           N  
ATOM   4202  N   ASN A 537     -15.578 116.438  18.844  1.00 83.25           N  
ATOM   4203  CA  ASN A 537     -15.227 115.375  17.906  1.00 83.25           C  
ATOM   4204  C   ASN A 537     -14.844 114.062  18.625  1.00 83.25           C  
ATOM   4205  CB  ASN A 537     -14.094 115.812  16.984  1.00 83.25           C  
ATOM   4206  O   ASN A 537     -15.211 113.000  18.188  1.00 83.25           O  
ATOM   4207  CG  ASN A 537     -14.586 116.625  15.805  1.00 83.25           C  
ATOM   4208  ND2 ASN A 537     -13.664 117.250  15.094  1.00 83.25           N  
ATOM   4209  OD1 ASN A 537     -15.789 116.625  15.523  1.00 83.25           O  
ATOM   4210  N   ARG A 538     -14.070 114.188  19.703  1.00 84.81           N  
ATOM   4211  CA  ARG A 538     -13.672 113.000  20.484  1.00 84.81           C  
ATOM   4212  C   ARG A 538     -14.891 112.312  21.078  1.00 84.81           C  
ATOM   4213  CB  ARG A 538     -12.711 113.438  21.609  1.00 84.81           C  
ATOM   4214  O   ARG A 538     -14.969 111.062  21.078  1.00 84.81           O  
ATOM   4215  CG  ARG A 538     -11.336 112.750  21.516  1.00 84.81           C  
ATOM   4216  CD  ARG A 538     -10.469 113.125  22.703  1.00 84.81           C  
ATOM   4217  NE  ARG A 538      -9.055 112.875  22.438  1.00 84.81           N  
ATOM   4218  NH1 ARG A 538      -8.312 113.625  24.484  1.00 84.81           N  
ATOM   4219  NH2 ARG A 538      -6.816 112.812  22.938  1.00 84.81           N  
ATOM   4220  CZ  ARG A 538      -8.062 113.125  23.297  1.00 84.81           C  
ATOM   4221  N   GLN A 539     -15.812 113.062  21.562  1.00 84.44           N  
ATOM   4222  CA  GLN A 539     -17.016 112.500  22.172  1.00 84.44           C  
ATOM   4223  C   GLN A 539     -17.922 111.875  21.109  1.00 84.44           C  
ATOM   4224  CB  GLN A 539     -17.797 113.625  22.922  1.00 84.44           C  
ATOM   4225  O   GLN A 539     -18.578 110.875  21.391  1.00 84.44           O  
ATOM   4226  CG  GLN A 539     -17.094 114.125  24.172  1.00 84.44           C  
ATOM   4227  CD  GLN A 539     -16.984 113.062  25.250  1.00 84.44           C  
ATOM   4228  NE2 GLN A 539     -16.203 113.312  26.281  1.00 84.44           N  
ATOM   4229  OE1 GLN A 539     -17.609 112.000  25.172  1.00 84.44           O  
ATOM   4230  N   GLU A 540     -17.969 112.375  19.891  1.00 83.38           N  
ATOM   4231  CA  GLU A 540     -18.688 111.750  18.781  1.00 83.38           C  
ATOM   4232  C   GLU A 540     -18.141 110.375  18.453  1.00 83.38           C  
ATOM   4233  CB  GLU A 540     -18.625 112.625  17.531  1.00 83.38           C  
ATOM   4234  O   GLU A 540     -18.891 109.438  18.203  1.00 83.38           O  
ATOM   4235  CG  GLU A 540     -19.828 113.562  17.359  1.00 83.38           C  
ATOM   4236  CD  GLU A 540     -19.719 114.500  16.172  1.00 83.38           C  
ATOM   4237  OE1 GLU A 540     -20.688 115.250  15.875  1.00 83.38           O  
ATOM   4238  OE2 GLU A 540     -18.641 114.500  15.539  1.00 83.38           O  
ATOM   4239  N   GLN A 541     -16.812 110.312  18.469  1.00 84.81           N  
ATOM   4240  CA  GLN A 541     -16.172 109.000  18.219  1.00 84.81           C  
ATOM   4241  C   GLN A 541     -16.516 108.000  19.297  1.00 84.81           C  
ATOM   4242  CB  GLN A 541     -14.656 109.188  18.109  1.00 84.81           C  
ATOM   4243  O   GLN A 541     -16.688 106.812  19.031  1.00 84.81           O  
ATOM   4244  CG  GLN A 541     -14.102 108.938  16.703  1.00 84.81           C  
ATOM   4245  CD  GLN A 541     -12.656 109.375  16.578  1.00 84.81           C  
ATOM   4246  NE2 GLN A 541     -12.094 109.250  15.375  1.00 84.81           N  
ATOM   4247  OE1 GLN A 541     -12.039 109.875  17.547  1.00 84.81           O  
ATOM   4248  N   GLN A 542     -16.578 108.438  20.500  1.00 83.50           N  
ATOM   4249  CA  GLN A 542     -16.938 107.562  21.609  1.00 83.50           C  
ATOM   4250  C   GLN A 542     -18.375 107.062  21.500  1.00 83.50           C  
ATOM   4251  CB  GLN A 542     -16.750 108.312  22.938  1.00 83.50           C  
ATOM   4252  O   GLN A 542     -18.656 105.875  21.812  1.00 83.50           O  
ATOM   4253  CG  GLN A 542     -16.141 107.438  24.047  1.00 83.50           C  
ATOM   4254  CD  GLN A 542     -15.672 108.250  25.234  1.00 83.50           C  
ATOM   4255  NE2 GLN A 542     -15.141 107.562  26.250  1.00 83.50           N  
ATOM   4256  OE1 GLN A 542     -15.797 109.438  25.250  1.00 83.50           O  
ATOM   4257  N   VAL A 543     -19.312 107.875  21.109  1.00 83.25           N  
ATOM   4258  CA  VAL A 543     -20.703 107.500  20.875  1.00 83.25           C  
ATOM   4259  C   VAL A 543     -20.766 106.438  19.766  1.00 83.25           C  
ATOM   4260  CB  VAL A 543     -21.578 108.688  20.500  1.00 83.25           C  
ATOM   4261  O   VAL A 543     -21.484 105.438  19.891  1.00 83.25           O  
ATOM   4262  CG1 VAL A 543     -22.922 108.250  19.938  1.00 83.25           C  
ATOM   4263  CG2 VAL A 543     -21.781 109.625  21.719  1.00 83.25           C  
ATOM   4264  N   GLU A 544     -19.969 106.688  18.672  1.00 83.19           N  
ATOM   4265  CA  GLU A 544     -19.938 105.688  17.562  1.00 83.19           C  
ATOM   4266  C   GLU A 544     -19.438 104.312  18.047  1.00 83.19           C  
ATOM   4267  CB  GLU A 544     -19.047 106.188  16.438  1.00 83.19           C  
ATOM   4268  O   GLU A 544     -20.000 103.312  17.672  1.00 83.19           O  
ATOM   4269  CG  GLU A 544     -19.469 105.750  15.055  1.00 83.19           C  
ATOM   4270  CD  GLU A 544     -18.609 106.250  13.930  1.00 83.19           C  
ATOM   4271  OE1 GLU A 544     -18.812 105.875  12.758  1.00 83.19           O  
ATOM   4272  OE2 GLU A 544     -17.703 107.125  14.227  1.00 83.19           O  
ATOM   4273  N   ASN A 545     -18.375 104.312  18.812  1.00 82.56           N  
ATOM   4274  CA  ASN A 545     -17.812 103.062  19.344  1.00 82.56           C  
ATOM   4275  C   ASN A 545     -18.797 102.375  20.250  1.00 82.56           C  
ATOM   4276  CB  ASN A 545     -16.500 103.375  20.078  1.00 82.56           C  
ATOM   4277  O   ASN A 545     -18.922 101.125  20.219  1.00 82.56           O  
ATOM   4278  CG  ASN A 545     -15.352 103.625  19.125  1.00 82.56           C  
ATOM   4279  ND2 ASN A 545     -14.242 104.125  19.672  1.00 82.56           N  
ATOM   4280  OD1 ASN A 545     -15.445 103.375  17.922  1.00 82.56           O  
ATOM   4281  N   SER A 546     -19.422 103.125  21.078  1.00 82.44           N  
ATOM   4282  CA  SER A 546     -20.406 102.562  22.016  1.00 82.44           C  
ATOM   4283  C   SER A 546     -21.609 102.000  21.266  1.00 82.44           C  
ATOM   4284  CB  SER A 546     -20.859 103.625  23.016  1.00 82.44           C  
ATOM   4285  O   SER A 546     -22.172 101.000  21.641  1.00 82.44           O  
ATOM   4286  OG  SER A 546     -19.766 104.125  23.781  1.00 82.44           O  
ATOM   4287  N   GLU A 547     -22.094 102.625  20.219  1.00 83.75           N  
ATOM   4288  CA  GLU A 547     -23.188 102.188  19.391  1.00 83.75           C  
ATOM   4289  C   GLU A 547     -22.812 100.812  18.719  1.00 83.75           C  
ATOM   4290  CB  GLU A 547     -23.562 103.188  18.328  1.00 83.75           C  
ATOM   4291  O   GLU A 547     -23.641  99.938  18.625  1.00 83.75           O  
ATOM   4292  CG  GLU A 547     -24.609 104.188  18.781  1.00 83.75           C  
ATOM   4293  CD  GLU A 547     -24.922 105.250  17.750  1.00 83.75           C  
ATOM   4294  OE1 GLU A 547     -25.891 106.000  17.938  1.00 83.75           O  
ATOM   4295  OE2 GLU A 547     -24.188 105.312  16.734  1.00 83.75           O  
ATOM   4296  N   LYS A 548     -21.594 100.812  18.234  1.00 85.75           N  
ATOM   4297  CA  LYS A 548     -21.125  99.562  17.625  1.00 85.75           C  
ATOM   4298  C   LYS A 548     -21.141  98.375  18.625  1.00 85.75           C  
ATOM   4299  CB  LYS A 548     -19.703  99.750  17.062  1.00 85.75           C  
ATOM   4300  O   LYS A 548     -21.531  97.312  18.297  1.00 85.75           O  
ATOM   4301  CG  LYS A 548     -19.547  99.250  15.625  1.00 85.75           C  
ATOM   4302  CD  LYS A 548     -18.109  99.438  15.133  1.00 85.75           C  
ATOM   4303  CE  LYS A 548     -17.953  98.938  13.703  1.00 85.75           C  
ATOM   4304  NZ  LYS A 548     -16.547  99.125  13.227  1.00 85.75           N  
ATOM   4305  N   ARG A 549     -20.719  98.625  19.797  1.00 83.38           N  
ATOM   4306  CA  ARG A 549     -20.688  97.625  20.859  1.00 83.38           C  
ATOM   4307  C   ARG A 549     -22.094  97.188  21.203  1.00 83.38           C  
ATOM   4308  CB  ARG A 549     -20.000  98.188  22.109  1.00 83.38           C  
ATOM   4309  O   ARG A 549     -22.328  95.938  21.391  1.00 83.38           O  
ATOM   4310  CG  ARG A 549     -19.547  97.062  23.078  1.00 83.38           C  
ATOM   4311  CD  ARG A 549     -18.062  97.188  23.406  1.00 83.38           C  
ATOM   4312  NE  ARG A 549     -17.656  96.188  24.391  1.00 83.38           N  
ATOM   4313  NH1 ARG A 549     -15.391  96.625  24.203  1.00 83.38           N  
ATOM   4314  NH2 ARG A 549     -16.125  95.000  25.641  1.00 83.38           N  
ATOM   4315  CZ  ARG A 549     -16.391  95.938  24.734  1.00 83.38           C  
ATOM   4316  N   VAL A 550     -23.062  98.062  21.359  1.00 83.50           N  
ATOM   4317  CA  VAL A 550     -24.469  97.750  21.641  1.00 83.50           C  
ATOM   4318  C   VAL A 550     -25.031  96.875  20.500  1.00 83.50           C  
ATOM   4319  CB  VAL A 550     -25.312  99.000  21.859  1.00 83.50           C  
ATOM   4320  O   VAL A 550     -25.734  95.938  20.734  1.00 83.50           O  
ATOM   4321  CG1 VAL A 550     -26.797  98.688  21.859  1.00 83.50           C  
ATOM   4322  CG2 VAL A 550     -24.922  99.688  23.156  1.00 83.50           C  
ATOM   4323  N   SER A 551     -24.703  97.250  19.250  1.00 83.81           N  
ATOM   4324  CA  SER A 551     -25.172  96.500  18.094  1.00 83.81           C  
ATOM   4325  C   SER A 551     -24.625  95.125  18.078  1.00 83.81           C  
ATOM   4326  CB  SER A 551     -24.781  97.250  16.797  1.00 83.81           C  
ATOM   4327  O   SER A 551     -25.359  94.125  17.797  1.00 83.81           O  
ATOM   4328  OG  SER A 551     -25.234  96.500  15.664  1.00 83.81           O  
ATOM   4329  N   GLU A 552     -23.406  94.875  18.375  1.00 84.19           N  
ATOM   4330  CA  GLU A 552     -22.766  93.562  18.438  1.00 84.19           C  
ATOM   4331  C   GLU A 552     -23.406  92.750  19.531  1.00 84.19           C  
ATOM   4332  CB  GLU A 552     -21.266  93.750  18.703  1.00 84.19           C  
ATOM   4333  O   GLU A 552     -23.688  91.562  19.297  1.00 84.19           O  
ATOM   4334  CG  GLU A 552     -20.438  93.812  17.438  1.00 84.19           C  
ATOM   4335  CD  GLU A 552     -18.953  94.062  17.703  1.00 84.19           C  
ATOM   4336  OE1 GLU A 552     -18.172  94.188  16.734  1.00 84.19           O  
ATOM   4337  OE2 GLU A 552     -18.578  94.188  18.891  1.00 84.19           O  
ATOM   4338  N   LEU A 553     -23.641  93.312  20.656  1.00 83.69           N  
ATOM   4339  CA  LEU A 553     -24.234  92.562  21.766  1.00 83.69           C  
ATOM   4340  C   LEU A 553     -25.688  92.188  21.469  1.00 83.69           C  
ATOM   4341  CB  LEU A 553     -24.156  93.375  23.062  1.00 83.69           C  
ATOM   4342  O   LEU A 553     -26.141  91.125  21.859  1.00 83.69           O  
ATOM   4343  CG  LEU A 553     -22.812  93.375  23.797  1.00 83.69           C  
ATOM   4344  CD1 LEU A 553     -22.734  94.562  24.766  1.00 83.69           C  
ATOM   4345  CD2 LEU A 553     -22.625  92.062  24.547  1.00 83.69           C  
ATOM   4346  N   ARG A 554     -26.422  93.125  20.781  1.00 82.31           N  
ATOM   4347  CA  ARG A 554     -27.797  92.812  20.375  1.00 82.31           C  
ATOM   4348  C   ARG A 554     -27.812  91.688  19.375  1.00 82.31           C  
ATOM   4349  CB  ARG A 554     -28.453  94.062  19.766  1.00 82.31           C  
ATOM   4350  O   ARG A 554     -28.688  90.812  19.422  1.00 82.31           O  
ATOM   4351  CG  ARG A 554     -29.328  94.812  20.750  1.00 82.31           C  
ATOM   4352  CD  ARG A 554     -30.047  96.000  20.062  1.00 82.31           C  
ATOM   4353  NE  ARG A 554     -30.766  96.812  21.031  1.00 82.31           N  
ATOM   4354  NH1 ARG A 554     -31.281  98.500  19.531  1.00 82.31           N  
ATOM   4355  NH2 ARG A 554     -31.953  98.625  21.719  1.00 82.31           N  
ATOM   4356  CZ  ARG A 554     -31.328  97.938  20.766  1.00 82.31           C  
ATOM   4357  N   GLY A 555     -26.844  91.750  18.469  1.00 81.44           N  
ATOM   4358  CA  GLY A 555     -26.703  90.625  17.531  1.00 81.44           C  
ATOM   4359  C   GLY A 555     -26.422  89.312  18.203  1.00 81.44           C  
ATOM   4360  O   GLY A 555     -27.062  88.312  17.891  1.00 81.44           O  
ATOM   4361  N   ASN A 556     -25.516  89.250  19.141  1.00 79.00           N  
ATOM   4362  CA  ASN A 556     -25.188  88.062  19.906  1.00 79.00           C  
ATOM   4363  C   ASN A 556     -26.391  87.562  20.672  1.00 79.00           C  
ATOM   4364  CB  ASN A 556     -24.031  88.375  20.859  1.00 79.00           C  
ATOM   4365  O   ASN A 556     -26.625  86.375  20.734  1.00 79.00           O  
ATOM   4366  CG  ASN A 556     -22.703  88.500  20.141  1.00 79.00           C  
ATOM   4367  ND2 ASN A 556     -21.672  88.938  20.891  1.00 79.00           N  
ATOM   4368  OD1 ASN A 556     -22.609  88.312  18.938  1.00 79.00           O  
ATOM   4369  N   LEU A 557     -27.141  88.500  21.328  1.00 81.62           N  
ATOM   4370  CA  LEU A 557     -28.328  88.125  22.078  1.00 81.62           C  
ATOM   4371  C   LEU A 557     -29.375  87.500  21.172  1.00 81.62           C  
ATOM   4372  CB  LEU A 557     -28.922  89.312  22.797  1.00 81.62           C  
ATOM   4373  O   LEU A 557     -30.031  86.500  21.547  1.00 81.62           O  
ATOM   4374  CG  LEU A 557     -29.891  89.062  23.953  1.00 81.62           C  
ATOM   4375  CD1 LEU A 557     -29.109  88.750  25.234  1.00 81.62           C  
ATOM   4376  CD2 LEU A 557     -30.859  90.188  24.141  1.00 81.62           C  
ATOM   4377  N   SER A 558     -29.547  88.125  19.969  1.00 81.25           N  
ATOM   4378  CA  SER A 558     -30.484  87.562  19.000  1.00 81.25           C  
ATOM   4379  C   SER A 558     -30.094  86.125  18.562  1.00 81.25           C  
ATOM   4380  CB  SER A 558     -30.594  88.500  17.781  1.00 81.25           C  
ATOM   4381  O   SER A 558     -30.953  85.250  18.438  1.00 81.25           O  
ATOM   4382  OG  SER A 558     -31.531  87.938  16.844  1.00 81.25           O  
ATOM   4383  N   GLU A 559     -28.891  85.875  18.391  1.00 80.06           N  
ATOM   4384  CA  GLU A 559     -28.391  84.562  18.000  1.00 80.06           C  
ATOM   4385  C   GLU A 559     -28.609  83.562  19.109  1.00 80.06           C  
ATOM   4386  CB  GLU A 559     -26.906  84.688  17.625  1.00 80.06           C  
ATOM   4387  O   GLU A 559     -29.062  82.438  18.859  1.00 80.06           O  
ATOM   4388  CG  GLU A 559     -26.422  83.438  16.812  1.00 80.06           C  
ATOM   4389  CD  GLU A 559     -24.969  83.562  16.406  1.00 80.06           C  
ATOM   4390  OE1 GLU A 559     -24.422  82.625  15.789  1.00 80.06           O  
ATOM   4391  OE2 GLU A 559     -24.359  84.625  16.688  1.00 80.06           O  
ATOM   4392  N   VAL A 560     -28.312  83.938  20.297  1.00 80.44           N  
ATOM   4393  CA  VAL A 560     -28.484  83.062  21.453  1.00 80.44           C  
ATOM   4394  C   VAL A 560     -29.969  82.750  21.625  1.00 80.44           C  
ATOM   4395  CB  VAL A 560     -27.906  83.688  22.734  1.00 80.44           C  
ATOM   4396  O   VAL A 560     -30.328  81.562  21.875  1.00 80.44           O  
ATOM   4397  CG1 VAL A 560     -28.344  82.875  23.969  1.00 80.44           C  
ATOM   4398  CG2 VAL A 560     -26.391  83.750  22.656  1.00 80.44           C  
ATOM   4399  N   ARG A 561     -30.859  83.750  21.484  1.00 81.31           N  
ATOM   4400  CA  ARG A 561     -32.281  83.500  21.656  1.00 81.31           C  
ATOM   4401  C   ARG A 561     -32.844  82.625  20.531  1.00 81.31           C  
ATOM   4402  CB  ARG A 561     -33.031  84.875  21.688  1.00 81.31           C  
ATOM   4403  O   ARG A 561     -33.750  81.812  20.750  1.00 81.31           O  
ATOM   4404  CG  ARG A 561     -33.031  85.500  23.062  1.00 81.31           C  
ATOM   4405  CD  ARG A 561     -33.812  86.812  23.047  1.00 81.31           C  
ATOM   4406  NE  ARG A 561     -33.844  87.438  24.375  1.00 81.31           N  
ATOM   4407  NH1 ARG A 561     -34.781  89.438  23.656  1.00 81.31           N  
ATOM   4408  NH2 ARG A 561     -34.281  89.125  25.875  1.00 81.31           N  
ATOM   4409  CZ  ARG A 561     -34.312  88.688  24.641  1.00 81.31           C  
ATOM   4410  N   SER A 562     -32.250  82.750  19.281  1.00 81.00           N  
ATOM   4411  CA  SER A 562     -32.688  81.938  18.156  1.00 81.00           C  
ATOM   4412  C   SER A 562     -32.281  80.500  18.344  1.00 81.00           C  
ATOM   4413  CB  SER A 562     -32.125  82.500  16.844  1.00 81.00           C  
ATOM   4414  O   SER A 562     -32.969  79.562  17.859  1.00 81.00           O  
ATOM   4415  OG  SER A 562     -30.750  82.188  16.734  1.00 81.00           O  
ATOM   4416  N   ASN A 563     -31.312  80.312  19.031  1.00 77.75           N  
ATOM   4417  CA  ASN A 563     -30.812  78.938  19.219  1.00 77.75           C  
ATOM   4418  C   ASN A 563     -31.312  78.375  20.547  1.00 77.75           C  
ATOM   4419  CB  ASN A 563     -29.281  78.938  19.172  1.00 77.75           C  
ATOM   4420  O   ASN A 563     -30.969  77.250  20.875  1.00 77.75           O  
ATOM   4421  CG  ASN A 563     -28.734  79.250  17.797  1.00 77.75           C  
ATOM   4422  ND2 ASN A 563     -27.531  79.812  17.750  1.00 77.75           N  
ATOM   4423  OD1 ASN A 563     -29.391  79.000  16.781  1.00 77.75           O  
ATOM   4424  N   MET A 564     -32.156  79.250  21.172  1.00 76.94           N  
ATOM   4425  CA  MET A 564     -32.719  78.812  22.438  1.00 76.94           C  
ATOM   4426  C   MET A 564     -33.719  77.750  22.234  1.00 76.94           C  
ATOM   4427  CB  MET A 564     -33.375  80.000  23.188  1.00 76.94           C  
ATOM   4428  O   MET A 564     -34.625  77.812  21.375  1.00 76.94           O  
ATOM   4429  CG  MET A 564     -32.750  80.250  24.547  1.00 76.94           C  
ATOM   4430  SD  MET A 564     -33.531  81.688  25.406  1.00 76.94           S  
ATOM   4431  CE  MET A 564     -33.125  83.062  24.266  1.00 76.94           C  
ATOM   4432  N   GLY A 565     -33.500  76.438  22.812  1.00 76.69           N  
ATOM   4433  CA  GLY A 565     -34.406  75.312  22.750  1.00 76.69           C  
ATOM   4434  C   GLY A 565     -33.906  74.250  21.797  1.00 76.69           C  
ATOM   4435  O   GLY A 565     -34.469  73.125  21.766  1.00 76.69           O  
ATOM   4436  N   ILE A 566     -33.031  74.688  20.844  1.00 82.19           N  
ATOM   4437  CA  ILE A 566     -32.500  73.688  19.906  1.00 82.19           C  
ATOM   4438  C   ILE A 566     -31.422  72.812  20.609  1.00 82.19           C  
ATOM   4439  CB  ILE A 566     -31.922  74.312  18.641  1.00 82.19           C  
ATOM   4440  O   ILE A 566     -30.516  73.375  21.234  1.00 82.19           O  
ATOM   4441  CG1 ILE A 566     -33.000  75.188  17.953  1.00 82.19           C  
ATOM   4442  CG2 ILE A 566     -31.375  73.250  17.672  1.00 82.19           C  
ATOM   4443  CD1 ILE A 566     -32.469  76.000  16.781  1.00 82.19           C  
ATOM   4444  N   GLN A 567     -31.609  71.562  20.625  1.00 86.56           N  
ATOM   4445  CA  GLN A 567     -30.656  70.688  21.234  1.00 86.56           C  
ATOM   4446  C   GLN A 567     -29.875  69.875  20.172  1.00 86.56           C  
ATOM   4447  CB  GLN A 567     -31.359  69.688  22.188  1.00 86.56           C  
ATOM   4448  O   GLN A 567     -30.438  69.500  19.141  1.00 86.56           O  
ATOM   4449  CG  GLN A 567     -32.000  70.375  23.391  1.00 86.56           C  
ATOM   4450  CD  GLN A 567     -30.984  70.875  24.375  1.00 86.56           C  
ATOM   4451  NE2 GLN A 567     -31.359  71.938  25.141  1.00 86.56           N  
ATOM   4452  OE1 GLN A 567     -29.859  70.375  24.469  1.00 86.56           O  
ATOM   4453  N   PRO A 568     -28.562  69.812  20.406  1.00 88.00           N  
ATOM   4454  CA  PRO A 568     -27.766  69.062  19.453  1.00 88.00           C  
ATOM   4455  C   PRO A 568     -28.000  67.562  19.594  1.00 88.00           C  
ATOM   4456  CB  PRO A 568     -26.328  69.438  19.812  1.00 88.00           C  
ATOM   4457  O   PRO A 568     -28.359  67.062  20.672  1.00 88.00           O  
ATOM   4458  CG  PRO A 568     -26.375  69.812  21.250  1.00 88.00           C  
ATOM   4459  CD  PRO A 568     -27.750  70.312  21.547  1.00 88.00           C  
ATOM   4460  N   LYS A 569     -27.953  66.812  18.453  1.00 91.50           N  
ATOM   4461  CA  LYS A 569     -27.984  65.312  18.422  1.00 91.50           C  
ATOM   4462  C   LYS A 569     -26.750  64.750  17.703  1.00 91.50           C  
ATOM   4463  CB  LYS A 569     -29.266  64.875  17.734  1.00 91.50           C  
ATOM   4464  O   LYS A 569     -26.359  65.312  16.656  1.00 91.50           O  
ATOM   4465  CG  LYS A 569     -30.531  65.125  18.516  1.00 91.50           C  
ATOM   4466  CD  LYS A 569     -31.766  64.562  17.812  1.00 91.50           C  
ATOM   4467  CE  LYS A 569     -33.031  64.875  18.547  1.00 91.50           C  
ATOM   4468  NZ  LYS A 569     -34.250  64.375  17.859  1.00 91.50           N  
ATOM   4469  N   ILE A 570     -26.141  63.875  18.344  1.00 93.75           N  
ATOM   4470  CA  ILE A 570     -25.000  63.188  17.750  1.00 93.75           C  
ATOM   4471  C   ILE A 570     -25.359  61.750  17.469  1.00 93.75           C  
ATOM   4472  CB  ILE A 570     -23.750  63.281  18.656  1.00 93.75           C  
ATOM   4473  O   ILE A 570     -25.719  61.000  18.391  1.00 93.75           O  
ATOM   4474  CG1 ILE A 570     -23.469  64.750  19.031  1.00 93.75           C  
ATOM   4475  CG2 ILE A 570     -22.547  62.656  17.969  1.00 93.75           C  
ATOM   4476  CD1 ILE A 570     -22.469  64.875  20.172  1.00 93.75           C  
ATOM   4477  N   ASN A 571     -25.297  61.375  16.219  1.00 95.25           N  
ATOM   4478  CA  ASN A 571     -25.578  60.000  15.805  1.00 95.25           C  
ATOM   4479  C   ASN A 571     -24.297  59.250  15.445  1.00 95.25           C  
ATOM   4480  CB  ASN A 571     -26.562  59.969  14.633  1.00 95.25           C  
ATOM   4481  O   ASN A 571     -23.516  59.719  14.617  1.00 95.25           O  
ATOM   4482  CG  ASN A 571     -27.891  60.625  14.961  1.00 95.25           C  
ATOM   4483  ND2 ASN A 571     -28.328  61.562  14.109  1.00 95.25           N  
ATOM   4484  OD1 ASN A 571     -28.516  60.312  15.977  1.00 95.25           O  
ATOM   4485  N   ILE A 572     -24.016  58.125  16.078  1.00 95.81           N  
ATOM   4486  CA  ILE A 572     -22.906  57.250  15.781  1.00 95.81           C  
ATOM   4487  C   ILE A 572     -23.422  55.938  15.188  1.00 95.81           C  
ATOM   4488  CB  ILE A 572     -22.062  56.969  17.047  1.00 95.81           C  
ATOM   4489  O   ILE A 572     -24.125  55.188  15.852  1.00 95.81           O  
ATOM   4490  CG1 ILE A 572     -21.734  58.281  17.781  1.00 95.81           C  
ATOM   4491  CG2 ILE A 572     -20.781  56.188  16.688  1.00 95.81           C  
ATOM   4492  CD1 ILE A 572     -21.156  58.062  19.172  1.00 95.81           C  
ATOM   4493  N   THR A 573     -23.062  55.625  13.961  1.00 95.56           N  
ATOM   4494  CA  THR A 573     -23.516  54.438  13.266  1.00 95.56           C  
ATOM   4495  C   THR A 573     -22.328  53.625  12.781  1.00 95.56           C  
ATOM   4496  CB  THR A 573     -24.422  54.812  12.070  1.00 95.56           C  
ATOM   4497  O   THR A 573     -21.359  54.156  12.258  1.00 95.56           O  
ATOM   4498  CG2 THR A 573     -25.031  53.562  11.445  1.00 95.56           C  
ATOM   4499  OG1 THR A 573     -25.484  55.656  12.516  1.00 95.56           O  
ATOM   4500  N   MET A 574     -22.359  52.312  13.008  1.00 94.19           N  
ATOM   4501  CA  MET A 574     -21.359  51.375  12.477  1.00 94.19           C  
ATOM   4502  C   MET A 574     -22.031  50.281  11.633  1.00 94.19           C  
ATOM   4503  CB  MET A 574     -20.562  50.750  13.617  1.00 94.19           C  
ATOM   4504  O   MET A 574     -22.969  49.656  12.078  1.00 94.19           O  
ATOM   4505  CG  MET A 574     -19.078  51.062  13.570  1.00 94.19           C  
ATOM   4506  SD  MET A 574     -18.203  50.500  15.086  1.00 94.19           S  
ATOM   4507  CE  MET A 574     -16.500  50.500  14.477  1.00 94.19           C  
ATOM   4508  N   LYS A 575     -21.516  50.125  10.375  1.00 92.06           N  
ATOM   4509  CA  LYS A 575     -22.078  49.156   9.445  1.00 92.06           C  
ATOM   4510  C   LYS A 575     -20.969  48.406   8.711  1.00 92.06           C  
ATOM   4511  CB  LYS A 575     -23.000  49.844   8.445  1.00 92.06           C  
ATOM   4512  O   LYS A 575     -19.812  48.812   8.719  1.00 92.06           O  
ATOM   4513  CG  LYS A 575     -24.031  50.750   9.086  1.00 92.06           C  
ATOM   4514  CD  LYS A 575     -24.906  51.438   8.039  1.00 92.06           C  
ATOM   4515  CE  LYS A 575     -25.922  52.375   8.672  1.00 92.06           C  
ATOM   4516  NZ  LYS A 575     -26.750  53.062   7.645  1.00 92.06           N  
ATOM   4517  N   ASN A 576     -21.344  47.188   8.164  1.00 91.12           N  
ATOM   4518  CA  ASN A 576     -20.453  46.469   7.262  1.00 91.12           C  
ATOM   4519  C   ASN A 576     -20.281  47.219   5.934  1.00 91.12           C  
ATOM   4520  CB  ASN A 576     -20.938  45.062   7.027  1.00 91.12           C  
ATOM   4521  O   ASN A 576     -21.250  47.750   5.398  1.00 91.12           O  
ATOM   4522  CG  ASN A 576     -20.734  44.156   8.234  1.00 91.12           C  
ATOM   4523  ND2 ASN A 576     -21.703  43.281   8.484  1.00 91.12           N  
ATOM   4524  OD1 ASN A 576     -19.734  44.250   8.938  1.00 91.12           O  
ATOM   4525  N   PRO A 577     -19.047  47.312   5.480  1.00 89.50           N  
ATOM   4526  CA  PRO A 577     -18.875  47.875   4.145  1.00 89.50           C  
ATOM   4527  C   PRO A 577     -19.516  47.031   3.051  1.00 89.50           C  
ATOM   4528  CB  PRO A 577     -17.359  47.938   3.980  1.00 89.50           C  
ATOM   4529  O   PRO A 577     -19.156  45.844   2.885  1.00 89.50           O  
ATOM   4530  CG  PRO A 577     -16.828  47.094   5.102  1.00 89.50           C  
ATOM   4531  CD  PRO A 577     -17.953  46.750   6.012  1.00 89.50           C  
ATOM   4532  N   VAL A 578     -20.531  47.438   2.371  1.00 83.81           N  
ATOM   4533  CA  VAL A 578     -21.188  46.719   1.290  1.00 83.81           C  
ATOM   4534  C   VAL A 578     -21.109  47.531  -0.001  1.00 83.81           C  
ATOM   4535  CB  VAL A 578     -22.672  46.406   1.634  1.00 83.81           C  
ATOM   4536  O   VAL A 578     -21.359  48.750   0.002  1.00 83.81           O  
ATOM   4537  CG1 VAL A 578     -23.281  45.500   0.569  1.00 83.81           C  
ATOM   4538  CG2 VAL A 578     -22.766  45.750   3.012  1.00 83.81           C  
ATOM   4539  N   LYS A 579     -20.500  46.906  -0.981  1.00 78.81           N  
ATOM   4540  CA  LYS A 579     -20.547  47.562  -2.285  1.00 78.81           C  
ATOM   4541  C   LYS A 579     -21.969  47.562  -2.846  1.00 78.81           C  
ATOM   4542  CB  LYS A 579     -19.594  46.875  -3.268  1.00 78.81           C  
ATOM   4543  O   LYS A 579     -22.719  46.625  -2.656  1.00 78.81           O  
ATOM   4544  CG  LYS A 579     -18.781  47.844  -4.109  1.00 78.81           C  
ATOM   4545  CD  LYS A 579     -17.828  47.125  -5.035  1.00 78.81           C  
ATOM   4546  CE  LYS A 579     -16.969  48.094  -5.844  1.00 78.81           C  
ATOM   4547  NZ  LYS A 579     -15.992  47.375  -6.719  1.00 78.81           N  
ATOM   4548  N   ALA A 580     -22.344  48.594  -3.371  1.00 77.00           N  
ATOM   4549  CA  ALA A 580     -23.688  48.688  -3.936  1.00 77.00           C  
ATOM   4550  C   ALA A 580     -23.922  47.594  -4.973  1.00 77.00           C  
ATOM   4551  CB  ALA A 580     -23.891  50.062  -4.562  1.00 77.00           C  
ATOM   4552  O   ALA A 580     -23.125  47.406  -5.902  1.00 77.00           O  
ATOM   4553  N   GLY A 581     -24.891  46.656  -4.902  1.00 75.50           N  
ATOM   4554  CA  GLY A 581     -25.266  45.625  -5.840  1.00 75.50           C  
ATOM   4555  C   GLY A 581     -24.703  44.250  -5.461  1.00 75.50           C  
ATOM   4556  O   GLY A 581     -25.062  43.250  -6.055  1.00 75.50           O  
ATOM   4557  N   ASP A 582     -23.766  44.188  -4.566  1.00 72.12           N  
ATOM   4558  CA  ASP A 582     -23.109  42.938  -4.215  1.00 72.12           C  
ATOM   4559  C   ASP A 582     -23.875  42.219  -3.102  1.00 72.12           C  
ATOM   4560  CB  ASP A 582     -21.672  43.188  -3.789  1.00 72.12           C  
ATOM   4561  O   ASP A 582     -24.797  42.781  -2.508  1.00 72.12           O  
ATOM   4562  CG  ASP A 582     -20.656  42.875  -4.887  1.00 72.12           C  
ATOM   4563  OD1 ASP A 582     -21.047  42.281  -5.922  1.00 72.12           O  
ATOM   4564  OD2 ASP A 582     -19.469  43.219  -4.719  1.00 72.12           O  
ATOM   4565  N   ASN A 583     -23.688  40.969  -2.957  1.00 75.25           N  
ATOM   4566  CA  ASN A 583     -24.219  40.156  -1.851  1.00 75.25           C  
ATOM   4567  C   ASN A 583     -23.875  40.781  -0.500  1.00 75.25           C  
ATOM   4568  CB  ASN A 583     -23.688  38.719  -1.923  1.00 75.25           C  
ATOM   4569  O   ASN A 583     -22.703  41.094  -0.233  1.00 75.25           O  
ATOM   4570  CG  ASN A 583     -24.344  37.812  -0.899  1.00 75.25           C  
ATOM   4571  ND2 ASN A 583     -24.125  36.531  -1.050  1.00 75.25           N  
ATOM   4572  OD1 ASN A 583     -25.016  38.281   0.018  1.00 75.25           O  
ATOM   4573  N   PRO A 584     -24.812  41.219   0.293  1.00 75.38           N  
ATOM   4574  CA  PRO A 584     -24.594  41.844   1.595  1.00 75.38           C  
ATOM   4575  C   PRO A 584     -23.688  41.000   2.506  1.00 75.38           C  
ATOM   4576  CB  PRO A 584     -26.000  41.969   2.180  1.00 75.38           C  
ATOM   4577  O   PRO A 584     -23.094  41.531   3.443  1.00 75.38           O  
ATOM   4578  CG  PRO A 584     -26.891  41.312   1.166  1.00 75.38           C  
ATOM   4579  CD  PRO A 584     -26.047  40.875   0.010  1.00 75.38           C  
ATOM   4580  N   GLU A 585     -23.578  39.812   2.066  1.00 76.69           N  
ATOM   4581  CA  GLU A 585     -22.750  38.938   2.883  1.00 76.69           C  
ATOM   4582  C   GLU A 585     -21.281  39.031   2.473  1.00 76.69           C  
ATOM   4583  CB  GLU A 585     -23.234  37.469   2.783  1.00 76.69           C  
ATOM   4584  O   GLU A 585     -20.391  38.594   3.215  1.00 76.69           O  
ATOM   4585  CG  GLU A 585     -24.609  37.250   3.398  1.00 76.69           C  
ATOM   4586  CD  GLU A 585     -24.938  35.781   3.584  1.00 76.69           C  
ATOM   4587  OE1 GLU A 585     -25.984  35.469   4.191  1.00 76.69           O  
ATOM   4588  OE2 GLU A 585     -24.141  34.938   3.119  1.00 76.69           O  
ATOM   4589  N   ASN A 586     -21.031  39.594   1.309  1.00 79.19           N  
ATOM   4590  CA  ASN A 586     -19.656  39.688   0.811  1.00 79.19           C  
ATOM   4591  C   ASN A 586     -18.938  40.875   1.442  1.00 79.19           C  
ATOM   4592  CB  ASN A 586     -19.656  39.812  -0.714  1.00 79.19           C  
ATOM   4593  O   ASN A 586     -18.609  41.844   0.758  1.00 79.19           O  
ATOM   4594  CG  ASN A 586     -18.375  39.312  -1.335  1.00 79.19           C  
ATOM   4595  ND2 ASN A 586     -18.156  39.625  -2.607  1.00 79.19           N  
ATOM   4596  OD1 ASN A 586     -17.578  38.625  -0.678  1.00 79.19           O  
ATOM   4597  N   THR A 587     -18.766  40.906   2.754  1.00 84.44           N  
ATOM   4598  CA  THR A 587     -18.078  41.969   3.490  1.00 84.44           C  
ATOM   4599  C   THR A 587     -16.875  41.406   4.246  1.00 84.44           C  
ATOM   4600  CB  THR A 587     -19.031  42.656   4.480  1.00 84.44           C  
ATOM   4601  O   THR A 587     -16.906  40.281   4.746  1.00 84.44           O  
ATOM   4602  CG2 THR A 587     -19.656  41.656   5.438  1.00 84.44           C  
ATOM   4603  OG1 THR A 587     -18.297  43.625   5.234  1.00 84.44           O  
ATOM   4604  N   ASN A 588     -15.812  42.094   4.184  1.00 87.69           N  
ATOM   4605  CA  ASN A 588     -14.602  41.750   4.926  1.00 87.69           C  
ATOM   4606  C   ASN A 588     -14.734  42.094   6.406  1.00 87.69           C  
ATOM   4607  CB  ASN A 588     -13.383  42.438   4.324  1.00 87.69           C  
ATOM   4608  O   ASN A 588     -14.922  43.250   6.758  1.00 87.69           O  
ATOM   4609  CG  ASN A 588     -12.070  41.906   4.887  1.00 87.69           C  
ATOM   4610  ND2 ASN A 588     -11.016  41.969   4.082  1.00 87.69           N  
ATOM   4611  OD1 ASN A 588     -12.016  41.469   6.035  1.00 87.69           O  
ATOM   4612  N   ALA A 589     -14.680  41.156   7.250  1.00 88.12           N  
ATOM   4613  CA  ALA A 589     -14.906  41.344   8.680  1.00 88.12           C  
ATOM   4614  C   ALA A 589     -13.805  42.188   9.312  1.00 88.12           C  
ATOM   4615  CB  ALA A 589     -15.008  40.000   9.383  1.00 88.12           C  
ATOM   4616  O   ALA A 589     -13.930  42.656  10.453  1.00 88.12           O  
ATOM   4617  N   SER A 590     -12.766  42.469   8.625  1.00 91.25           N  
ATOM   4618  CA  SER A 590     -11.688  43.281   9.141  1.00 91.25           C  
ATOM   4619  C   SER A 590     -12.031  44.750   9.062  1.00 91.25           C  
ATOM   4620  CB  SER A 590     -10.391  43.000   8.375  1.00 91.25           C  
ATOM   4621  O   SER A 590     -11.352  45.594   9.656  1.00 91.25           O  
ATOM   4622  OG  SER A 590     -10.008  41.656   8.492  1.00 91.25           O  
ATOM   4623  N   PHE A 591     -13.141  45.031   8.367  1.00 94.06           N  
ATOM   4624  CA  PHE A 591     -13.484  46.438   8.117  1.00 94.06           C  
ATOM   4625  C   PHE A 591     -14.883  46.750   8.648  1.00 94.06           C  
ATOM   4626  CB  PHE A 591     -13.406  46.750   6.625  1.00 94.06           C  
ATOM   4627  O   PHE A 591     -15.750  45.875   8.664  1.00 94.06           O  
ATOM   4628  CG  PHE A 591     -12.023  46.594   6.043  1.00 94.06           C  
ATOM   4629  CD1 PHE A 591     -11.188  47.688   5.938  1.00 94.06           C  
ATOM   4630  CD2 PHE A 591     -11.570  45.375   5.605  1.00 94.06           C  
ATOM   4631  CE1 PHE A 591      -9.906  47.562   5.402  1.00 94.06           C  
ATOM   4632  CE2 PHE A 591     -10.297  45.219   5.070  1.00 94.06           C  
ATOM   4633  CZ  PHE A 591      -9.461  46.344   4.969  1.00 94.06           C  
ATOM   4634  N   LYS A 592     -15.094  47.938   9.117  1.00 94.75           N  
ATOM   4635  CA  LYS A 592     -16.391  48.531   9.469  1.00 94.75           C  
ATOM   4636  C   LYS A 592     -16.484  49.969   9.047  1.00 94.75           C  
ATOM   4637  CB  LYS A 592     -16.641  48.375  10.969  1.00 94.75           C  
ATOM   4638  O   LYS A 592     -15.516  50.719   9.164  1.00 94.75           O  
ATOM   4639  CG  LYS A 592     -16.781  46.938  11.445  1.00 94.75           C  
ATOM   4640  CD  LYS A 592     -18.047  46.281  10.891  1.00 94.75           C  
ATOM   4641  CE  LYS A 592     -18.141  44.812  11.297  1.00 94.75           C  
ATOM   4642  NZ  LYS A 592     -17.891  43.906  10.148  1.00 94.75           N  
ATOM   4643  N   ASP A 593     -17.641  50.344   8.508  1.00 95.25           N  
ATOM   4644  CA  ASP A 593     -17.891  51.750   8.188  1.00 95.25           C  
ATOM   4645  C   ASP A 593     -18.516  52.500   9.375  1.00 95.25           C  
ATOM   4646  CB  ASP A 593     -18.797  51.875   6.961  1.00 95.25           C  
ATOM   4647  O   ASP A 593     -19.500  52.031   9.945  1.00 95.25           O  
ATOM   4648  CG  ASP A 593     -18.094  51.531   5.668  1.00 95.25           C  
ATOM   4649  OD1 ASP A 593     -16.844  51.406   5.664  1.00 95.25           O  
ATOM   4650  OD2 ASP A 593     -18.781  51.344   4.641  1.00 95.25           O  
ATOM   4651  N   LEU A 594     -17.938  53.562   9.766  1.00 95.81           N  
ATOM   4652  CA  LEU A 594     -18.391  54.406  10.859  1.00 95.81           C  
ATOM   4653  C   LEU A 594     -18.938  55.750  10.328  1.00 95.81           C  
ATOM   4654  CB  LEU A 594     -17.234  54.688  11.844  1.00 95.81           C  
ATOM   4655  O   LEU A 594     -18.266  56.438   9.570  1.00 95.81           O  
ATOM   4656  CG  LEU A 594     -17.516  55.719  12.938  1.00 95.81           C  
ATOM   4657  CD1 LEU A 594     -18.547  55.188  13.922  1.00 95.81           C  
ATOM   4658  CD2 LEU A 594     -16.234  56.094  13.656  1.00 95.81           C  
ATOM   4659  N   GLU A 595     -20.156  56.094  10.688  1.00 95.44           N  
ATOM   4660  CA  GLU A 595     -20.781  57.375  10.352  1.00 95.44           C  
ATOM   4661  C   GLU A 595     -21.078  58.188  11.609  1.00 95.44           C  
ATOM   4662  CB  GLU A 595     -22.062  57.156   9.547  1.00 95.44           C  
ATOM   4663  O   GLU A 595     -21.766  57.688  12.516  1.00 95.44           O  
ATOM   4664  CG  GLU A 595     -22.750  58.438   9.109  1.00 95.44           C  
ATOM   4665  CD  GLU A 595     -24.062  58.219   8.391  1.00 95.44           C  
ATOM   4666  OE1 GLU A 595     -25.125  58.375   9.016  1.00 95.44           O  
ATOM   4667  OE2 GLU A 595     -24.016  57.875   7.184  1.00 95.44           O  
ATOM   4668  N   ILE A 596     -20.531  59.312  11.648  1.00 94.94           N  
ATOM   4669  CA  ILE A 596     -20.875  60.281  12.711  1.00 94.94           C  
ATOM   4670  C   ILE A 596     -21.641  61.469  12.125  1.00 94.94           C  
ATOM   4671  CB  ILE A 596     -19.594  60.781  13.438  1.00 94.94           C  
ATOM   4672  O   ILE A 596     -21.141  62.156  11.227  1.00 94.94           O  
ATOM   4673  CG1 ILE A 596     -18.828  59.594  14.031  1.00 94.94           C  
ATOM   4674  CG2 ILE A 596     -19.969  61.781  14.531  1.00 94.94           C  
ATOM   4675  CD1 ILE A 596     -17.531  59.969  14.727  1.00 94.94           C  
ATOM   4676  N   LYS A 597     -22.797  61.688  12.625  1.00 94.12           N  
ATOM   4677  CA  LYS A 597     -23.656  62.750  12.148  1.00 94.12           C  
ATOM   4678  C   LYS A 597     -24.000  63.719  13.273  1.00 94.12           C  
ATOM   4679  CB  LYS A 597     -24.938  62.188  11.523  1.00 94.12           C  
ATOM   4680  O   LYS A 597     -24.438  63.312  14.352  1.00 94.12           O  
ATOM   4681  CG  LYS A 597     -25.844  63.250  10.930  1.00 94.12           C  
ATOM   4682  CD  LYS A 597     -27.141  62.656  10.406  1.00 94.12           C  
ATOM   4683  CE  LYS A 597     -28.109  63.719   9.914  1.00 94.12           C  
ATOM   4684  NZ  LYS A 597     -29.422  63.125   9.516  1.00 94.12           N  
ATOM   4685  N   PHE A 598     -23.750  64.938  13.055  1.00 92.94           N  
ATOM   4686  CA  PHE A 598     -24.125  66.000  13.992  1.00 92.94           C  
ATOM   4687  C   PHE A 598     -25.391  66.688  13.531  1.00 92.94           C  
ATOM   4688  CB  PHE A 598     -22.984  67.000  14.156  1.00 92.94           C  
ATOM   4689  O   PHE A 598     -25.422  67.250  12.438  1.00 92.94           O  
ATOM   4690  CG  PHE A 598     -21.734  66.375  14.766  1.00 92.94           C  
ATOM   4691  CD1 PHE A 598     -21.562  66.375  16.141  1.00 92.94           C  
ATOM   4692  CD2 PHE A 598     -20.734  65.875  13.953  1.00 92.94           C  
ATOM   4693  CE1 PHE A 598     -20.406  65.812  16.703  1.00 92.94           C  
ATOM   4694  CE2 PHE A 598     -19.578  65.312  14.508  1.00 92.94           C  
ATOM   4695  CZ  PHE A 598     -19.422  65.312  15.883  1.00 92.94           C  
ATOM   4696  N   GLU A 599     -26.375  66.562  14.305  1.00 90.00           N  
ATOM   4697  CA  GLU A 599     -27.578  67.375  14.078  1.00 90.00           C  
ATOM   4698  C   GLU A 599     -27.594  68.562  14.969  1.00 90.00           C  
ATOM   4699  CB  GLU A 599     -28.828  66.500  14.312  1.00 90.00           C  
ATOM   4700  O   GLU A 599     -27.438  68.500  16.188  1.00 90.00           O  
ATOM   4701  CG  GLU A 599     -28.984  65.375  13.344  1.00 90.00           C  
ATOM   4702  CD  GLU A 599     -30.234  64.500  13.594  1.00 90.00           C  
ATOM   4703  OE1 GLU A 599     -30.375  63.438  12.992  1.00 90.00           O  
ATOM   4704  OE2 GLU A 599     -31.078  64.938  14.406  1.00 90.00           O  
ATOM   4705  N   ASN A 600     -27.703  69.750  14.430  1.00 87.19           N  
ATOM   4706  CA  ASN A 600     -27.641  71.000  15.141  1.00 87.19           C  
ATOM   4707  C   ASN A 600     -26.297  71.188  15.844  1.00 87.19           C  
ATOM   4708  CB  ASN A 600     -28.781  71.125  16.141  1.00 87.19           C  
ATOM   4709  O   ASN A 600     -26.250  71.562  17.016  1.00 87.19           O  
ATOM   4710  CG  ASN A 600     -30.141  71.062  15.484  1.00 87.19           C  
ATOM   4711  ND2 ASN A 600     -31.109  70.500  16.188  1.00 87.19           N  
ATOM   4712  OD1 ASN A 600     -30.328  71.500  14.344  1.00 87.19           O  
ATOM   4713  N   GLY A 601     -25.266  70.812  15.086  1.00 85.25           N  
ATOM   4714  CA  GLY A 601     -23.922  70.812  15.641  1.00 85.25           C  
ATOM   4715  C   GLY A 601     -23.438  72.250  16.016  1.00 85.25           C  
ATOM   4716  O   GLY A 601     -22.531  72.375  16.844  1.00 85.25           O  
ATOM   4717  N   HIS A 602     -24.109  73.250  15.547  1.00 82.19           N  
ATOM   4718  CA  HIS A 602     -23.688  74.625  15.812  1.00 82.19           C  
ATOM   4719  C   HIS A 602     -24.031  75.062  17.234  1.00 82.19           C  
ATOM   4720  CB  HIS A 602     -24.312  75.562  14.805  1.00 82.19           C  
ATOM   4721  O   HIS A 602     -23.469  76.000  17.750  1.00 82.19           O  
ATOM   4722  CG  HIS A 602     -25.812  75.625  14.844  1.00 82.19           C  
ATOM   4723  CD2 HIS A 602     -26.672  76.438  15.422  1.00 82.19           C  
ATOM   4724  ND1 HIS A 602     -26.578  74.625  14.234  1.00 82.19           N  
ATOM   4725  CE1 HIS A 602     -27.859  74.875  14.438  1.00 82.19           C  
ATOM   4726  NE2 HIS A 602     -27.938  76.000  15.156  1.00 82.19           N  
ATOM   4727  N   VAL A 603     -24.938  74.312  17.812  1.00 82.31           N  
ATOM   4728  CA  VAL A 603     -25.375  74.688  19.156  1.00 82.31           C  
ATOM   4729  C   VAL A 603     -24.516  73.938  20.188  1.00 82.31           C  
ATOM   4730  CB  VAL A 603     -26.875  74.375  19.375  1.00 82.31           C  
ATOM   4731  O   VAL A 603     -24.734  74.125  21.391  1.00 82.31           O  
ATOM   4732  CG1 VAL A 603     -27.625  75.562  19.812  1.00 82.31           C  
ATOM   4733  CG2 VAL A 603     -27.484  73.750  18.094  1.00 82.31           C  
ATOM   4734  N   LEU A 604     -23.578  73.188  19.734  1.00 85.88           N  
ATOM   4735  CA  LEU A 604     -22.656  72.500  20.672  1.00 85.88           C  
ATOM   4736  C   LEU A 604     -21.641  73.500  21.219  1.00 85.88           C  
ATOM   4737  CB  LEU A 604     -21.938  71.375  19.969  1.00 85.88           C  
ATOM   4738  O   LEU A 604     -20.547  73.625  20.672  1.00 85.88           O  
ATOM   4739  CG  LEU A 604     -22.594  70.000  20.062  1.00 85.88           C  
ATOM   4740  CD1 LEU A 604     -22.219  69.125  18.859  1.00 85.88           C  
ATOM   4741  CD2 LEU A 604     -22.219  69.250  21.359  1.00 85.88           C  
ATOM   4742  N   VAL A 605     -22.062  74.250  22.234  1.00 83.88           N  
ATOM   4743  CA  VAL A 605     -21.266  75.375  22.781  1.00 83.88           C  
ATOM   4744  C   VAL A 605     -21.109  75.188  24.297  1.00 83.88           C  
ATOM   4745  CB  VAL A 605     -21.891  76.750  22.484  1.00 83.88           C  
ATOM   4746  O   VAL A 605     -21.844  74.375  24.906  1.00 83.88           O  
ATOM   4747  CG1 VAL A 605     -21.875  77.000  20.984  1.00 83.88           C  
ATOM   4748  CG2 VAL A 605     -23.312  76.812  23.031  1.00 83.88           C  
ATOM   4749  N   ASN A 606     -20.031  75.688  24.844  1.00 77.44           N  
ATOM   4750  CA  ASN A 606     -19.844  75.688  26.297  1.00 77.44           C  
ATOM   4751  C   ASN A 606     -20.703  76.750  26.984  1.00 77.44           C  
ATOM   4752  CB  ASN A 606     -18.375  75.875  26.656  1.00 77.44           C  
ATOM   4753  O   ASN A 606     -21.547  77.375  26.344  1.00 77.44           O  
ATOM   4754  CG  ASN A 606     -17.844  77.250  26.250  1.00 77.44           C  
ATOM   4755  ND2 ASN A 606     -16.516  77.375  26.281  1.00 77.44           N  
ATOM   4756  OD1 ASN A 606     -18.609  78.125  25.906  1.00 77.44           O  
ATOM   4757  N   SER A 607     -20.484  76.875  28.328  1.00 73.25           N  
ATOM   4758  CA  SER A 607     -21.266  77.812  29.125  1.00 73.25           C  
ATOM   4759  C   SER A 607     -21.047  79.250  28.656  1.00 73.25           C  
ATOM   4760  CB  SER A 607     -20.906  77.688  30.609  1.00 73.25           C  
ATOM   4761  O   SER A 607     -21.875  80.125  28.891  1.00 73.25           O  
ATOM   4762  OG  SER A 607     -19.500  77.562  30.766  1.00 73.25           O  
ATOM   4763  N   ASN A 608     -19.875  79.500  27.938  1.00 75.12           N  
ATOM   4764  CA  ASN A 608     -19.531  80.812  27.453  1.00 75.12           C  
ATOM   4765  C   ASN A 608     -20.016  81.000  26.016  1.00 75.12           C  
ATOM   4766  CB  ASN A 608     -18.031  81.062  27.562  1.00 75.12           C  
ATOM   4767  O   ASN A 608     -19.812  82.062  25.438  1.00 75.12           O  
ATOM   4768  CG  ASN A 608     -17.531  81.062  28.984  1.00 75.12           C  
ATOM   4769  ND2 ASN A 608     -16.234  80.875  29.172  1.00 75.12           N  
ATOM   4770  OD1 ASN A 608     -18.312  81.312  29.922  1.00 75.12           O  
ATOM   4771  N   GLY A 609     -20.641  80.000  25.469  1.00 76.12           N  
ATOM   4772  CA  GLY A 609     -21.141  80.125  24.094  1.00 76.12           C  
ATOM   4773  C   GLY A 609     -20.109  79.750  23.062  1.00 76.12           C  
ATOM   4774  O   GLY A 609     -20.344  79.875  21.859  1.00 76.12           O  
ATOM   4775  N   ASP A 610     -18.875  79.375  23.469  1.00 80.12           N  
ATOM   4776  CA  ASP A 610     -17.812  79.000  22.531  1.00 80.12           C  
ATOM   4777  C   ASP A 610     -18.000  77.562  22.062  1.00 80.12           C  
ATOM   4778  CB  ASP A 610     -16.438  79.188  23.188  1.00 80.12           C  
ATOM   4779  O   ASP A 610     -18.375  76.688  22.844  1.00 80.12           O  
ATOM   4780  CG  ASP A 610     -16.172  80.625  23.625  1.00 80.12           C  
ATOM   4781  OD1 ASP A 610     -16.625  81.562  22.938  1.00 80.12           O  
ATOM   4782  OD2 ASP A 610     -15.508  80.812  24.672  1.00 80.12           O  
ATOM   4783  N   ARG A 611     -17.859  77.438  20.781  1.00 84.44           N  
ATOM   4784  CA  ARG A 611     -17.875  76.062  20.234  1.00 84.44           C  
ATOM   4785  C   ARG A 611     -16.625  75.312  20.656  1.00 84.44           C  
ATOM   4786  CB  ARG A 611     -17.969  76.062  18.719  1.00 84.44           C  
ATOM   4787  O   ARG A 611     -15.500  75.750  20.516  1.00 84.44           O  
ATOM   4788  CG  ARG A 611     -19.297  76.625  18.188  1.00 84.44           C  
ATOM   4789  CD  ARG A 611     -19.438  76.438  16.688  1.00 84.44           C  
ATOM   4790  NE  ARG A 611     -19.562  75.000  16.328  1.00 84.44           N  
ATOM   4791  NH1 ARG A 611     -19.312  75.375  14.062  1.00 84.44           N  
ATOM   4792  NH2 ARG A 611     -19.641  73.250  14.883  1.00 84.44           N  
ATOM   4793  CZ  ARG A 611     -19.500  74.500  15.094  1.00 84.44           C  
ATOM   4794  N   ILE A 612     -16.828  74.188  21.359  1.00 82.56           N  
ATOM   4795  CA  ILE A 612     -15.711  73.375  21.828  1.00 82.56           C  
ATOM   4796  C   ILE A 612     -15.625  72.062  21.016  1.00 82.56           C  
ATOM   4797  CB  ILE A 612     -15.844  73.000  23.328  1.00 82.56           C  
ATOM   4798  O   ILE A 612     -16.625  71.625  20.453  1.00 82.56           O  
ATOM   4799  CG1 ILE A 612     -17.266  72.562  23.656  1.00 82.56           C  
ATOM   4800  CG2 ILE A 612     -15.477  74.250  24.172  1.00 82.56           C  
ATOM   4801  CD1 ILE A 612     -17.422  72.000  25.078  1.00 82.56           C  
ATOM   4802  N   PRO A 613     -14.375  71.562  20.922  1.00 88.12           N  
ATOM   4803  CA  PRO A 613     -14.172  70.312  20.156  1.00 88.12           C  
ATOM   4804  C   PRO A 613     -14.859  69.125  20.781  1.00 88.12           C  
ATOM   4805  CB  PRO A 613     -12.656  70.188  20.156  1.00 88.12           C  
ATOM   4806  O   PRO A 613     -15.062  69.062  22.000  1.00 88.12           O  
ATOM   4807  CG  PRO A 613     -12.172  71.062  21.250  1.00 88.12           C  
ATOM   4808  CD  PRO A 613     -13.258  72.062  21.562  1.00 88.12           C  
ATOM   4809  N   VAL A 614     -15.375  68.188  19.938  1.00 90.69           N  
ATOM   4810  CA  VAL A 614     -15.906  66.875  20.344  1.00 90.69           C  
ATOM   4811  C   VAL A 614     -14.922  65.812  19.969  1.00 90.69           C  
ATOM   4812  CB  VAL A 614     -17.297  66.625  19.719  1.00 90.69           C  
ATOM   4813  O   VAL A 614     -14.398  65.750  18.859  1.00 90.69           O  
ATOM   4814  CG1 VAL A 614     -17.875  65.312  20.234  1.00 90.69           C  
ATOM   4815  CG2 VAL A 614     -18.250  67.812  20.000  1.00 90.69           C  
ATOM   4816  N   SER A 615     -14.609  65.000  20.953  1.00 92.44           N  
ATOM   4817  CA  SER A 615     -13.688  63.875  20.672  1.00 92.44           C  
ATOM   4818  C   SER A 615     -14.352  62.531  20.938  1.00 92.44           C  
ATOM   4819  CB  SER A 615     -12.422  64.000  21.516  1.00 92.44           C  
ATOM   4820  O   SER A 615     -15.219  62.438  21.812  1.00 92.44           O  
ATOM   4821  OG  SER A 615     -12.719  63.875  22.891  1.00 92.44           O  
ATOM   4822  N   PHE A 616     -14.086  61.625  20.094  1.00 94.56           N  
ATOM   4823  CA  PHE A 616     -14.539  60.250  20.250  1.00 94.56           C  
ATOM   4824  C   PHE A 616     -13.352  59.312  20.391  1.00 94.56           C  
ATOM   4825  CB  PHE A 616     -15.406  59.844  19.047  1.00 94.56           C  
ATOM   4826  O   PHE A 616     -12.328  59.469  19.719  1.00 94.56           O  
ATOM   4827  CG  PHE A 616     -16.688  60.625  18.938  1.00 94.56           C  
ATOM   4828  CD1 PHE A 616     -17.844  60.188  19.578  1.00 94.56           C  
ATOM   4829  CD2 PHE A 616     -16.734  61.781  18.172  1.00 94.56           C  
ATOM   4830  CE1 PHE A 616     -19.031  60.938  19.469  1.00 94.56           C  
ATOM   4831  CE2 PHE A 616     -17.906  62.500  18.047  1.00 94.56           C  
ATOM   4832  CZ  PHE A 616     -19.062  62.094  18.703  1.00 94.56           C  
ATOM   4833  N   GLU A 617     -13.438  58.375  21.281  1.00 94.31           N  
ATOM   4834  CA  GLU A 617     -12.539  57.219  21.391  1.00 94.31           C  
ATOM   4835  C   GLU A 617     -13.281  55.906  21.156  1.00 94.31           C  
ATOM   4836  CB  GLU A 617     -11.852  57.219  22.750  1.00 94.31           C  
ATOM   4837  O   GLU A 617     -14.312  55.656  21.781  1.00 94.31           O  
ATOM   4838  CG  GLU A 617     -10.711  56.188  22.859  1.00 94.31           C  
ATOM   4839  CD  GLU A 617     -10.016  56.219  24.203  1.00 94.31           C  
ATOM   4840  OE1 GLU A 617      -9.109  55.375  24.438  1.00 94.31           O  
ATOM   4841  OE2 GLU A 617     -10.375  57.062  25.047  1.00 94.31           O  
ATOM   4842  N   PHE A 618     -12.789  55.156  20.234  1.00 95.31           N  
ATOM   4843  CA  PHE A 618     -13.414  53.875  19.906  1.00 95.31           C  
ATOM   4844  C   PHE A 618     -12.516  52.719  20.297  1.00 95.31           C  
ATOM   4845  CB  PHE A 618     -13.734  53.812  18.406  1.00 95.31           C  
ATOM   4846  O   PHE A 618     -11.289  52.812  20.172  1.00 95.31           O  
ATOM   4847  CG  PHE A 618     -14.750  54.812  17.953  1.00 95.31           C  
ATOM   4848  CD1 PHE A 618     -16.109  54.562  18.062  1.00 95.31           C  
ATOM   4849  CD2 PHE A 618     -14.352  56.031  17.422  1.00 95.31           C  
ATOM   4850  CE1 PHE A 618     -17.062  55.500  17.641  1.00 95.31           C  
ATOM   4851  CE2 PHE A 618     -15.281  56.969  17.000  1.00 95.31           C  
ATOM   4852  CZ  PHE A 618     -16.641  56.719  17.109  1.00 95.31           C  
ATOM   4853  N   GLU A 619     -13.039  51.688  20.812  1.00 94.56           N  
ATOM   4854  CA  GLU A 619     -12.422  50.375  21.094  1.00 94.56           C  
ATOM   4855  C   GLU A 619     -13.125  49.281  20.328  1.00 94.56           C  
ATOM   4856  CB  GLU A 619     -12.438  50.094  22.594  1.00 94.56           C  
ATOM   4857  O   GLU A 619     -14.258  48.906  20.656  1.00 94.56           O  
ATOM   4858  CG  GLU A 619     -11.766  48.781  22.969  1.00 94.56           C  
ATOM   4859  CD  GLU A 619     -11.773  48.531  24.469  1.00 94.56           C  
ATOM   4860  OE1 GLU A 619     -11.445  47.375  24.891  1.00 94.56           O  
ATOM   4861  OE2 GLU A 619     -12.117  49.469  25.234  1.00 94.56           O  
ATOM   4862  N   ALA A 620     -12.453  48.688  19.375  1.00 94.75           N  
ATOM   4863  CA  ALA A 620     -13.031  47.656  18.516  1.00 94.75           C  
ATOM   4864  C   ALA A 620     -13.008  46.312  19.203  1.00 94.75           C  
ATOM   4865  CB  ALA A 620     -12.281  47.594  17.188  1.00 94.75           C  
ATOM   4866  O   ALA A 620     -12.008  45.906  19.797  1.00 94.75           O  
ATOM   4867  N   PHE A 621     -14.133  45.562  19.172  1.00 92.88           N  
ATOM   4868  CA  PHE A 621     -14.172  44.188  19.609  1.00 92.88           C  
ATOM   4869  C   PHE A 621     -13.570  43.250  18.547  1.00 92.88           C  
ATOM   4870  CB  PHE A 621     -15.609  43.750  19.906  1.00 92.88           C  
ATOM   4871  O   PHE A 621     -14.227  42.906  17.562  1.00 92.88           O  
ATOM   4872  CG  PHE A 621     -16.234  44.469  21.078  1.00 92.88           C  
ATOM   4873  CD1 PHE A 621     -15.469  44.812  22.188  1.00 92.88           C  
ATOM   4874  CD2 PHE A 621     -17.578  44.812  21.062  1.00 92.88           C  
ATOM   4875  CE1 PHE A 621     -16.031  45.500  23.250  1.00 92.88           C  
ATOM   4876  CE2 PHE A 621     -18.156  45.500  22.125  1.00 92.88           C  
ATOM   4877  CZ  PHE A 621     -17.375  45.844  23.219  1.00 92.88           C  
ATOM   4878  N   ASP A 622     -12.352  42.938  18.750  1.00 88.88           N  
ATOM   4879  CA  ASP A 622     -11.695  42.062  17.797  1.00 88.88           C  
ATOM   4880  C   ASP A 622     -11.836  40.594  18.219  1.00 88.88           C  
ATOM   4881  CB  ASP A 622     -10.219  42.438  17.656  1.00 88.88           C  
ATOM   4882  O   ASP A 622     -12.695  40.250  19.031  1.00 88.88           O  
ATOM   4883  CG  ASP A 622      -9.398  42.062  18.875  1.00 88.88           C  
ATOM   4884  OD1 ASP A 622      -9.977  41.688  19.922  1.00 88.88           O  
ATOM   4885  OD2 ASP A 622      -8.148  42.156  18.797  1.00 88.88           O  
ATOM   4886  N   VAL A 623     -11.047  39.688  17.609  1.00 81.69           N  
ATOM   4887  CA  VAL A 623     -11.195  38.219  17.781  1.00 81.69           C  
ATOM   4888  C   VAL A 623     -10.891  37.844  19.234  1.00 81.69           C  
ATOM   4889  CB  VAL A 623     -10.273  37.438  16.828  1.00 81.69           C  
ATOM   4890  O   VAL A 623     -11.266  36.750  19.688  1.00 81.69           O  
ATOM   4891  CG1 VAL A 623     -10.773  37.562  15.383  1.00 81.69           C  
ATOM   4892  CG2 VAL A 623      -8.836  37.969  16.922  1.00 81.69           C  
ATOM   4893  N   ALA A 624     -10.219  38.719  20.062  1.00 78.81           N  
ATOM   4894  CA  ALA A 624      -9.844  38.438  21.453  1.00 78.81           C  
ATOM   4895  C   ALA A 624     -11.016  38.688  22.391  1.00 78.81           C  
ATOM   4896  CB  ALA A 624      -8.641  39.281  21.859  1.00 78.81           C  
ATOM   4897  O   ALA A 624     -10.961  38.312  23.578  1.00 78.81           O  
ATOM   4898  N   TYR A 625     -12.078  39.219  21.906  1.00 82.31           N  
ATOM   4899  CA  TYR A 625     -13.203  39.562  22.766  1.00 82.31           C  
ATOM   4900  C   TYR A 625     -14.250  38.469  22.766  1.00 82.31           C  
ATOM   4901  CB  TYR A 625     -13.836  40.906  22.312  1.00 82.31           C  
ATOM   4902  O   TYR A 625     -14.523  37.875  21.719  1.00 82.31           O  
ATOM   4903  CG  TYR A 625     -13.055  42.125  22.750  1.00 82.31           C  
ATOM   4904  CD1 TYR A 625     -13.469  42.875  23.844  1.00 82.31           C  
ATOM   4905  CD2 TYR A 625     -11.914  42.500  22.062  1.00 82.31           C  
ATOM   4906  CE1 TYR A 625     -12.758  44.000  24.250  1.00 82.31           C  
ATOM   4907  CE2 TYR A 625     -11.195  43.625  22.469  1.00 82.31           C  
ATOM   4908  OH  TYR A 625     -10.914  45.469  23.938  1.00 82.31           O  
ATOM   4909  CZ  TYR A 625     -11.617  44.375  23.547  1.00 82.31           C  
ATOM   4910  N   TYR A 626     -14.758  38.156  23.906  1.00 74.88           N  
ATOM   4911  CA  TYR A 626     -15.867  37.219  24.109  1.00 74.88           C  
ATOM   4912  C   TYR A 626     -16.875  37.781  25.109  1.00 74.88           C  
ATOM   4913  CB  TYR A 626     -15.359  35.875  24.594  1.00 74.88           C  
ATOM   4914  O   TYR A 626     -16.531  38.031  26.281  1.00 74.88           O  
ATOM   4915  CG  TYR A 626     -16.453  34.844  24.797  1.00 74.88           C  
ATOM   4916  CD1 TYR A 626     -16.859  34.500  26.078  1.00 74.88           C  
ATOM   4917  CD2 TYR A 626     -17.078  34.250  23.719  1.00 74.88           C  
ATOM   4918  CE1 TYR A 626     -17.859  33.531  26.281  1.00 74.88           C  
ATOM   4919  CE2 TYR A 626     -18.094  33.312  23.906  1.00 74.88           C  
ATOM   4920  OH  TYR A 626     -19.469  32.031  25.375  1.00 74.88           O  
ATOM   4921  CZ  TYR A 626     -18.469  32.969  25.188  1.00 74.88           C  
ATOM   4922  N   LYS A 627     -18.047  38.062  24.734  1.00 76.00           N  
ATOM   4923  CA  LYS A 627     -19.109  38.625  25.547  1.00 76.00           C  
ATOM   4924  C   LYS A 627     -18.672  39.938  26.188  1.00 76.00           C  
ATOM   4925  CB  LYS A 627     -19.578  37.656  26.625  1.00 76.00           C  
ATOM   4926  O   LYS A 627     -18.906  40.188  27.375  1.00 76.00           O  
ATOM   4927  CG  LYS A 627     -20.312  36.438  26.078  1.00 76.00           C  
ATOM   4928  CD  LYS A 627     -20.922  35.625  27.188  1.00 76.00           C  
ATOM   4929  CE  LYS A 627     -21.750  34.469  26.641  1.00 76.00           C  
ATOM   4930  NZ  LYS A 627     -22.359  33.656  27.750  1.00 76.00           N  
ATOM   4931  N   GLY A 628     -17.828  40.688  25.484  1.00 77.44           N  
ATOM   4932  CA  GLY A 628     -17.422  42.031  25.906  1.00 77.44           C  
ATOM   4933  C   GLY A 628     -16.125  42.031  26.688  1.00 77.44           C  
ATOM   4934  O   GLY A 628     -15.617  43.094  27.062  1.00 77.44           O  
ATOM   4935  N   TYR A 629     -15.656  40.844  26.969  1.00 77.81           N  
ATOM   4936  CA  TYR A 629     -14.422  40.781  27.750  1.00 77.81           C  
ATOM   4937  C   TYR A 629     -13.234  40.438  26.859  1.00 77.81           C
[truncated: 714,178 more chars]
