# Supplementary material for: Using AlphaFold-Multimer to study novel protein-protein interactions of predation essential hypothetical proteins in Bdellovibrio
Source: Front Bioinform. 2025 Apr 14;5:1566486. doi: 10.3389/fbinf.2025.1566486 (PMC12034629; doi:10.3389/fbinf.2025.1566486)
Supplement: Supplementary file 5 [file Table1.xlsx]

## Sheet: Lambert AP genes(non-redundant)
Old Locus Tag	Locus Tag	Accession Number
Bd0007	BD_RS00035	WP_011162632.1
Bd0011	BD_RS00055	WP_041583427.1
Bd0040	BD_RS00185	WP_011162663.1
Bd0087	BD_RS00410	WP_011162707.1
Bd0088	BD_RS00415	WP_011162708.1
Bd0090	BD_RS00425	WP_011162710.1
Bd0096	BD_RS00470	WP_038450485.1
Bd0136	BD_RS00635	WP_011162748.1
Bd0155	BD_RS00725	WP_011162766.1
Bd0172	BD_RS00800	WP_011162781.1
Bd0173	BD_RS00805	WP_011162782.1
Bd0184	BD_RS00855	WP_011162792.1
Bd0186	BD_RS00860	WP_011162793.1
Bd0187	BD_RS00865	WP_011162794.1
Bd0188	BD_RS00870	WP_011162795.1
Bd0210	BD_RS00970	WP_144313891.1
Bd0271	BD_RS01250	WP_011162869.1
Bd0301	BD_RS01400	WP_226987893.1
Bd0355	BD_RS01640	WP_011162948.1
Bd0370	BD_RS01695	WP_231839246.1
Bd0382	BD_RS01755	WP_011162971.1
Bd0401	BD_RS01850	WP_011162990.1
Bd0412	BD_RS01895	WP_011163001.1
Bd0413	BD_RS01900	WP_011163002.1
Bd0414	BD_RS01905	WP_011163003.1
Bd0415	BD_RS01910	WP_011163004.1
Bd0416	BD_RS01915	WP_011163005.1
Bd0417	BD_RS01925	WP_011163006.1
Bd0418	BD_RS01930	WP_011163007.1
Bd0419	BD_RS01935	WP_011163008.1
Bd0420	BD_RS01940	WP_038450741.1
Bd0434	BD_RS01985	WP_011163019.1
Bd0450	BD_RS02065	WP_038450791.1
Bd0453	BD_RS02080	WP_011163037.1
Bd0487	BD_RS02240	WP_011163070.1
Bd0490	BD_RS02250	WP_011163072.1
Bd0491	BD_RS02255	WP_011163073.1
Bd0553	BD_RS02525	WP_038451351.1
Bd0601	BD_RS02735	WP_011163169.1
Bd0602	BD_RS02740	WP_041583448.1
Bd0603	BD_RS02745	WP_011163171.1
Bd0607	BD_RS02770	WP_011163175.1
Bd0629	BD_RS02865	WP_011163194.1
Bd0675	BD_RS03080	WP_157865640.1
Bd0682	BD_RS03115	WP_231839268.1
Bd0695	BD_RS03180	WP_157865641.1
Bd0697	BD_RS03195	WP_226987992.1
Bd0701	BD_RS03215	WP_041583456.1
Bd0730	BD_RS03355	WP_011163290.1
Bd0813	BD_RS03720	WP_011163364.1
Bd0816	BD_RS03735	WP_011163367.1
Bd0875	BD_RS04035	WP_226987917.1
Bd0886	BD_RS04085	WP_226987918.1
Bd0925	BD_RS04265	WP_011163468.1
Bd0957	BD_RS04420	WP_231839280.1
Bd0976	BD_RS04490	WP_231839281.1
Bd0977	BD_RS04495	WP_011163514.1
Bd0993	BD_RS04570	WP_011163529.1
Bd1012	BD_RS04660	WP_011163547.1
Bd1032	BD_RS04755	WP_011163566.1
Bd1038	BD_RS04780	WP_038451015.1
Bd1044	BD_RS04805	WP_011163576.1
Bd1045	BD_RS04810	WP_011163577.1
Bd1047	BD_RS04820	WP_011163579.1
Bd1086	BD_RS04995	WP_041583480.1
Bd1120	BD_RS05140	WP_011163643.1
Bd1129	BD_RS05185	WP_231839285.1
Bd1175	BD_RS05365	WP_011163690.1
Bd1176	BD_RS05370	WP_011163691.1
Bd1179	BD_RS05380	WP_231839291.1
Bd1180	BD_RS05385	WP_011163694.1
Bd1218	BD_RS05550	WP_011163725.1
Bd1219	BD_RS05555	WP_011163726.1
Bd1249	BD_RS05680	WP_011163751.1
Bd1258	BD_RS05710	WP_226987950.1
Bd1265	BD_RS05740	WP_011163764.1
Bd1351	BD_RS06130	WP_011163845.1
Bd1356	BD_RS06155	WP_038451280.1
Bd1357	BD_RS06160	WP_011163851.1
Bd1358	BD_RS06165	WP_231839299.1
Bd1359	BD_RS06170	WP_011163853.1
Bd1366	BD_RS06205	WP_011163860.1
Bd1370	BD_RS06225	WP_038451296.1
Bd1374	BD_RS18160	WP_011163868.1
Bd1387	BD_RS06305	WP_011163881.1
Bd1399	BD_RS06355	WP_011163892.1
Bd1411	BD_RS06410	WP_226987969.1
Bd1423	BD_RS06465	WP_011163914.1
Bd1426	BD_RS06480	WP_011163917.1
Bd1427	BD_RS06485	WP_231839302.1
Bd1444	BD_RS06555	WP_011163935.1
Bd1536	BD_RS06970	WP_231839308.1
Bd1541	BD_RS07000	WP_011164023.1
Bd1542	BD_RS07005	WP_011164024.1
Bd1569	BD_RS07130	WP_011164049.1
Bd1600	BD_RS07280	WP_231839314.1
Bd1626	BD_RS07400	WP_011164104.1
Bd1632	BD_RS07430	WP_011164110.1
Bd1634	BD_RS07440	WP_011164112.1
Bd1649	BD_RS07505	WP_011164126.1
Bd1788	BD_RS08150	WP_231839328.1
Bd1842	BD_RS08400	WP_011164302.1
Bd1885	BD_RS08570	WP_011164340.1
Bd1889	BD_RS08595	WP_011164344.1
Bd1897	BD_RS08630	WP_011164351.1
Bd1898	BD_RS08635	WP_041583530.1
Bd1903	BD_RS08660	WP_011164357.1
Bd1904	BD_RS08665	WP_226988126.1
Bd1905	BD_RS08670	WP_011164359.1
Bd1934	BD_RS08800	WP_011164387.1
Bd1938	BD_RS08820	WP_011164391.1
Bd1990	BD_RS09070	WP_011164442.1
Bd2003	BD_RS09125	WP_011164454.1
Bd2005	BD_RS09140	WP_011164456.1
Bd2033	BD_RS09270	WP_011164482.1
Bd2091	BD_RS09550	WP_011164537.1
Bd2120	BD_RS09680	WP_231839123.1
Bd2121	BD_RS09685	WP_038446499.1
Bd2195	BD_RS10035	WP_011164632.1
Bd2258	BD_RS10325	WP_011164690.1
Bd2265	BD_RS10360	WP_157865693.1
Bd2288	BD_RS10455	WP_157865694.1
Bd2301	BD_RS10525	WP_011164727.1
Bd2302	BD_RS10530	WP_038449586.1
Bd2320	BD_RS10610	WP_011164744.1
Bd2327	BD_RS10645	WP_011164751.1
Bd2332	BD_RS10665	WP_226988166.1
Bd2333	BD_RS10670	WP_231839133.1
Bd2334	BD_RS10675	WP_011164757.1
Bd2345	BD_RS10725	WP_011164766.1
Bd2364	BD_RS10815	WP_144313851.1
Bd2365	BD_RS10820	WP_011164786.1
Bd2380	BD_RS10895	WP_231839139.1
Bd2381	BD_RS10900	WP_011164802.1
Bd2382	BD_RS10905	WP_011164803.1
Bd2393	BD_RS10960	WP_011164814.1
Bd2398	BD_RS10980	WP_011164817.1
Bd2414	BD_RS11055	WP_011164833.1
Bd2425	BD_RS11095	WP_157865698.1
Bd2429	BD_RS11115	WP_011164846.1
Bd2430	BD_RS11120	WP_041583572.1
Bd2451	BD_RS11210	WP_157865699.1
Bd2463	BD_RS11255	WP_011164874.1
Bd2480	BD_RS11325	WP_011164888.1
Bd2512	BD_RS11465	WP_011164915.1
Bd2537	BD_RS11580	WP_011164938.1
Bd2538	BD_RS11585	WP_011164939.1
Bd2539	BD_RS11590	WP_011164940.1
Bd2553	BD_RS11655	WP_038449782.1
Bd2629	BD_RS12005	WP_144313855.1
Bd2637	BD_RS12045	WP_011165033.1
Bd2645	BD_RS12080	WP_011165041.1
Bd2663	BD_RS12160	WP_157865706.1
Bd2702	BD_RS12355	WP_011165096.1
Bd2775	BD_RS12680	WP_157865714.1
Bd2776	BD_RS12685	WP_011165162.1
Bd2806	BD_RS12840	WP_011165192.1
Bd2820	BD_RS12905	WP_011165206.1
Bd2822	BD_RS12915	WP_011165208.1
Bd2839	BD_RS12995	WP_231839178.1
Bd2850	BD_RS13045	WP_041583603.1
Bd2862	BD_RS13100	WP_048349768.1
Bd2878	BD_RS13175	WP_041583607.1
Bd2904	BD_RS13295	WP_011165285.1
Bd2922	BD_RS13385	WP_226987829.1
Bd2940	BD_RS13460	WP_231839184.1
Bd2997	BD_RS13735	WP_011165370.1
Bd3045	BD_RS13960	WP_011165415.1
Bd3062	BD_RS14030	WP_231839189.1
Bd3063	BD_RS14035	WP_144313928.1
Bd3073	BD_RS14085	WP_011165442.1
Bd3074	BD_RS14090	WP_226988022.1
Bd3094	BD_RS14175	WP_144313788.1
Bd3133	BD_RS14350	WP_011165496.1
Bd3134	BD_RS14355	WP_011165497.1
Bd3137	BD_RS14365	WP_157865722.1
Bd3155	BD_RS14455	WP_011165517.1
Bd3162	BD_RS14485	WP_011165523.1
Bd3170	BD_RS14515	WP_011165530.1
Bd3176	BD_RS14550	WP_041583618.1
Bd3194	BD_RS14635	WP_011165553.1
Bd3220	BD_RS14750	WP_038448382.1
Bd3221	BD_RS14755	WP_011165577.1
Bd3238	BD_RS14825	WP_011165592.1
Bd3239	BD_RS14830	WP_011165593.1
Bd3240	BD_RS14835	WP_041583620.1
Bd3249	BD_RS14875	WP_011165602.1
Bd3276	BD_RS14995	WP_011165626.1
Bd3278	BD_RS15000	WP_011165627.1
Bd3279	BD_RS15005	WP_041583623.1
Bd3280	BD_RS15010	WP_011165629.1
Bd3285	BD_RS15035	WP_231839203.1
Bd3338	BD_RS15280	WP_231839206.1
Bd3345	BD_RS15310	WP_011165689.1
Bd3357	BD_RS15365	WP_011165698.1
Bd3359	BD_RS15370	WP_157865724.1
Bd3360	BD_RS15375	WP_038448487.1
Bd3376	BD_RS15445	WP_011165716.1
Bd3378	BD_RS15450	WP_038448502.1
Bd3415	BD_RS15625	WP_226988061.1
Bd3416	BD_RS15630	WP_157865728.1
Bd3418	BD_RS15640	WP_011165754.1
Bd3440	BD_RS15740	WP_011165774.1
Bd3443	BD_RS15755	WP_011165777.1
Bd3459	BD_RS15820	WP_048349796.1
Bd3460	BD_RS15825	WP_011165791.1
Bd3481	BD_RS15915	WP_226988067.1
Bd3482	BD_RS15920	WP_011165812.1
Bd3506	BD_RS16045	WP_011165836.1
Bd3518	BD_RS16100	WP_011165847.1
Bd3520	BD_RS16110	WP_011165849.1
Bd3533	BD_RS16175	WP_011165862.1
Bd3534	BD_RS16180	WP_050792933.1
Bd3568	BD_RS16330	WP_144313803.1
Bd3575	BD_RS16360	WP_231839214.1
Bd3609	BD_RS16505	WP_011165930.1
Bd3615	BD_RS16530	WP_011165935.1
Bd3618	BD_RS16545	WP_011165938.1
Bd3638	BD_RS16650	WP_011165958.1
Bd3701	BD_RS16930	WP_041583654.1
Bd3702	BD_RS16935	WP_231839218.1
Bd3748	BD_RS17140	WP_011166053.1
Bd3756	BD_RS17180	WP_011166061.1
Bd3758	BD_RS17190	WP_011166063.1
Bd3768	BD_RS17235	WP_050792937.1
Bd3769	BD_RS18450	WP_011166074.1
Bd3812	BD_RS17435	WP_011166113.1
Bd3823	BD_RS17490	WP_011166124.1
Bd3838	BD_RS17560	WP_226988197.1
Bd3842	BD_RS17580	WP_011166142.1
Bd3868	BD_RS17695	WP_011166166.1
Bd3910	BD_RS17900	WP_231839227.1
Bd0007	BD_RS00035	WP_011162632.1
Bd0008	BD_RS00040	WP_011162633.1
Bd0013	BD_RS00065	WP_011162638.1
Bd0031	BD_RS00140	WP_011162654.1
Bd0064	BD_RS00300	WP_011162686.1
Bd0067	BD_RS00310	WP_011162688.1
Bd0080	BD_RS00375	WP_197534999.1
Bd0081	BD_RS00380	WP_011162701.1
Bd0082	BD_RS00385	WP_011162702.1
Bd0083	BD_RS00390	WP_011162703.1
Bd0088	BD_RS00415	WP_011162708.1
Bd0089	BD_RS00420	WP_038450475.1
Bd0090	BD_RS00425	WP_011162710.1
Bd0091	BD_RS00440	WP_011162711.1
Bd0096	BD_RS00470	WP_038450485.1
Bd0101	BD_RS00490	WP_011162720.1
Bd0108	BD_RS00510	WP_011162723.1
Bd0110	BD_RS00520	WP_011162725.1
Bd0111	BD_RS00525	WP_011162726.1
Bd0112	BD_RS00530	WP_011162727.1
Bd0113	BD_RS00535	WP_011162728.1
Bd0117	BD_RS00550	WP_011162731.1
Bd0120	BD_RS00565	WP_011162734.1
Bd0121	BD_RS00570	WP_011162735.1
Bd0144	BD_RS00675	WP_038450500.1
Bd0148	BD_RS00695	WP_011162760.1
Bd0155	BD_RS00725	WP_011162766.1
Bd0157	BD_RS00735	WP_011162768.1
Bd0166	BD_RS00780	WP_038450519.1
Bd0178	BD_RS00825	WP_011162786.1
Bd0183	BD_RS00850	WP_231839231.1
Bd0184	BD_RS00855	WP_011162792.1
Bd0194	BD_RS00900	WP_011162801.1
Bd0203	BD_RS00940	WP_011162808.1
Bd0204	BD_RS00945	WP_011162809.1
Bd0216	BD_RS00990	WP_011162818.1
Bd0218	BD_RS01000	WP_231839233.1
Bd0222	BD_RS01015	WP_011162823.1
Bd0224	BD_RS01025	WP_157865625.1
Bd0228	BD_RS01045	WP_011162829.1
Bd0232	BD_RS01060	WP_050792887.1
Bd0246	BD_RS01135	WP_226987886.1
Bd0247	BD_RS01140	WP_231839235.1
Bd0248	BD_RS01145	WP_038450573.1
Bd0249	BD_RS01150	WP_011162849.1
Bd0250	BD_RS01155	WP_011162850.1
Bd0251	BD_RS01160	WP_011162851.1
Bd0252	BD_RS01165	WP_011162852.1
Bd0257	BD_RS01190	WP_011162857.1
Bd0259	BD_RS01200	WP_011162859.1
Bd0263	BD_RS01215	WP_011162862.1
Bd0264	BD_RS01220	WP_011162863.1
Bd0274	BD_RS01265	WP_231839238.1
Bd0276	BD_RS01275	WP_231839239.1
Bd0279	BD_RS01290	WP_041583430.1
Bd0280	BD_RS01295	WP_011162878.1
Bd0290	BD_RS01345	WP_011162888.1
Bd0300	BD_RS01395	WP_011162898.1
Bd0308	BD_RS01435	WP_011162906.1
Bd0309	BD_RS01440	WP_226987896.1
Bd0321	BD_RS01495	WP_011162918.1
Bd0323	BD_RS01505	WP_041583433.1
Bd0325	BD_RS01515	WP_011162922.1
Bd0330	BD_RS01545	WP_011162927.1
Bd0331	BD_RS01550	WP_011162928.1
Bd0335	BD_RS01570	WP_011162932.1
Bd0345	BD_RS01615	WP_011162940.1
Bd0346	BD_RS01620	WP_144313896.1
Bd0349	BD_RS01635	WP_011162944.1
Bd0351	BD_RS18235	WP_162145199.1
Bd0355	BD_RS01640	WP_011162948.1
Bd0362	BD_RS01670	WP_011162954.1
Bd0367	BD_RS01685	WP_038450684.1
Bd0368	BD_RS01690	WP_011162958.1
Bd0371	BD_RS17935	WP_011162960.1
Bd0372	BD_RS01705	WP_011162961.1
Bd0375	BD_RS01720	WP_011162964.1
Bd0376	BD_RS01725	WP_226987901.1
Bd0377	BD_RS01730	WP_011162966.1
Bd0378	BD_RS01735	WP_038450693.1
Bd0382	BD_RS01755	WP_011162971.1
Bd0383	BD_RS01760	WP_011162972.1
Bd0386	BD_RS01775	WP_144313897.1
Bd0387	BD_RS01780	WP_011162976.1
Bd0390	BD_RS01795	WP_011162979.1
Bd0391	BD_RS01800	WP_011162980.1
Bd0392	BD_RS01805	WP_011162981.1
Bd0396	BD_RS01830	WP_011162985.1
Bd0398	BD_RS01840	WP_011162987.1
Bd0400	BD_RS01845	WP_011162989.1
Bd0403	BD_RS01855	WP_011162992.1
Bd0411	BD_RS01890	WP_231839250.1
Bd0435	BD_RS01990	WP_011163020.1
Bd0436	BD_RS01995	WP_011163021.1
Bd0437	BD_RS02000	WP_011163022.1
Bd0438	BD_RS02005	WP_041583435.1
Bd0440	BD_RS02015	WP_011163024.1
Bd0446	BD_RS02045	WP_011163030.1
Bd0447	BD_RS02050	WP_157865631.1
Bd0448	BD_RS02055	WP_231839253.1
Bd0453	BD_RS02080	WP_011163037.1
Bd0457	BD_RS02095	WP_231839254.1
Bd0463	BD_RS02125	WP_011163046.1
Bd0466	BD_RS02140	WP_011163049.1
Bd0467	BD_RS02145	WP_162145201.1
Bd0469	BD_RS02155	WP_011163052.1
Bd0473	BD_RS02175	WP_011163056.1
Bd0474	BD_RS02180	WP_011163057.1
Bd0475	BD_RS02185	WP_011163058.1
Bd0476	BD_RS02190	WP_231839256.1
Bd0482	BD_RS02215	WP_226987909.1
Bd0489	BD_RS02245	WP_011163071.1
Bd0495	BD_RS02275	WP_226987911.1
Bd0500	BD_RS02295	WP_011163081.1
Bd0503	BD_RS02310	WP_157865633.1
Bd0504	BD_RS02315	WP_011163085.1
Bd0505	BD_RS02320	WP_231839258.1
Bd0514	BD_RS02355	WP_011163093.1
Bd0517	BD_RS02365	WP_011163096.1
Bd0519	BD_RS02375	WP_011163098.1
Bd0526	BD_RS18390	WP_011163104.1
Bd0542	BD_RS02470	WP_011163117.1
Bd0544	BD_RS02485	WP_011163119.1
Bd0564	BD_RS02570	WP_011163136.1
Bd0565	BD_RS02575	WP_041583446.1
Bd0567	BD_RS02585	WP_011163139.1
Bd0569	BD_RS02590	WP_011163140.1
Bd0574	BD_RS02615	WP_011163145.1
Bd0577	BD_RS02625	WP_011163147.1
Bd0583	BD_RS02655	WP_011163153.1
Bd0584	BD_RS02660	WP_226987978.1
Bd0596	BD_RS02715	WP_011163165.1
Bd0597	BD_RS02720	WP_011163166.1
Bd0599	BD_RS02725	WP_011163167.1
Bd0600	BD_RS02730	WP_050792889.1
Bd0602	BD_RS02740	WP_041583448.1
Bd0604	BD_RS02750	WP_011163172.1
Bd0605	BD_RS02755	WP_080558975.1
Bd0606	BD_RS02765	WP_011163174.1
Bd0608	BD_RS02775	WP_157865638.1
Bd0610	BD_RS02785	WP_011163178.1
Bd0625	BD_RS02850	WP_050792891.1
Bd0627	BD_RS02855	WP_011163192.1
Bd0628	BD_RS02860	WP_011163193.1
Bd0630	BD_RS02870	WP_041583450.1
Bd0639	BD_RS02915	WP_011163204.1
Bd0645	BD_RS02950	WP_011163209.1
Bd0648	BD_RS02965	WP_011163212.1
Bd0654	BD_RS02985	WP_048349695.1
Bd0656	BD_RS02995	WP_011163218.1
Bd0657	BD_RS03000	WP_038451443.1
Bd0658	BD_RS03005	WP_041583451.1
Bd0660	BD_RS03015	WP_011163222.1
Bd0661	BD_RS03020	WP_011163223.1
Bd0663	BD_RS03025	WP_011163225.1
Bd0664	BD_RS03030	WP_011163226.1
Bd0665	BD_RS03035	WP_011163227.1
Bd0667	BD_RS03045	WP_011163229.1
Bd0668	BD_RS03050	WP_050792893.1
Bd0672	BD_RS03065	WP_011163234.1
Bd0673	BD_RS03070	WP_011163235.1
Bd0675	BD_RS03080	WP_157865640.1
Bd0676	BD_RS03085	WP_231839267.1
Bd0677	BD_RS03090	WP_011163239.1
Bd0678	BD_RS03095	WP_011163240.1
Bd0680	BD_RS03105	WP_011163242.1
Bd0681	BD_RS03110	WP_011163243.1
Bd0682	BD_RS03115	WP_231839268.1
Bd0685	BD_RS03135	WP_226987988.1
Bd0690	BD_RS03155	WP_011163251.1
Bd0693	BD_RS03170	WP_011163254.1
Bd0694	BD_RS03175	WP_011163255.1
Bd0695	BD_RS03180	WP_157865641.1
Bd0696	BD_RS03185	WP_011163257.1
Bd0697	BD_RS03195	WP_226987992.1
Bd0701	BD_RS03215	WP_041583456.1
Bd0703	BD_RS03225	WP_231839269.1
Bd0704	BD_RS03230	WP_157865642.1
Bd0706	BD_RS03240	WP_231839270.1
Bd0721	BD_RS03310	WP_011163281.1
Bd0725	BD_RS03330	WP_011163285.1
Bd0726	BD_RS03335	WP_011163286.1
Bd0727	BD_RS03340	WP_041583458.1
Bd0729	BD_RS03350	WP_011163289.1
Bd0730	BD_RS03355	WP_011163290.1
Bd0731	BD_RS03360	WP_144313922.1
Bd0738	BD_RS18145	WP_011163297.1
Bd0740	BD_RS03395	WP_011163299.1
Bd0747	BD_RS03425	WP_231839272.1
Bd0748	BD_RS03430	WP_231839273.1
Bd0750	BD_RS03440	WP_011163308.1
Bd0752	BD_RS03450	WP_011163310.1
Bd0756	BD_RS03470	WP_011163314.1
Bd0759	BD_RS03485	WP_011163317.1
Bd0766	BD_RS03515	WP_038451513.1
Bd0777	BD_RS03555	WP_011163331.1
Bd0782	BD_RS03575	WP_011163336.1
Bd0783	BD_RS03580	WP_011163337.1
Bd0784	BD_RS03585	WP_011163338.1
Bd0785	BD_RS03590	WP_011163339.1
Bd0793	BD_RS03620	WP_011163345.1
Bd0797	BD_RS03635	WP_231839338.1
Bd0798	BD_RS03640	WP_011163349.1
Bd0799	BD_RS03645	WP_011163350.1
Bd0803	BD_RS03665	WP_038451535.1
Bd0805	BD_RS03675	WP_011163356.1
Bd0812	BD_RS03710	WP_038451546.1
Bd0813	BD_RS03720	WP_011163364.1
Bd0815	BD_RS03730	WP_011163366.1
Bd0818	BD_RS03740	WP_011163369.1
Bd0819	BD_RS03745	WP_011163370.1
Bd0820	BD_RS03750	WP_011163371.1
Bd0821	BD_RS03755	WP_011163372.1
Bd0822	BD_RS03760	WP_011163373.1
Bd0826	BD_RS03780	WP_011163377.1
Bd0844	BD_RS03855	WP_157865780.1
Bd0846	BD_RS03865	WP_226988008.1
Bd0848	BD_RS03875	WP_011163395.1
Bd0849	BD_RS03880	WP_231839277.1
Bd0854	BD_RS03905	WP_011163401.1
Bd0876	BD_RS04040	WP_157865647.1
Bd0879	BD_RS04050	WP_011163425.1
Bd0882	BD_RS04065	WP_011163428.1
Bd0883	BD_RS04070	WP_011163429.1
Bd0885	BD_RS04080	WP_038452108.1
Bd0889	BD_RS04100	WP_011163435.1
Bd0891	BD_RS04105	WP_011163436.1
Bd0892	BD_RS04110	WP_011163437.1
Bd0893	BD_RS04115	WP_050792898.1
Bd0894	BD_RS04120	WP_226987919.1
Bd0897	BD_RS04135	WP_041583465.1
Bd0899	BD_RS04145	WP_011163444.1
Bd0900	BD_RS04150	WP_011163445.1
Bd0903	BD_RS04165	WP_080558978.1
Bd0905	BD_RS04175	WP_041583466.1
Bd0906	BD_RS04180	WP_011163451.1
Bd0907	BD_RS04185	WP_011163452.1
Bd0908	BD_RS04190	WP_011163453.1
Bd0911	BD_RS04205	WP_041583694.1
Bd0912	BD_RS04210	WP_041583467.1
Bd0913	BD_RS04215	WP_041583468.1
Bd0915	BD_RS04225	WP_011163460.1
Bd0916	BD_RS04230	WP_011163461.1
Bd0917	BD_RS04235	WP_011163462.1
Bd0919	BD_RS04240	WP_050792899.1
Bd0920	BD_RS04245	WP_011163464.1
Bd0921	BD_RS18155	WP_041583469.1
Bd0922	BD_RS04255	WP_041583470.1
Bd0927	BD_RS04275	WP_011163470.1
Bd0929	BD_RS04285	WP_041583472.1
Bd0930	BD_RS04290	WP_041583473.1
Bd0933	BD_RS04305	WP_041583475.1
Bd0936	BD_RS04315	WP_048349704.1
Bd0938	BD_RS04330	WP_011163480.1
Bd0939	BD_RS04335	WP_231839279.1
Bd0969	BD_RS04465	WP_011163508.1
Bd0970	BD_RS04470	WP_011163509.1
Bd0980	BD_RS04510	WP_011163517.1
Bd0981	BD_RS04515	WP_011163518.1
Bd0996	BD_RS04585	WP_011163532.1
Bd1002	BD_RS04615	WP_011163538.1
Bd1004	BD_RS04625	WP_157865787.1
Bd1006	BD_RS04635	WP_048349707.1
Bd1007	BD_RS04640	WP_011163543.1
Bd1013	BD_RS04665	WP_050792900.1
Bd1014	BD_RS04670	WP_038452129.1
Bd1020	BD_RS04700	WP_226987928.1
Bd1031	BD_RS04750	WP_011163565.1
Bd1035	BD_RS04765	WP_011163568.1
Bd1037	BD_RS04775	WP_011163570.1
Bd1043	BD_RS04800	WP_041583479.1
Bd1052	BD_RS04840	WP_011163583.1
Bd1053	BD_RS04845	WP_011163584.1
Bd1058	BD_RS04865	WP_011163588.1
Bd1063	BD_RS04890	WP_011163593.1
Bd1064	BD_RS04895	WP_011163594.1
Bd1065	BD_RS04900	WP_011163595.1
Bd1076	BD_RS04950	WP_011163605.1
Bd1089	BD_RS05005	WP_011163616.1
Bd1090	BD_RS05010	WP_011163617.1
Bd1091	BD_RS05015	WP_011163618.1
Bd1102	BD_RS05055	WP_011163626.1
Bd1113	BD_RS05105	WP_011163636.1
Bd1115	BD_RS05115	WP_011163638.1
Bd1116	BD_RS05120	WP_011163639.1
Bd1117	BD_RS05125	WP_157865794.1
Bd1122	BD_RS05150	WP_041583484.1
Bd1126	BD_RS05170	WP_011163649.1
Bd1127	BD_RS05175	WP_231839284.1
Bd1129	BD_RS05185	WP_231839285.1
Bd1130	BD_RS05190	WP_231839286.1
Bd1136	BD_RS05205	WP_144313912.1
Bd1140	BD_RS05220	WP_231839287.1
Bd1141	BD_RS05225	WP_041583485.1
Bd1152	BD_RS05265	WP_011163669.1
Bd1153	BD_RS05270	WP_011163670.1
Bd1154	BD_RS05275	WP_041583702.1
Bd1155	BD_RS05280	WP_011163672.1
Bd1159	BD_RS05295	WP_011163675.1
Bd1160	BD_RS05300	WP_011163676.1
Bd1161	BD_RS05305	WP_231839289.1
Bd1162	BD_RS05310	WP_041583488.1
Bd1163	BD_RS05315	WP_011163679.1
Bd1164	BD_RS05320	WP_011163680.1
Bd1177	BD_RS05375	WP_011163692.1
Bd1184	BD_RS05400	WP_157865653.1
Bd1192	BD_RS05430	WP_011163703.1
Bd1193	BD_RS05435	WP_038451152.1
Bd1195	BD_RS05445	WP_144313913.1
Bd1199	BD_RS05460	WP_011163709.1
Bd1210	BD_RS05515	WP_011163719.1
Bd1214	BD_RS05540	WP_011163723.1
Bd1218	BD_RS05550	WP_011163725.1
Bd1220	BD_RS05560	WP_011163727.1
Bd1230	BD_RS05600	WP_231839294.1
Bd1231	BD_RS05605	WP_011163736.1
Bd1234	BD_RS05620	WP_011163739.1
Bd1237	BD_RS05635	WP_011163742.1
Bd1238	BD_RS05640	WP_011163743.1
Bd1239	BD_RS05645	WP_011163744.1
Bd1240	BD_RS05650	WP_011163745.1
Bd1242	BD_RS05655	WP_011163746.1
Bd1243	BD_RS05660	WP_011163747.1
Bd1247	BD_RS05670	WP_231839340.1
Bd1248	BD_RS05675	WP_011163750.1
Bd1257	BD_RS05705	WP_011163757.1
Bd1258	BD_RS05710	WP_226987950.1
Bd1259	BD_RS05715	WP_011163759.1
Bd1267	BD_RS05750	WP_011163766.1
Bd1268	BD_RS05755	WP_011163767.1
Bd1269	BD_RS05760	WP_041583704.1
Bd1272	BD_RS05775	WP_011163771.1
Bd1273	BD_RS05780	WP_011163772.1
Bd1274	BD_RS05785	WP_048349715.1
Bd1275	BD_RS05790	WP_011163774.1
Bd1284	BD_RS05830	WP_011163783.1
Bd1290	BD_RS18395	WP_011163788.1
Bd1292	BD_RS05865	WP_011163790.1
Bd1294	BD_RS05870	WP_011163792.1
Bd1295	BD_RS05875	WP_011163793.1
Bd1300	BD_RS05890	WP_011163797.1
Bd1312	BD_RS05945	WP_080559023.1
Bd1325	BD_RS06010	WP_011163821.1
Bd1329	BD_RS06030	WP_011163825.1
Bd1333	BD_RS06045	WP_226987960.1
Bd1335	BD_RS06055	WP_231839298.1
Bd1336	BD_RS06060	WP_011163831.1
Bd1349	BD_RS06120	WP_011163843.1
Bd1351	BD_RS06130	WP_011163845.1
Bd1352	BD_RS06135	WP_011163846.1
Bd1353	BD_RS06140	WP_011163847.1
Bd1355	BD_RS06150	WP_041583497.1
Bd1356	BD_RS06155	WP_038451280.1
Bd1359	BD_RS06170	WP_011163853.1
Bd1362	BD_RS06185	WP_011163856.1
Bd1365	BD_RS06200	WP_011163859.1
Bd1366	BD_RS06205	WP_011163860.1
Bd1367	BD_RS06210	WP_011163861.1
Bd1368	BD_RS06215	WP_157865658.1
Bd1369	BD_RS06220	WP_011163863.1
Bd1373	BD_RS06240	WP_011163867.1
Bd1374	BD_RS18160	WP_011163868.1
Bd1375	BD_RS06245	WP_011163869.1
Bd1376	BD_RS06250	WP_011163870.1
Bd1381	BD_RS06275	WP_157865660.1
Bd1382	BD_RS06280	WP_011163876.1
Bd1383	BD_RS06285	WP_011163877.1
Bd1385	BD_RS06295	WP_157865661.1
Bd1387	BD_RS06305	WP_011163881.1
Bd1392	BD_RS06325	WP_011163885.1
Bd1398	BD_RS06350	WP_011163891.1
Bd1401	BD_RS06365	WP_011163894.1
Bd1402	BD_RS06370	WP_041583501.1
Bd1403	BD_RS06375	WP_011163896.1
Bd1404	BD_RS06380	WP_011163897.1
Bd1405	BD_RS06385	WP_011163898.1
Bd1407	BD_RS06390	WP_011163899.1
Bd1409	BD_RS06400	WP_011163901.1
Bd1411	BD_RS06410	WP_226987969.1
Bd1415	BD_RS06430	WP_011163907.1
Bd1421	BD_RS06455	WP_011163912.1
Bd1424	BD_RS06470	WP_011163915.1
Bd1425	BD_RS06475	WP_231839301.1
Bd1426	BD_RS06480	WP_011163917.1
Bd1429	BD_RS06490	WP_041583502.1
Bd1430	BD_RS06495	WP_011163921.1
Bd1431	BD_RS06500	WP_011163922.1
Bd1435	BD_RS06515	WP_011163926.1
Bd1436	BD_RS06520	WP_011163927.1
Bd1437	BD_RS06525	WP_041583503.1
Bd1438	BD_RS18050	WP_011163929.1
Bd1439	BD_RS06535	WP_038448790.1
Bd1440	BD_RS06540	WP_011163931.1
Bd1447	BD_RS06560	WP_011163936.1
Bd1449	BD_RS06570	WP_041583710.1
Bd1451	BD_RS06575	WP_041583504.1
Bd1452	BD_RS06580	WP_011163940.1
Bd1453	BD_RS06585	WP_011163941.1
Bd1454	BD_RS06590	WP_231839303.1
Bd1455	BD_RS06595	WP_011163943.1
Bd1456	BD_RS06600	WP_011163944.1
Bd1457	BD_RS06605	WP_011163945.1
Bd1468	BD_RS06665	WP_231839304.1
Bd1469	BD_RS06670	WP_041583507.1
Bd1473	BD_RS06680	WP_011163959.1
Bd1487	BD_RS06745	WP_011163972.1
Bd1490	BD_RS06755	WP_038448839.1
Bd1491	BD_RS06760	WP_226988089.1
Bd1502	BD_RS18165	WP_050792904.1
Bd1515	BD_RS06870	WP_011163997.1
Bd1516	BD_RS06875	WP_226988092.1
Bd1521	BD_RS06900	WP_011164003.1
Bd1522	BD_RS06905	WP_011164004.1
Bd1523	BD_RS06910	WP_011164005.1
Bd1524	BD_RS06915	WP_011164006.1
Bd1526	BD_RS06925	WP_011164008.1
Bd1527	BD_RS06930	WP_011164009.1
Bd1529	BD_RS06935	WP_011164011.1
Bd1530	BD_RS06940	WP_011164012.1
Bd1531	BD_RS06945	WP_011164013.1
Bd1532	BD_RS06950	WP_011164014.1
Bd1533	BD_RS06955	WP_011164015.1
Bd1534	BD_RS06960	WP_011164016.1
Bd1535	BD_RS06965	WP_011164017.1
Bd1536	BD_RS06970	WP_231839308.1
Bd1538	BD_RS06980	WP_011164020.1
Bd1539	BD_RS18400	WP_011164021.1
Bd1540	BD_RS06990	WP_011164022.1
Bd1544	BD_RS07015	WP_226988094.1
Bd1555	BD_RS07070	WP_011164037.1
Bd1556	BD_RS07075	WP_011164038.1
Bd1557	BD_RS07080	WP_011164039.1
Bd1558	BD_RS07085	WP_041583714.1
Bd1593	BD_RS07245	WP_231839312.1
Bd1594	BD_RS07250	WP_011164074.1
Bd1614	BD_RS07345	WP_011164093.1
Bd1615	BD_RS07350	WP_011164094.1
Bd1616	BD_RS07355	WP_011164095.1
Bd1619	BD_RS07370	WP_011164098.1
Bd1626	BD_RS07400	WP_011164104.1
Bd1632	BD_RS07430	WP_011164110.1
Bd1644	BD_RS07480	WP_011164121.1
Bd1645	BD_RS07485	WP_050792908.1
Bd1646	BD_RS07490	WP_011164123.1
Bd1648	BD_RS07500	WP_011164125.1
Bd1649	BD_RS07505	WP_011164126.1
Bd1653	BD_RS18325	WP_231839316.1
Bd1654	BD_RS07525	WP_231839317.1
Bd1656	BD_RS07530	WP_011164131.1
Bd1663	BD_RS07565	WP_011164138.1
Bd1665	BD_RS07575	WP_011164140.1
Bd1670	BD_RS07600	WP_011164145.1
Bd1674	BD_RS07615	WP_011164148.1
Bd1698	BD_RS07735	WP_011164170.1
Bd1703	BD_RS07760	WP_226988110.1
Bd1707	BD_RS07775	WP_011164178.1
Bd1708	BD_RS07780	WP_011164179.1
Bd1709	BD_RS07785	WP_011164180.1
Bd1711	BD_RS07795	WP_011164182.1
Bd1718	BD_RS07830	WP_011164189.1
Bd1719	BD_RS07835	WP_011164190.1
Bd1720	BD_RS07840	WP_011164191.1
Bd1722	BD_RS07850	WP_041583523.1
Bd1728	BD_RS07880	WP_011164199.1
Bd1742	BD_RS07945	WP_011164211.1
Bd1746	BD_RS07965	WP_011164215.1
Bd1747	BD_RS07970	WP_011164216.1
Bd1749	BD_RS07975	WP_011164217.1
Bd1751	BD_RS07980	WP_011164219.1
Bd1752	BD_RS18260	WP_011164220.1
Bd1754	BD_RS08010	WP_011164222.1
Bd1758	BD_RS08020	WP_162145207.1
Bd1763	BD_RS08040	WP_011164229.1
Bd1770	BD_RS08070	WP_011164235.1
Bd1771	BD_RS08075	WP_011164236.1
Bd1774	BD_RS08085	WP_011164238.1
Bd1782	BD_RS08120	WP_011164245.1
Bd1785	BD_RS08135	WP_011164248.1
Bd1792	BD_RS08170	WP_231839329.1
Bd1793	BD_RS08180	WP_011164256.1
Bd1804	BD_RS08225	WP_011164266.1
Bd1805	BD_RS08230	WP_011164267.1
Bd1809	BD_RS08245	WP_011164270.1
Bd1811	BD_RS08255	WP_011164272.1
Bd1829	BD_RS08340	WP_011164289.1
Bd1831	BD_RS08350	WP_011164291.1
Bd1839	BD_RS08385	WP_011164299.1
Bd1847	BD_RS08415	WP_011164306.1
Bd1855	BD_RS08440	WP_011164311.1
Bd1857	BD_RS08445	WP_011164312.1
Bd1862	BD_RS08465	WP_231839334.1
Bd1863	BD_RS08470	WP_038449129.1
Bd1865	BD_RS08480	WP_011164320.1
Bd1875	BD_RS08525	WP_080558997.1
Bd1876	BD_RS08530	WP_011164331.1
Bd1877	BD_RS08535	WP_011164332.1
Bd1878	BD_RS08540	WP_011164333.1
Bd1879	BD_RS08545	WP_011164334.1
Bd1880	BD_RS08550	WP_011164335.1
Bd1881	BD_RS18245	WP_011164336.1
Bd1886	BD_RS08575	WP_011164341.1
Bd1887	BD_RS08580	WP_011164342.1
Bd1889	BD_RS08595	WP_011164344.1
Bd1890	BD_RS08600	WP_144313820.1
Bd1891	BD_RS08605	WP_050792941.1
Bd1894	BD_RS08615	WP_231839335.1
Bd1895	BD_RS08620	WP_011164349.1
Bd1896	BD_RS08625	WP_011164350.1
Bd1897	BD_RS08630	WP_011164351.1
Bd1899	BD_RS17970	WP_011164353.1
Bd1900	BD_RS08645	WP_011164354.1
Bd1901	BD_RS08650	WP_011164355.1
Bd1902	BD_RS08655	WP_080558999.1
Bd1903	BD_RS08660	WP_011164357.1
Bd1904	BD_RS08665	WP_226988126.1
Bd1905	BD_RS08670	WP_011164359.1
Bd1910	BD_RS08695	WP_011164364.1
Bd1912	BD_RS08700	WP_157865678.1
Bd1915	BD_RS08710	WP_011164368.1
Bd1920	BD_RS08730	WP_011164373.1
Bd1925	BD_RS08755	WP_231839336.1
Bd1935	BD_RS08805	WP_011164388.1
Bd1936	BD_RS08810	WP_011164389.1
Bd1937	BD_RS08815	WP_157865680.1
Bd1946	BD_RS08855	WP_011164398.1
Bd1956	BD_RS08905	WP_011164408.1
Bd1957	BD_RS08910	WP_144313826.1
Bd1963	BD_RS08940	WP_011164415.1
Bd1970	BD_RS08975	WP_038449220.1
Bd1975	BD_RS08995	WP_011164427.1
Bd1981	BD_RS09025	WP_011164433.1
Bd1988	BD_RS09060	WP_011164440.1
Bd1989	BD_RS09065	WP_011164441.1
Bd1995	BD_RS09090	WP_011164446.1
Bd1999	BD_RS09110	WP_011164450.1
Bd2004	BD_RS09130	WP_144313828.1
Bd2017	BD_RS09195	WP_011164467.1
Bd2018	BD_RS09200	WP_041583537.1
Bd2019	BD_RS09205	WP_231839113.1
Bd2021	BD_RS09215	WP_011164471.1
Bd2024	BD_RS09230	WP_011164474.1
Bd2025	BD_RS09235	WP_011164475.1
Bd2039	BD_RS09295	WP_011164487.1
Bd2040	BD_RS09300	WP_011164488.1
Bd2042	BD_RS09310	WP_041583539.1
Bd2044	BD_RS09320	WP_231839115.1
Bd2048	BD_RS09340	WP_226988192.1
Bd2049	BD_RS09345	WP_011164497.1
Bd2050	BD_RS09350	WP_011164498.1
Bd2051	BD_RS09355	WP_011164499.1
Bd2057	BD_RS09385	WP_231839117.1
Bd2060	BD_RS09400	WP_011164508.1
Bd2069	BD_RS09445	WP_011164516.1
Bd2071	BD_RS09455	WP_011164518.1
Bd2074	BD_RS09470	WP_011164521.1
Bd2075	BD_RS09475	WP_157865688.1
Bd2079	BD_RS09495	WP_041583542.1
Bd2089	BD_RS09545	WP_041583545.1
Bd2102	BD_RS09600	WP_011164547.1
Bd2111	BD_RS09640	WP_011164555.1
Bd2114	BD_RS09650	WP_050792914.1
Bd2118	BD_RS09670	WP_011164561.1
Bd2121	BD_RS09685	WP_038446499.1
Bd2126	BD_RS09705	WP_011164568.1
Bd2133	BD_RS09745	WP_157865689.1
Bd2136	BD_RS09760	WP_011164578.1
Bd2138	BD_RS09770	WP_226988150.1
Bd2142	BD_RS09790	WP_157865690.1
Bd2143	BD_RS09795	WP_011164585.1
Bd2145	BD_RS09805	WP_041583549.1
Bd2153	BD_RS09840	WP_011164594.1
Bd2155	BD_RS09855	WP_011164596.1
Bd2167	BD_RS09910	WP_011164606.1
Bd2171	BD_RS09925	WP_011164609.1
Bd2172	BD_RS09930	WP_011164610.1
Bd2173	BD_RS09935	WP_011164611.1
Bd2176	BD_RS09950	WP_038449462.1
Bd2177	BD_RS09955	WP_011164615.1
Bd2178	BD_RS09960	WP_011164616.1
Bd2179	BD_RS09965	WP_011164617.1
Bd2181	BD_RS09975	WP_011164619.1
Bd2183	BD_RS09980	WP_011164620.1
Bd2184	BD_RS09985	WP_038451909.1
Bd2194	BD_RS10030	WP_226988154.1
Bd2195	BD_RS10035	WP_011164632.1
Bd2208	BD_RS10095	WP_011164644.1
Bd2210	BD_RS10105	WP_011164646.1
Bd2211	BD_RS10110	WP_011164647.1
Bd2217	BD_RS10125	WP_011164650.1
Bd2218	BD_RS10130	WP_011164651.1
Bd2238	BD_RS10230	WP_144313846.1
Bd2242	BD_RS10245	WP_011164675.1
Bd2243	BD_RS10250	WP_011164676.1
Bd2244	BD_RS10255	WP_011164677.1
Bd2245	BD_RS10265	WP_011164678.1
Bd2246	BD_RS10270	WP_011164679.1
Bd2247	BD_RS10275	WP_038449519.1
Bd2248	BD_RS10280	WP_011164681.1
Bd2249	BD_RS10285	WP_011164682.1
Bd2250	BD_RS10290	WP_011164683.1
Bd2252	BD_RS10300	WP_041583557.1
Bd2254	BD_RS10305	WP_011164686.1
Bd2255	BD_RS10310	WP_038449527.1
Bd2256	BD_RS10315	WP_011164688.1
Bd2258	BD_RS10325	WP_011164690.1
Bd2260	BD_RS10335	WP_157865691.1
Bd2264	BD_RS10355	WP_011164696.1
Bd2276	BD_RS10410	WP_038449553.1
Bd2277	BD_RS10415	WP_038451922.1
Bd2280	BD_RS10425	WP_011164711.1
Bd2283	BD_RS10435	WP_011164712.1
Bd2284	BD_RS10440	WP_011164713.1
Bd2285	BD_RS10445	WP_011164714.1
Bd2286	BD_RS10450	WP_157865897.1
Bd2290	BD_RS10465	WP_011164718.1
Bd2292	BD_RS10470	WP_231839129.1
Bd2293	BD_RS10475	WP_011164720.1
Bd2295	BD_RS10480	WP_011164721.1
Bd2296	BD_RS10485	WP_011164722.1
Bd2297	BD_RS10490	WP_011164723.1
Bd2299	BD_RS10515	WP_038449581.1
Bd2303	BD_RS10535	WP_080559003.1
Bd2307	BD_RS10555	WP_011164733.1
Bd2308	BD_RS10560	WP_011164734.1
Bd2309	BD_RS10565	WP_041583561.1
Bd2326	BD_RS10640	WP_011164750.1
Bd2327	BD_RS10645	WP_011164751.1
Bd2328	BD_RS10650	WP_011164752.1
Bd2332	BD_RS10665	WP_226988166.1
Bd2333	BD_RS10670	WP_231839133.1
Bd2334	BD_RS10675	WP_011164757.1
Bd2335	BD_RS10680	WP_011164758.1
Bd2343	BD_RS10715	WP_157865696.1
Bd2344	BD_RS10720	WP_011164765.1
Bd2351	BD_RS10755	WP_011164772.1
Bd2352	BD_RS10760	WP_011164773.1
Bd2356	BD_RS10775	WP_011164777.1
Bd2364	BD_RS10815	WP_144313851.1
Bd2367	BD_RS10830	WP_011164788.1
Bd2380	BD_RS10895	WP_231839139.1
Bd2389	BD_RS10940	WP_011164810.1
Bd2393	BD_RS10960	WP_011164814.1
Bd2395	BD_RS17975	WP_050792920.1
Bd2396	BD_RS10975	WP_011164816.1
Bd2398	BD_RS10980	WP_011164817.1
Bd2402	BD_RS10995	WP_011164821.1
Bd2404	BD_RS11005	WP_231839143.1
Bd2405	BD_RS11010	WP_011164824.1
Bd2406	BD_RS11015	WP_011164825.1
Bd2407	BD_RS11020	WP_011164826.1
Bd2408	BD_RS11025	WP_231839145.1
Bd2431	BD_RS11125	WP_011164848.1
Bd2438	BD_RS11155	WP_041583573.1
Bd2443	BD_RS11180	WP_231839148.1
Bd2454	BD_RS11215	WP_011164866.1
Bd2463	BD_RS11255	WP_011164874.1
Bd2472	BD_RS11290	WP_011164881.1
Bd2475	BD_RS11305	WP_041583575.1
Bd2476	BD_RS11310	WP_011164885.1
Bd2477	BD_RS11315	WP_011164886.1
Bd2483	BD_RS11335	WP_226988182.1
Bd2484	BD_RS11340	WP_011164890.1
Bd2485	BD_RS11345	WP_038449723.1
Bd2486	BD_RS11350	WP_011164892.1
Bd2506	BD_RS11435	WP_038449738.1
Bd2508	BD_RS11445	WP_011164911.1
Bd2509	BD_RS11450	WP_011164912.1
Bd2510	BD_RS11455	WP_011164913.1
Bd2512	BD_RS11465	WP_011164915.1
Bd2514	BD_RS11475	WP_050792921.1
Bd2515	BD_RS11480	WP_011164918.1
Bd2516	BD_RS11485	WP_011164919.1
Bd2522	BD_RS11515	WP_231839157.1
Bd2526	BD_RS11530	WP_011164928.1
Bd2527	BD_RS11535	WP_011164929.1
Bd2528	BD_RS11540	WP_048349756.1
Bd2529	BD_RS11545	WP_011164931.1
Bd2530	BD_RS11550	WP_011164932.1
Bd2531	BD_RS11555	WP_011164933.1
Bd2532	BD_RS11560	WP_231839159.1
Bd2533	BD_RS11565	WP_226988188.1
Bd2534	BD_RS11570	WP_011164936.1
Bd2546	BD_RS11625	WP_038449775.1
Bd2548	BD_RS11635	WP_041583577.1
Bd2550	BD_RS11640	WP_011164950.1
Bd2553	BD_RS11655	WP_038449782.1
Bd2556	BD_RS11670	WP_080559028.1
Bd2559	BD_RS11685	WP_038449791.1
Bd2560	BD_RS11690	WP_231839161.1
Bd2561	BD_RS11695	WP_011164960.1
Bd2562	BD_RS11700	WP_011164961.1
Bd2563	BD_RS11705	WP_041583580.1
Bd2564	BD_RS11710	WP_011164963.1
Bd2567	BD_RS11720	WP_041583582.1
Bd2578	BD_RS11775	WP_041583584.1
Bd2579	BD_RS11780	WP_011164978.1
Bd2586	BD_RS11810	WP_011164984.1
Bd2589	BD_RS11825	WP_011164987.1
Bd2591	BD_RS11835	WP_011164989.1
Bd2592	BD_RS11840	WP_011164990.1
Bd2593	BD_RS11845	WP_011164991.1
Bd2595	BD_RS18190	WP_011164993.1
Bd2596	BD_RS11855	WP_011164994.1
Bd2597	BD_RS11860	WP_011164995.1
Bd2598	BD_RS11865	WP_011164996.1
Bd2599	BD_RS11870	WP_011164997.1
Bd2601	BD_RS11875	WP_038449822.1
Bd2604	BD_RS11885	WP_231839162.1
Bd2617	BD_RS11945	WP_011165013.1
Bd2618	BD_RS11950	WP_041583586.1
Bd2619	BD_RS11955	WP_011165015.1
Bd2621	BD_RS11965	WP_038449845.1
Bd2623	BD_RS11975	WP_011165019.1
Bd2628	BD_RS12000	WP_011165024.1
Bd2629	BD_RS12005	WP_144313855.1
Bd2630	BD_RS12010	WP_011165026.1
Bd2632	BD_RS12020	WP_011165028.1
Bd2634	BD_RS12030	WP_011165030.1
Bd2636	BD_RS12040	WP_011165032.1
Bd2639	BD_RS12055	WP_011165035.1
Bd2641	BD_RS12065	WP_231839165.1
Bd2645	BD_RS12080	WP_011165041.1
Bd2646	BD_RS12085	WP_231839166.1
Bd2649	BD_RS12100	WP_011165045.1
Bd2651	BD_RS12110	WP_011165047.1
Bd2652	BD_RS12115	WP_011165048.1
Bd2654	BD_RS12125	WP_011165050.1
Bd2656	BD_RS12130	WP_011165051.1
Bd2657	BD_RS12135	WP_231839167.1
Bd2658	BD_RS12140	WP_011165053.1
Bd2659	BD_RS12145	WP_011165054.1
Bd2661	BD_RS12150	WP_011165055.1
Bd2662	BD_RS12155	WP_011165056.1
Bd2663	BD_RS12160	WP_157865706.1
Bd2667	BD_RS12180	WP_011165061.1
Bd2668	BD_RS12185	WP_011165062.1
Bd2669	BD_RS12190	WP_011165063.1
Bd2670	BD_RS12195	WP_038449902.1
Bd2679	BD_RS12245	WP_041583594.1
Bd2682	BD_RS18195	WP_011165076.1
Bd2686	BD_RS12280	WP_011165080.1
Bd2687	BD_RS12285	WP_011165081.1
Bd2690	BD_RS12300	WP_011165084.1
Bd2696	BD_RS12325	WP_011165090.1
Bd2702	BD_RS12355	WP_011165096.1
Bd2713	BD_RS12415	WP_011165107.1
Bd2714	BD_RS12420	WP_011165108.1
Bd2719	BD_RS12440	WP_011165112.1
Bd2722	BD_RS12460	WP_011165115.1
Bd2723	BD_RS12465	WP_011165116.1
Bd2725	BD_RS12475	WP_011165118.1
Bd2726	BD_RS12480	WP_157865962.1
Bd2736	BD_RS12515	WP_226987807.1
Bd2737	BD_RS12520	WP_041583599.1
Bd2738	BD_RS12525	WP_011165129.1
Bd2740	BD_RS12530	WP_011165131.1
Bd2741	BD_RS12535	WP_011165132.1
Bd2742	BD_RS12540	WP_011165133.1
Bd2743	BD_RS12545	WP_011165134.1
Bd2755	BD_RS12595	WP_011165144.1
Bd2770	BD_RS12660	WP_011165157.1
Bd2771	BD_RS17985	WP_050792924.1
Bd2773	BD_RS12670	WP_011165159.1
Bd2774	BD_RS12675	WP_038450015.1
Bd2778	BD_RS12695	WP_038450018.1
Bd2779	BD_RS12700	WP_011165165.1
Bd2780	BD_RS12705	WP_011165166.1
Bd2781	BD_RS12710	WP_011165167.1
Bd2782	BD_RS12715	WP_011165168.1
Bd2783	BD_RS12720	WP_011165169.1
Bd2810	BD_RS12855	WP_011165196.1
Bd2816	BD_RS12885	WP_050792945.1
Bd2817	BD_RS12890	WP_011165203.1
Bd2819	BD_RS12900	WP_011165205.1
Bd2821	BD_RS12910	WP_011165207.1
Bd2822	BD_RS12915	WP_011165208.1
Bd2824	BD_RS12920	WP_011165209.1
Bd2826	BD_RS12930	WP_011165211.1
Bd2827	BD_RS12935	WP_011165212.1
Bd2828	BD_RS12940	WP_011165213.1
Bd2830	BD_RS12950	WP_011165215.1
Bd2833	BD_RS12965	WP_231839177.1
Bd2836	BD_RS12980	WP_011165221.1
Bd2841	BD_RS13000	WP_011165225.1
Bd2842	BD_RS13005	WP_144313867.1
Bd2843	BD_RS13010	WP_041583601.1
Bd2844	BD_RS13015	WP_011165228.1
Bd2845	BD_RS13020	WP_041583602.1
Bd2849	BD_RS13040	WP_011165233.1
Bd2850	BD_RS13045	WP_041583603.1
Bd2854	BD_RS13060	WP_050792925.1
Bd2855	BD_RS13065	WP_011165238.1
Bd2858	BD_RS13080	WP_048349876.1
Bd2861	BD_RS13095	WP_011165244.1
Bd2869	BD_RS13130	WP_011165252.1
Bd2871	BD_RS18275	WP_011165254.1
Bd2873	BD_RS13150	WP_011165256.1
Bd2874	BD_RS13155	WP_011165257.1
Bd2875	BD_RS13160	WP_011165258.1
Bd2877	BD_RS13170	WP_231839180.1
Bd2880	BD_RS13185	WP_011165263.1
Bd2881	BD_RS13190	WP_038450131.1
Bd2883	BD_RS13195	WP_011165266.1
Bd2891	BD_RS13225	WP_231839181.1
Bd2897	BD_RS13255	WP_226987826.1
Bd2898	BD_RS13260	WP_157865717.1
Bd2899	BD_RS17990	WP_011165280.1
Bd2901	BD_RS13280	WP_038450143.1
Bd2902	BD_RS13285	WP_011165283.1
Bd2903	BD_RS13290	WP_011165284.1
Bd2906	BD_RS13305	WP_011165287.1
Bd2907	BD_RS13310	WP_226987827.1
Bd2908	BD_RS13315	WP_011165289.1
Bd2910	BD_RS13325	WP_011165291.1
Bd2911	BD_RS13330	WP_011165292.1
Bd2915	BD_RS13350	WP_011165296.1
Bd2916	BD_RS13355	WP_144313870.1
Bd2917	BD_RS13360	WP_226987828.1
Bd2918	BD_RS13365	WP_038450166.1
Bd2925	BD_RS13400	WP_011165306.1
Bd2926	BD_RS13405	WP_011165307.1
Bd2927	BD_RS13410	WP_011165308.1
Bd2928	BD_RS13415	WP_011165309.1
Bd2929	BD_RS13420	WP_041583610.1
Bd2930	BD_RS13425	WP_011165311.1
Bd2935	BD_RS13435	WP_011165314.1
Bd2936	BD_RS13440	WP_041583611.1
Bd2937	BD_RS13445	WP_231839183.1
Bd2938	BD_RS13450	WP_011165317.1
Bd2939	BD_RS13455	WP_011165318.1
Bd3011	BD_RS13805	WP_011165384.1
Bd3012	BD_RS13810	WP_011165385.1
Bd3013	BD_RS13815	WP_011165386.1
Bd3014	BD_RS13820	WP_011165387.1
Bd3016	BD_RS13825	WP_011165388.1
Bd3021	BD_RS13850	WP_231839185.1
Bd3023	BD_RS13860	WP_011165395.1
Bd3025	BD_RS13870	WP_231839186.1
Bd3026	BD_RS13875	WP_011165398.1
Bd3027	BD_RS13880	WP_011165399.1
Bd3028	BD_RS13885	WP_011165400.1
Bd3029	BD_RS13890	WP_038448264.1
Bd3031	BD_RS13900	WP_011165403.1
Bd3032	BD_RS13905	WP_038451621.1
Bd3041	BD_RS13945	WP_011165412.1
Bd3049	BD_RS13975	WP_157865720.1
Bd3052	BD_RS13980	WP_011165421.1
Bd3056	BD_RS14000	WP_011165425.1
Bd3057	BD_RS14005	WP_011165426.1
Bd3060	BD_RS14020	WP_011165429.1
Bd3064	BD_RS14040	WP_011165433.1
Bd3065	BD_RS14045	WP_015092087.1
Bd3067	BD_RS14055	WP_144313929.1
Bd3068	BD_RS14060	WP_011165437.1
Bd3072	BD_RS14080	WP_011165441.1
Bd3076	BD_RS14100	WP_011165445.1
Bd3088	BD_RS14150	WP_011165455.1
Bd3090	BD_RS14155	WP_038448293.1
Bd3091	BD_RS14160	WP_050792929.1
Bd3092	BD_RS14165	WP_011165458.1
Bd3093	BD_RS14170	WP_144313787.1
Bd3095	BD_RS14180	WP_011165461.1
Bd3096	BD_RS14185	WP_011165462.1
Bd3097	BD_RS14190	WP_011165463.1
Bd3098	BD_RS14195	WP_226988023.1
Bd3101	BD_RS14210	WP_226988024.1
Bd3109	BD_RS14250	WP_231839191.1
Bd3111	BD_RS14255	WP_011165476.1
Bd3116	BD_RS14270	WP_011165480.1
Bd3132	BD_RS14345	WP_157865721.1
Bd3134	BD_RS14355	WP_011165497.1
Bd3135	BD_RS14360	WP_231839193.1
Bd3143	BD_RS14395	WP_231839194.1
Bd3144	BD_RS14400	WP_011165506.1
Bd3146	BD_RS14410	WP_231839195.1
Bd3150	BD_RS14430	WP_011165512.1
Bd3155	BD_RS14455	WP_011165517.1
Bd3170	BD_RS14515	WP_011165530.1
Bd3182	BD_RS14580	WP_011165542.1
Bd3184	BD_RS14585	WP_011165543.1
Bd3186	BD_RS14595	WP_011165545.1
Bd3192	BD_RS14625	WP_011165551.1
Bd3194	BD_RS14635	WP_011165553.1
Bd3199	BD_RS14660	WP_144313791.1
Bd3207	BD_RS14695	WP_011165565.1
Bd3208	BD_RS14700	WP_144313792.1
Bd3209	BD_RS14705	WP_011165567.1
Bd3212	BD_RS14715	WP_231839198.1
Bd3222	BD_RS14760	WP_011165578.1
Bd3226	BD_RS14775	WP_231839199.1
Bd3227	BD_RS14780	WP_011165582.1
Bd3232	BD_RS14800	WP_144313794.1
Bd3236	BD_RS14815	WP_011165590.1
Bd3238	BD_RS14825	WP_011165592.1
Bd3239	BD_RS14830	WP_011165593.1
Bd3240	BD_RS14835	WP_041583620.1
Bd3241	BD_RS14840	WP_011165595.1
Bd3247	BD_RS14865	WP_011165600.1
Bd3250	BD_RS14880	WP_011165603.1
Bd3256	BD_RS14910	WP_144313795.1
Bd3258	BD_RS14915	WP_038448405.1
Bd3259	BD_RS14920	WP_038448406.1
Bd3266	BD_RS14950	WP_011165617.1
Bd3267	BD_RS14955	WP_011165618.1
Bd3269	BD_RS14965	WP_011165620.1
Bd3280	BD_RS15010	WP_011165629.1
Bd3281	BD_RS15015	WP_011165630.1
Bd3282	BD_RS15020	WP_011165631.1
Bd3288	BD_RS15050	WP_231839204.1
Bd3289	BD_RS15055	WP_011165638.1
Bd3297	BD_RS15095	WP_011165646.1
Bd3298	BD_RS15100	WP_048349786.1
Bd3299	BD_RS15105	WP_011165648.1
Bd3301	BD_RS15110	WP_050792931.1
Bd3302	BD_RS15115	WP_011165650.1
Bd3305	BD_RS15130	WP_041583624.1
Bd3306	BD_RS15135	WP_011165654.1
Bd3307	BD_RS15140	WP_011165655.1
Bd3308	BD_RS15145	WP_011165656.1
Bd3315	BD_RS15175	WP_144313796.1
Bd3325	BD_RS15220	WP_011165671.1
Bd3330	BD_RS15245	WP_038448462.1
Bd3331	BD_RS15250	WP_011165677.1
Bd3337	BD_RS15275	WP_011165682.1
Bd3342	BD_RS15300	WP_011165687.1
Bd3352	BD_RS15340	WP_011165694.1
Bd3357	BD_RS15365	WP_011165698.1
Bd3361	BD_RS15380	WP_011165702.1
Bd3363	BD_RS18205	WP_011165703.1
Bd3368	BD_RS15405	WP_157865725.1
Bd3369	BD_RS15410	WP_011165709.1
Bd3370	BD_RS15415	WP_011165710.1
Bd3371	BD_RS15420	WP_011165711.1
Bd3372	BD_RS15425	WP_011165712.1
Bd3375	BD_RS15440	WP_011165715.1
Bd3376	BD_RS15445	WP_011165716.1
Bd3390	BD_RS15500	WP_011165726.1
Bd3395	BD_RS15525	WP_011165731.1
Bd3401	BD_RS15555	WP_011165737.1
Bd3410	BD_RS15600	WP_226988059.1
Bd3411	BD_RS15605	WP_011165747.1
Bd3414	BD_RS15620	WP_157865727.1
Bd3422	BD_RS15660	WP_011165758.1
Bd3423	BD_RS15665	WP_041583628.1
Bd3428	BD_RS15690	WP_041583629.1
Bd3435	BD_RS15715	WP_011165769.1
Bd3439	BD_RS15735	WP_041583631.1
Bd3440	BD_RS15740	WP_011165774.1
Bd3441	BD_RS15745	WP_011165775.1
Bd3442	BD_RS18000	WP_011165776.1
Bd3443	BD_RS15755	WP_011165777.1
Bd3457	BD_RS15810	WP_011165788.1
Bd3458	BD_RS15815	WP_041583633.1
Bd3471	BD_RS15870	WP_011165801.1
Bd3473	BD_RS15880	WP_011165803.1
Bd3483	BD_RS15925	WP_226988068.1
Bd3498	BD_RS16005	WP_011165828.1
Bd3500	BD_RS16015	WP_041583779.1
Bd3502	BD_RS16025	WP_011165832.1
Bd3511	BD_RS16075	WP_226988073.1
Bd3512	BD_RS16080	WP_011165842.1
Bd3513	BD_RS18215	WP_157865732.1
Bd3515	BD_RS16085	WP_011165844.1
Bd3516	BD_RS16090	WP_011165845.1
Bd3520	BD_RS16110	WP_011165849.1
Bd3522	BD_RS16120	WP_038448607.1
Bd3527	BD_RS16145	WP_011165856.1
Bd3528	BD_RS16150	WP_011165857.1
Bd3530	BD_RS16160	WP_011165859.1
Bd3534	BD_RS16180	WP_050792933.1
Bd3548	BD_RS16245	WP_041583781.1
Bd3553	BD_RS16260	WP_011165881.1
Bd3555	BD_RS16270	WP_011165883.1
Bd3568	BD_RS16330	WP_144313803.1
Bd3570	BD_RS16340	WP_231839213.1
Bd3572	BD_RS16350	WP_011165898.1
Bd3573	BD_RS16355	WP_011165899.1
Bd3575	BD_RS16360	WP_231839214.1
Bd3590	BD_RS16420	WP_011165912.1
Bd3596	BD_RS16440	WP_041583642.1
Bd3597	BD_RS16445	WP_038448693.1
Bd3598	BD_RS16450	WP_157865733.1
Bd3599	BD_RS16455	WP_157865734.1
Bd3601	BD_RS16465	WP_011165922.1
Bd3606	BD_RS16490	WP_011165927.1
Bd3607	BD_RS16495	WP_011165928.1
Bd3608	BD_RS16500	WP_011165929.1
Bd3615	BD_RS16530	WP_011165935.1
Bd3621	BD_RS16565	WP_011165941.1
Bd3624	BD_RS16580	WP_050792934.1
Bd3625	BD_RS16585	WP_038451722.1
Bd3626	BD_RS16590	WP_011165946.1
Bd3627	BD_RS16595	WP_011165947.1
Bd3634	BD_RS16630	WP_011165954.1
Bd3638	BD_RS16650	WP_011165958.1
Bd3639	BD_RS16655	WP_011165959.1
Bd3641	BD_RS16660	WP_011165960.1
Bd3642	BD_RS16665	WP_011165961.1
Bd3643	BD_RS16670	WP_011165962.1
Bd3645	BD_RS16675	WP_011165963.1
Bd3647	BD_RS16685	WP_011165965.1
Bd3650	BD_RS16700	WP_011165968.1
Bd3654	BD_RS16720	WP_011165972.1
Bd3655	BD_RS16725	WP_011165973.1
Bd3657	BD_RS16735	WP_041583649.1
Bd3659	BD_RS16740	WP_011165976.1
Bd3665	BD_RS16765	WP_011165981.1
Bd3674	BD_RS16800	WP_011165988.1
Bd3675	BD_RS16805	WP_011165989.1
Bd3683	BD_RS16845	WP_011165997.1
Bd3684	BD_RS16850	WP_011165998.1
Bd3686	BD_RS16860	WP_041583650.1
Bd3688	BD_RS16870	WP_011166002.1
Bd3689	BD_RS16875	WP_011166003.1
Bd3690	BD_RS16880	WP_011166004.1
Bd3691	BD_RS16885	WP_050792935.1
Bd3704	BD_RS16945	WP_041583789.1
Bd3707	BD_RS16960	WP_011166019.1
Bd3708	BD_RS16965	WP_011166020.1
Bd3709	BD_RS16970	WP_011166021.1
Bd3711	BD_RS16975	WP_011166022.1
Bd3712	BD_RS16980	WP_011166023.1
Bd3715	BD_RS16990	WP_011166025.1
Bd3716	BD_RS16995	WP_011166026.1
Bd3718	BD_RS17000	WP_038450251.1
Bd3719	BD_RS17005	WP_011166028.1
Bd3724	BD_RS17025	WP_011166032.1
Bd3725	BD_RS17030	WP_231839219.1
Bd3726	BD_RS17035	WP_041583657.1
Bd3736	BD_RS17080	WP_011166043.1
Bd3737	BD_RS17085	WP_011166044.1
Bd3738	BD_RS17090	WP_011166045.1
Bd3739	BD_RS17095	WP_011166046.1
Bd3744	BD_RS17125	WP_011166051.1
Bd3748	BD_RS17140	WP_011166053.1
Bd3752	BD_RS17160	WP_162145209.1
Bd3757	BD_RS17185	WP_226987845.1
Bd3763	BD_RS17215	WP_157865738.1
Bd3766	BD_RS17225	WP_041583660.1
Bd3776	BD_RS17270	WP_144313881.1
Bd3779	BD_RS17280	WP_011166083.1
Bd3786	BD_RS17310	WP_157865739.1
Bd3788	BD_RS17320	WP_157866059.1
Bd3792	BD_RS17340	WP_011166095.1
Bd3793	BD_RS17345	WP_011166096.1
Bd3798	BD_RS17375	WP_011166101.1
Bd3799	BD_RS18225	WP_157865741.1
Bd3813	BD_RS17440	WP_158332728.1
Bd3814	BD_RS17445	WP_011166115.1
Bd3815	BD_RS17450	WP_011166116.1
Bd3816	BD_RS17455	WP_011166117.1
Bd3817	BD_RS17460	WP_157865742.1
Bd3818	BD_RS17465	WP_011166119.1
Bd3819	BD_RS17470	WP_011166120.1
Bd3820	BD_RS17475	WP_011166121.1
Bd3824	BD_RS17495	WP_231839222.1
Bd3828	BD_RS17515	WP_011166129.1
Bd3831	BD_RS17530	WP_080559016.1
Bd3832	BD_RS17535	WP_011166133.1
Bd3835	BD_RS17550	WP_011166136.1
Bd3836	BD_RS17555	WP_011166137.1
Bd3838	BD_RS17560	WP_226988197.1
Bd3840	BD_RS17570	WP_011166140.1
Bd3843	BD_RS17585	WP_144313885.1
Bd3845	BD_RS17595	WP_011166145.1
Bd3850	BD_RS17620	WP_144313886.1
Bd3852	BD_RS17630	WP_011166152.1
Bd3853	BD_RS17635	WP_226987857.1
Bd3865	BD_RS17680	WP_011166163.1
Bd3866	BD_RS17685	WP_011166164.1
Bd3868	BD_RS17695	WP_011166166.1
Bd3877	BD_RS17740	WP_011166175.1
Bd3878	BD_RS17745	WP_011166176.1
Bd3879	BD_RS17750	WP_011166177.1
Bd3880	BD_RS17755	WP_011166178.1
Bd3882	BD_RS17765	WP_011166180.1
Bd3895	BD_RS17830	WP_226987861.1
Bd3907	BD_RS17885	WP_226987864.1
Bd3910	BD_RS17900	WP_231839227.1
Bd0127	BD_RS00595	WP_011162740.1
Bd0295	BD_RS01370	WP_011162893.1
Bd0339	BD_RS01590	WP_011162935.1
Bd0789	BD_RS03600	WP_011163341.1
Bd0827	BD_RS03785	WP_038452239.1
Bd0828	BD_RS03790	WP_011163379.1
Bd0831	BD_RS03800	WP_011163381.1
Bd1475	BD_RS06690	WP_011163961.1
Bd1476	BD_RS06695	WP_011163962.1
Bd1480	BD_RS06715	WP_157865662.1
Bd1481	BD_RS06720	WP_011163967.1
Bd2606	BD_RS11895	WP_011165002.1
Bd2607	BD_RS11900	WP_231839163.1
Bd2608	BD_RS11905	WP_011165004.1
Bd3749	BD_RS17145	WP_011166054.1
Bd0027	BD_RS00125	WP_011162650.1
Bd0084	BD_RS00395	WP_011162704.1
Bd0227	BD_RS01040	WP_144313892.1
Bd0229	BD_RS01050	WP_011162830.1
Bd0524	BD_RS02400	WP_231839345.1
Bd0531	BD_RS02425	WP_011163109.1
Bd0532	BD_RS02430	WP_015089704.1
Bd0614	BD_RS02800	WP_011163181.1
Bd0619	BD_RS02820	WP_011163185.1
Bd0736	BD_RS03380	WP_011163295.1
Bd0737	BD_RS03385	WP_011163296.1
Bd0790	BD_RS03605	WP_011163342.1
Bd0880	BD_RS04055	WP_011163426.1
Bd0931	BD_RS04295	WP_041583474.1
Bd0942	BD_RS04355	WP_011163484.1
Bd0992	BD_RS04565	WP_157865650.1
Bd1167	BD_RS05325	WP_157865652.1
Bd1168	BD_RS05330	WP_011163683.1
Bd1289	BD_RS05850	WP_011163787.1
Bd1298	BD_RS05885	WP_011163796.1
Bd1410	BD_RS06405	WP_011163902.1
Bd1477	BD_RS06700	WP_011163963.1
Bd1478	BD_RS06705	WP_011163964.1
Bd1479	BD_RS06710	WP_011163965.1
Bd1826	BD_RS08325	WP_011164286.1
Bd2062	BD_RS09410	WP_038449297.1
Bd2400	BD_RS10990	WP_011164819.1
Bd2465	BD_RS11265	WP_011164876.1
Bd2468	BD_RS11275	WP_011164878.1
Bd2672	BD_RS12205	WP_041583591.1
Bd2913	BD_RS13340	WP_050792928.1
Bd3017	BD_RS13830	WP_011165389.1
Bd3058	BD_RS14010	WP_011165427.1
Bd3059	BD_RS14015	WP_231839188.1
Bd3070	BD_RS14070	WP_011165439.1
Bd3169	BD_RS14510	WP_144313790.1
Bd3203	BD_RS14675	WP_231839197.1
Bd3260	BD_RS14925	WP_011165612.1
Bd3304	BD_RS15125	WP_011165652.1
Bd3319	BD_RS15190	WP_011165665.1
Bd3320	BD_RS15195	WP_038448452.1
Bd3323	BD_RS15210	WP_011165669.1
Bd3324	BD_RS15215	WP_011165670.1
Bd3326	BD_RS15225	WP_226988045.1
Bd3327	BD_RS15230	WP_011165673.1
Bd3328	BD_RS15235	WP_011165674.1
Bd3398	BD_RS15540	WP_011165734.1
Bd3408	BD_RS15590	WP_011165744.1
Bd3605	BD_RS16485	WP_011165926.1
Bd3619	BD_RS16550	WP_011165939.1
Bd3857	BD_RS17655	WP_011166157.1
Bd0036	BD_RS00165	WP_011162659.1
Bd0109	BD_RS00515	WP_011162724.1
Bd0114	BD_RS00540	WP_011162729.1
Bd0115	BD_RS00545	WP_011162730.1
Bd0118	BD_RS00555	WP_011162732.1
Bd0119	BD_RS00560	WP_011162733.1
Bd0150	BD_RS00705	WP_157865749.1
Bd0156	BD_RS00730	WP_050792885.1
Bd0161	BD_RS00755	WP_157865623.1
Bd0192	BD_RS00890	WP_011162799.1
Bd0193	BD_RS00895	WP_011162800.1
Bd0209	BD_RS00965	WP_011162813.1
Bd0217	BD_RS00995	WP_231839232.1
Bd0225	BD_RS01030	WP_011162826.1
Bd0231	BD_RS01055	WP_011162831.1
Bd0275	BD_RS01270	WP_011162873.1
Bd0464	BD_RS02130	WP_011163047.1
Bd0470	BD_RS02160	WP_231839255.1
Bd0471	BD_RS02165	WP_011163054.1
Bd0472	BD_RS02170	WP_011163055.1
Bd0479	BD_RS02205	WP_041583685.1
Bd0481	BD_RS02210	WP_011163064.1
Bd0523	BD_RS02395	WP_041583444.1
Bd0527	BD_RS02405	WP_231839261.1
Bd0530	BD_RS02420	WP_011163108.1
Bd0535	BD_RS02440	WP_011163112.1
Bd0537	BD_RS02455	WP_011163114.1
Bd0538	BD_RS02460	WP_157865636.1
Bd0540	BD_RS02465	WP_011163116.1
Bd0551	BD_RS02515	WP_226987974.1
Bd0566	BD_RS02580	WP_011163138.1
Bd0609	BD_RS02780	WP_231839264.1
Bd0611	BD_RS02790	WP_011163179.1
Bd0613	BD_RS02795	WP_011163180.1
Bd0644	BD_RS02945	WP_038451423.1
Bd0659	BD_RS03010	WP_011163221.1
Bd0688	BD_RS03145	WP_011163249.1
Bd0689	BD_RS03150	WP_041583454.1
Bd0705	BD_RS03235	WP_011163266.1
Bd0722	BD_RS03315	WP_011163282.1
Bd0735	BD_RS03375	WP_011163294.1
Bd0739	BD_RS03390	WP_011163298.1
Bd0760	BD_RS03490	WP_011163318.1
Bd0791	BD_RS03610	WP_011163343.1
Bd0792	BD_RS03615	WP_226988005.1
Bd0847	BD_RS03870	WP_157865645.1
Bd0868	BD_RS03975	WP_011163415.1
Bd0871	BD_RS03995	WP_011163418.1
Bd0884	BD_RS04075	WP_011163430.1
Bd0932	BD_RS04300	WP_011163475.1
Bd0978	BD_RS04500	WP_011163515.1
Bd1075	BD_RS04945	WP_011163604.1
Bd1104	BD_RS05065	WP_226987935.1
Bd1114	BD_RS05110	WP_011163637.1
Bd1118	BD_RS05130	WP_011163641.1
Bd1137	BD_RS05210	WP_011163657.1
Bd1283	BD_RS05825	WP_231839296.1
Bd1334	BD_RS06050	WP_011163829.1
Bd1360	BD_RS06175	WP_011163854.1
Bd1379	BD_RS06265	WP_038451305.1
Bd1432	BD_RS06505	WP_011163923.1
Bd1434	BD_RS06510	WP_038448782.1
Bd1647	BD_RS07495	WP_011164124.1
Bd1710	BD_RS07790	WP_011164181.1
Bd1712	BD_RS07800	WP_011164183.1
Bd1753	BD_RS08005	WP_011164221.1
Bd1768	BD_RS08060	WP_038449048.1
Bd1769	BD_RS08065	WP_011164234.1
Bd1773	BD_RS08080	WP_011164237.1
Bd1815	BD_RS08275	WP_011164276.1
Bd1888	BD_RS08590	WP_011164343.1
Bd1892	BD_RS08610	WP_011164347.1
Bd1921	BD_RS08735	WP_157865679.1
Bd2043	BD_RS09315	WP_011164491.1
Bd2047	BD_RS09335	WP_041583540.1
Bd2054	BD_RS09370	WP_011164502.1
Bd2058	BD_RS09390	WP_231839118.1
Bd2088	BD_RS09540	WP_041583544.1
Bd2100	BD_RS09590	WP_011164545.1
Bd2101	BD_RS09595	WP_038449321.1
Bd2109	BD_RS09630	WP_011164553.1
Bd2110	BD_RS09635	WP_011164554.1
Bd2147	BD_RS09810	WP_011164588.1
Bd2209	BD_RS10100	WP_041583553.1
Bd2212	BD_RS10115	WP_011164648.1
Bd2223	BD_RS10155	WP_011164656.1
Bd2225	BD_RS10165	WP_011164658.1
Bd2323	BD_RS10625	WP_157865695.1
Bd2325	BD_RS10635	WP_041583564.1
Bd2346	BD_RS10730	WP_231839137.1
Bd2383	BD_RS10910	WP_050792942.1
Bd2399	BD_RS10985	WP_011164818.1
Bd2403	BD_RS11000	WP_041583569.1
Bd2421	BD_RS11080	WP_011164838.1
Bd2439	BD_RS11160	WP_041583574.1
Bd2440	BD_RS11165	WP_011164856.1
Bd2462	BD_RS11250	WP_011164873.1
Bd2524	BD_RS11520	WP_011164926.1
Bd2545	BD_RS11620	WP_011164946.1
Bd2565	BD_RS11715	WP_041583581.1
Bd2573	BD_RS11750	WP_011164972.1
Bd2581	BD_RS11785	WP_011164979.1
Bd2582	BD_RS11790	WP_011164980.1
Bd2587	BD_RS11815	WP_011164985.1
Bd2620	BD_RS11960	WP_011165016.1
Bd2642	BD_RS12070	WP_011165038.1
Bd2644	BD_RS12075	WP_011165040.1
Bd2680	BD_RS12250	WP_011165074.1
Bd2724	BD_RS12470	WP_011165117.1
Bd2735	BD_RS12510	WP_231839171.1
Bd2788	BD_RS12750	WP_011165174.1
Bd2801	BD_RS12815	WP_011165187.1
Bd2818	BD_RS12895	WP_226987815.1
Bd2831	BD_RS12955	WP_038450068.1
Bd2866	BD_RS13115	WP_041583604.1
Bd2870	BD_RS13135	WP_011165253.1
Bd2872	BD_RS13145	WP_011165255.1
Bd2879	BD_RS13180	WP_011165262.1
Bd2998	BD_RS13740	WP_011165371.1
Bd3022	BD_RS13855	WP_011165394.1
Bd3100	BD_RS14205	WP_048349779.1
Bd3141	BD_RS14385	WP_011165503.1
Bd3142	BD_RS14390	WP_011165504.1
Bd3147	BD_RS14415	WP_011165509.1
Bd3148	BD_RS14420	WP_011165510.1
Bd3165	BD_RS14490	WP_011165525.1
Bd3180	BD_RS14570	WP_011165540.1
Bd3181	BD_RS14575	WP_231839196.1
Bd3243	BD_RS14850	WP_080559010.1
Bd3248	BD_RS14870	WP_038448398.1
Bd3253	BD_RS14895	WP_011165606.1
Bd3254	BD_RS14900	WP_038451640.1
Bd3268	BD_RS14960	WP_048349785.1
Bd3291	BD_RS15065	WP_011165640.1
Bd3318	BD_RS15185	WP_011165664.1
Bd3329	BD_RS15240	WP_226988046.1
Bd3356	BD_RS15360	WP_041583775.1
Bd3396	BD_RS15530	WP_011165732.1
Bd3397	BD_RS15535	WP_011165733.1
Bd3399	BD_RS15545	WP_011165735.1
Bd3400	BD_RS15550	WP_011165736.1
Bd3402	BD_RS15560	WP_011165738.1
Bd3403	BD_RS15565	WP_011165739.1
Bd3404	BD_RS15570	WP_011165740.1
Bd3405	BD_RS15575	WP_011165741.1
Bd3406	BD_RS15580	WP_011165742.1
Bd3407	BD_RS15585	WP_011165743.1
Bd3409	BD_RS15595	WP_157865726.1
Bd3432	BD_RS15705	WP_011165767.1
Bd3465	BD_RS15845	WP_011165795.1
Bd3499	BD_RS16010	WP_011165829.1
Bd3501	BD_RS16020	WP_011165831.1
Bd3508	BD_RS16055	WP_038448594.1
Bd3519	BD_RS16105	WP_048349799.1
Bd3620	BD_RS16555	WP_011165940.1
Bd3772	BD_RS17250	WP_041583662.1
Bd3839	BD_RS17565	WP_231839223.1
Bd3867	BD_RS17690	WP_011166165.1
	1535 Attack phase genes from Lambert et al., 2010a

## Sheet: Karunker AP genes (non-redunda)
Old Locus Tag	Locus Tag	Protein ID
Bd0027	BD_RS00125	WP_011162650.1
Bd0064	BD_RS00300	WP_011162686.1
Bd0081	BD_RS00380	WP_011162701.1
Bd0082	BD_RS00385	WP_011162702.1
Bd0108	BD_RS00510	WP_011162723.1
Bd0109	BD_RS00515	WP_011162724.1
Bd0110	BD_RS00520	WP_011162725.1
Bd0111	BD_RS00525	WP_011162726.1
Bd0112	BD_RS00530	WP_011162727.1
Bd0113	BD_RS00535	WP_011162728.1
Bd0114	BD_RS00540	WP_011162729.1
Bd0115	BD_RS00545	WP_011162730.1
Bd0117	BD_RS00550	WP_011162731.1
Bd0118	BD_RS00555	WP_011162732.1
Bd0119	BD_RS00560	WP_011162733.1
Bd0150	BD_RS00705	WP_157865749.1
Bd0156	BD_RS00730	WP_050792885.1
Bd0161	BD_RS00755	WP_157865623.1
Bd0191	BD_RS00885	WP_011162798.1
Bd0192	BD_RS00890	WP_011162799.1
Bd0193	BD_RS00895	WP_011162800.1
Bd0208	BD_RS00960	WP_011162812.1
Bd0209	BD_RS00965	WP_011162813.1
Bd0217	BD_RS00995	WP_231839232.1
Bd0218	BD_RS01000	WP_231839233.1
Bd0224	BD_RS01025	WP_157865625.1
Bd0225	BD_RS01030	WP_011162826.1
Bd0228	BD_RS01045	WP_011162829.1
Bd0229	BD_RS01050	WP_011162830.1
Bd0231	BD_RS01055	WP_011162831.1
Bd0275	BD_RS01270	WP_011162873.1
Bd0276	BD_RS01275	WP_231839239.1
Bd0335	BD_RS01570	WP_011162932.1
Bd0339	BD_RS01590	WP_011162935.1
Bd0367	BD_RS01685	WP_038450684.1
Bd0375	BD_RS01720	WP_011162964.1
Bd0376	BD_RS01725	WP_226987901.1
Bd0377	BD_RS01730	WP_011162966.1
Bd0378	BD_RS01735	WP_038450693.1
Bd0396	BD_RS01830	WP_011162985.1
Bd0469	BD_RS02155	WP_011163052.1
Bd0470	BD_RS02160	WP_231839255.1
Bd0471	BD_RS02165	WP_011163054.1
Bd0472	BD_RS02170	WP_011163055.1
Bd0473	BD_RS02175	WP_011163056.1
Bd0474	BD_RS02180	WP_011163057.1
Bd0475	BD_RS02185	WP_011163058.1
Bd0479	BD_RS02205	WP_041583685.1
Bd0481	BD_RS02210	WP_011163064.1
Bd0500	BD_RS02295	WP_011163081.1
Bd0523	BD_RS02395	WP_041583444.1
Bd0524	BD_RS02400	WP_231839345.1
Bd0526	BD_RS18390	WP_011163104.1
Bd0527	BD_RS02405	WP_231839261.1
Bd0528	BD_RS02410	WP_011163106.1
Bd0551	BD_RS02515	WP_226987974.1
Bd0567	BD_RS02585	WP_011163139.1
Bd0569	BD_RS02590	WP_011163140.1
Bd0578	BD_RS02630	WP_011163148.1
Bd0579	BD_RS02635	WP_011163149.1
Bd0580	BD_RS02640	WP_041583447.1
Bd0604	BD_RS02750	WP_011163172.1
Bd0605	BD_RS02755	WP_080558975.1
Bd0606	BD_RS02765	WP_011163174.1
Bd0609	BD_RS02780	WP_231839264.1
Bd0625	BD_RS02850	WP_050792891.1
Bd0643	BD_RS02940	WP_011163207.1
Bd0644	BD_RS02945	WP_038451423.1
Bd0652	BD_RS02980	WP_038451435.1
Bd0663	BD_RS03025	WP_011163225.1
Bd0664	BD_RS03030	WP_011163226.1
Bd0672	BD_RS03065	WP_011163234.1
Bd0673	BD_RS03070	WP_011163235.1
Bd0676	BD_RS03085	WP_231839267.1
Bd0687	BD_RS03140	WP_226987989.1
Bd0688	BD_RS03145	WP_011163249.1
Bd0689	BD_RS03150	WP_041583454.1
Bd0704	BD_RS03230	WP_157865642.1
Bd0705	BD_RS03235	WP_011163266.1
Bd0706	BD_RS03240	WP_231839270.1
Bd0707	BD_RS03245	WP_231839271.1
Bd0708	BD_RS03250	WP_011163269.1
Bd0723	BD_RS03320	WP_011163283.1
Bd0735	BD_RS03375	WP_011163294.1
Bd0736	BD_RS03380	WP_011163295.1
Bd0737	BD_RS03385	WP_011163296.1
Bd0739	BD_RS03390	WP_011163298.1
Bd0740	BD_RS03395	WP_011163299.1
Bd0760	BD_RS03490	WP_011163318.1
Bd0767	BD_RS03520	WP_011163324.1
Bd0791	BD_RS03610	WP_011163343.1
Bd0792	BD_RS03615	WP_226988005.1
Bd0793	BD_RS03620	WP_011163345.1
Bd0798	BD_RS03640	WP_011163349.1
Bd0847	BD_RS03870	WP_157865645.1
Bd0848	BD_RS03875	WP_011163395.1
Bd0849	BD_RS03880	WP_231839277.1
Bd0867	BD_RS03970	WP_011163414.1
Bd0868	BD_RS03975	WP_011163415.1
Bd0871	BD_RS03995	WP_011163418.1
Bd0876	BD_RS04040	WP_157865647.1
Bd0878	BD_RS04045	WP_011163424.1
Bd0879	BD_RS04050	WP_011163425.1
Bd0880	BD_RS04055	WP_011163426.1
Bd0881	BD_RS04060	WP_011163427.1
Bd0882	BD_RS04065	WP_011163428.1
Bd0884	BD_RS04075	WP_011163430.1
Bd0931	BD_RS04295	WP_041583474.1
Bd0932	BD_RS04300	WP_011163475.1
Bd0933	BD_RS04305	WP_041583475.1
Bd1007	BD_RS04640	WP_011163543.1
Bd1075	BD_RS04945	WP_011163604.1
Bd1076	BD_RS04950	WP_011163605.1
Bd1077	BD_RS04955	WP_011163606.1
Bd1081	BD_RS04975	WP_011163610.1
Bd1104	BD_RS05065	WP_226987935.1
Bd1116	BD_RS05120	WP_011163639.1
Bd1117	BD_RS05125	WP_157865794.1
Bd1129	BD_RS05185	WP_231839285.1
Bd1130	BD_RS05190	WP_231839286.1
Bd1131	BD_RS05195	WP_011163654.1
Bd1136	BD_RS05205	WP_144313912.1
Bd1141	BD_RS05225	WP_041583485.1
Bd1159	BD_RS05295	WP_011163675.1
Bd1160	BD_RS05300	WP_011163676.1
Bd1161	BD_RS05305	WP_231839289.1
Bd1167	BD_RS05325	WP_157865652.1
Bd1168	BD_RS05330	WP_011163683.1
Bd1169	BD_RS05335	WP_011163684.1
Bd1170	BD_RS05340	WP_011163685.1
Bd1183	BD_RS05395	WP_231839292.1
Bd1184	BD_RS05400	WP_157865653.1
Bd1196	BD_RS05450	WP_011163707.1
Bd1210	BD_RS05515	WP_011163719.1
Bd1220	BD_RS05560	WP_011163727.1
Bd1238	BD_RS05640	WP_011163743.1
Bd1239	BD_RS05645	WP_011163744.1
Bd1240	BD_RS05650	WP_011163745.1
Bd1242	BD_RS05655	WP_011163746.1
Bd1243	BD_RS05660	WP_011163747.1
Bd1247	BD_RS05670	WP_231839340.1
Bd1257	BD_RS05705	WP_011163757.1
Bd1273	BD_RS05780	WP_011163772.1
Bd1283	BD_RS05825	WP_231839296.1
Bd1290	BD_RS18395	WP_011163788.1
Bd1302	BD_RS05900	WP_011163799.1
Bd1303	BD_RS05905	WP_011163800.1
Bd1304	BD_RS05910	WP_011163801.1
Bd1305	BD_RS05915	WP_011163802.1
Bd1333	BD_RS06045	WP_226987960.1
Bd1334	BD_RS06050	WP_011163829.1
Bd1335	BD_RS06055	WP_231839298.1
Bd1340	BD_RS06080	WP_011163835.1
Bd1355	BD_RS06150	WP_041583497.1
Bd1359	BD_RS06170	WP_011163853.1
Bd1360	BD_RS06175	WP_011163854.1
Bd1379	BD_RS06265	WP_038451305.1
Bd1380	BD_RS06270	WP_011163874.1
Bd1381	BD_RS06275	WP_157865660.1
Bd1407	BD_RS06390	WP_011163899.1
Bd1409	BD_RS06400	WP_011163901.1
Bd1410	BD_RS06405	WP_011163902.1
Bd1411	BD_RS06410	WP_226987969.1
Bd1434	BD_RS06510	WP_038448782.1
Bd1447	BD_RS06560	WP_011163936.1
Bd1449	BD_RS06570	WP_041583710.1
Bd1473	BD_RS06680	WP_011163959.1
Bd1474	BD_RS06685	WP_038448830.1
Bd1475	BD_RS06690	WP_011163961.1
Bd1476	BD_RS06695	WP_011163962.1
Bd1477	BD_RS06700	WP_011163963.1
Bd1478	BD_RS06705	WP_011163964.1
Bd1479	BD_RS06710	WP_011163965.1
Bd1480	BD_RS06715	WP_157865662.1
Bd1481	BD_RS06720	WP_011163967.1
Bd1482	BD_RS06725	WP_011163968.1
Bd1483	BD_RS06730	WP_011163969.1
Bd1516	BD_RS06875	WP_226988092.1
Bd1594	BD_RS07250	WP_011164074.1
Bd1623	BD_RS07385	WP_011164101.1
Bd1710	BD_RS07790	WP_011164181.1
Bd1711	BD_RS07795	WP_011164182.1
Bd1712	BD_RS07800	WP_011164183.1
Bd1753	BD_RS08005	WP_011164221.1
Bd1769	BD_RS08065	WP_011164234.1
Bd1770	BD_RS08070	WP_011164235.1
Bd1771	BD_RS08075	WP_011164236.1
Bd1773	BD_RS08080	WP_011164237.1
Bd1815	BD_RS08275	WP_011164276.1
Bd1888	BD_RS08590	WP_011164343.1
Bd1891	BD_RS08605	WP_050792941.1
Bd1892	BD_RS08610	WP_011164347.1
Bd1921	BD_RS08735	WP_157865679.1
Bd1935	BD_RS08805	WP_011164388.1
Bd1936	BD_RS08810	WP_011164389.1
Bd1937	BD_RS08815	WP_157865680.1
Bd1946	BD_RS08855	WP_011164398.1
Bd1970	BD_RS08975	WP_038449220.1
Bd1981	BD_RS09025	WP_011164433.1
Bd2003	BD_RS09125	WP_011164454.1
Bd2043	BD_RS09315	WP_011164491.1
Bd2046	BD_RS09330	WP_050792913.1
Bd2047	BD_RS09335	WP_041583540.1
Bd2054	BD_RS09370	WP_011164502.1
Bd2057	BD_RS09385	WP_231839117.1
Bd2058	BD_RS09390	WP_231839118.1
Bd2062	BD_RS09410	WP_038449297.1
Bd2088	BD_RS09540	WP_041583544.1
Bd2101	BD_RS09595	WP_038449321.1
Bd2102	BD_RS09600	WP_011164547.1
Bd2109	BD_RS09630	WP_011164553.1
Bd2133	BD_RS09745	WP_157865689.1
Bd2140	BD_RS09780	WP_011164582.1
Bd2141	BD_RS09785	WP_011164583.1
Bd2145	BD_RS09805	WP_041583549.1
Bd2147	BD_RS09810	WP_011164588.1
Bd2208	BD_RS10095	WP_011164644.1
Bd2209	BD_RS10100	WP_041583553.1
Bd2210	BD_RS10105	WP_011164646.1
Bd2211	BD_RS10110	WP_011164647.1
Bd2212	BD_RS10115	WP_011164648.1
Bd2223	BD_RS10155	WP_011164656.1
Bd2224	BD_RS10160	WP_011164657.1
Bd2226	BD_RS10170	WP_041583554.1
Bd2227	BD_RS10175	WP_011164660.1
Bd2292	BD_RS10470	WP_231839129.1
Bd2293	BD_RS10475	WP_011164720.1
Bd2295	BD_RS10480	WP_011164721.1
Bd2296	BD_RS10485	WP_011164722.1
Bd2325	BD_RS10635	WP_041583564.1
Bd2326	BD_RS10640	WP_011164750.1
Bd2343	BD_RS10715	WP_157865696.1
Bd2346	BD_RS10730	WP_231839137.1
Bd2352	BD_RS10760	WP_011164773.1
Bd2383	BD_RS10910	WP_050792942.1
Bd2396	BD_RS10975	WP_011164816.1
Bd2398	BD_RS10980	WP_011164817.1
Bd2399	BD_RS10985	WP_011164818.1
Bd2400	BD_RS10990	WP_011164819.1
Bd2402	BD_RS10995	WP_011164821.1
Bd2403	BD_RS11000	WP_041583569.1
Bd2405	BD_RS11010	WP_011164824.1
Bd2406	BD_RS11015	WP_011164825.1
Bd2421	BD_RS11080	WP_011164838.1
Bd2462	BD_RS11250	WP_011164873.1
Bd2463	BD_RS11255	WP_011164874.1
Bd2464	BD_RS11260	WP_011164875.1
Bd2465	BD_RS11265	WP_011164876.1
Bd2483	BD_RS11335	WP_226988182.1
Bd2485	BD_RS11345	WP_038449723.1
Bd2486	BD_RS11350	WP_011164892.1
Bd2522	BD_RS11515	WP_231839157.1
Bd2524	BD_RS11520	WP_011164926.1
Bd2527	BD_RS11535	WP_011164929.1
Bd2528	BD_RS11540	WP_048349756.1
Bd2529	BD_RS11545	WP_011164931.1
Bd2530	BD_RS11550	WP_011164932.1
Bd2531	BD_RS11555	WP_011164933.1
Bd2532	BD_RS11560	WP_231839159.1
Bd2533	BD_RS11565	WP_226988188.1
Bd2534	BD_RS11570	WP_011164936.1
Bd2544	BD_RS11615	WP_011164945.1
Bd2545	BD_RS11620	WP_011164946.1
Bd2546	BD_RS11625	WP_038449775.1
Bd2562	BD_RS11700	WP_011164961.1
Bd2565	BD_RS11715	WP_041583581.1
Bd2573	BD_RS11750	WP_011164972.1
Bd2578	BD_RS11775	WP_041583584.1
Bd2579	BD_RS11780	WP_011164978.1
Bd2581	BD_RS11785	WP_011164979.1
Bd2582	BD_RS11790	WP_011164980.1
Bd2586	BD_RS11810	WP_011164984.1
Bd2587	BD_RS11815	WP_011164985.1
Bd2620	BD_RS11960	WP_011165016.1
Bd2621	BD_RS11965	WP_038449845.1
Bd2622	BD_RS11970	WP_157865705.1
Bd2623	BD_RS11975	WP_011165019.1
Bd2639	BD_RS12055	WP_011165035.1
Bd2640	BD_RS12060	WP_011165036.1
Bd2641	BD_RS12065	WP_231839165.1
Bd2642	BD_RS12070	WP_011165038.1
Bd2644	BD_RS12075	WP_011165040.1
Bd2645	BD_RS12080	WP_011165041.1
Bd2673	BD_RS12215	WP_011165067.1
Bd2674	BD_RS12220	WP_011165068.1
Bd2675	BD_RS12225	WP_011165069.1
Bd2697	BD_RS12330	WP_157865709.1
Bd2711	BD_RS12405	WP_231839170.1
Bd2722	BD_RS12460	WP_011165115.1
Bd2723	BD_RS12465	WP_011165116.1
Bd2724	BD_RS12470	WP_011165117.1
Bd2725	BD_RS12475	WP_011165118.1
Bd2726	BD_RS12480	WP_157865962.1
Bd2734	BD_RS12505	WP_041583597.1
Bd2735	BD_RS12510	WP_231839171.1
Bd2737	BD_RS12520	WP_041583599.1
Bd2738	BD_RS12525	WP_011165129.1
Bd2740	BD_RS12530	WP_011165131.1
Bd2741	BD_RS12535	WP_011165132.1
Bd2748	BD_RS12565	WP_011165138.1
Bd2749	BD_RS12570	WP_038450002.1
Bd2750	BD_RS12575	WP_011165140.1
Bd2781	BD_RS12710	WP_011165167.1
Bd2801	BD_RS12815	WP_011165187.1
Bd2817	BD_RS12890	WP_011165203.1
Bd2818	BD_RS12895	WP_226987815.1
Bd2827	BD_RS12935	WP_011165212.1
Bd2828	BD_RS12940	WP_011165213.1
Bd2829	BD_RS12945	WP_011165214.1
Bd2830	BD_RS12950	WP_011165215.1
Bd2831	BD_RS12955	WP_038450068.1
Bd2842	BD_RS13005	WP_144313867.1
Bd2866	BD_RS13115	WP_041583604.1
Bd2869	BD_RS13130	WP_011165252.1
Bd2870	BD_RS13135	WP_011165253.1
Bd2871	BD_RS18275	WP_011165254.1
Bd2872	BD_RS13145	WP_011165255.1
Bd2873	BD_RS13150	WP_011165256.1
Bd2874	BD_RS13155	WP_011165257.1
Bd2875	BD_RS13160	WP_011165258.1
Bd2879	BD_RS13180	WP_011165262.1
Bd2880	BD_RS13185	WP_011165263.1
Bd2913	BD_RS13340	WP_050792928.1
Bd2997	BD_RS13735	WP_011165370.1
Bd2998	BD_RS13740	WP_011165371.1
Bd3040	BD_RS13940	WP_231839187.1
Bd3052	BD_RS13980	WP_011165421.1
Bd3053	BD_RS13985	WP_011165422.1
Bd3071	BD_RS14075	WP_011165440.1
Bd3091	BD_RS14160	WP_050792929.1
Bd3092	BD_RS14165	WP_011165458.1
Bd3098	BD_RS14195	WP_226988023.1
Bd3099	BD_RS14200	WP_011165465.1
Bd3100	BD_RS14205	WP_048349779.1
Bd3101	BD_RS14210	WP_226988024.1
Bd3132	BD_RS14345	WP_157865721.1
Bd3141	BD_RS14385	WP_011165503.1
Bd3142	BD_RS14390	WP_011165504.1
Bd3143	BD_RS14395	WP_231839194.1
Bd3144	BD_RS14400	WP_011165506.1
Bd3146	BD_RS14410	WP_231839195.1
Bd3147	BD_RS14415	WP_011165509.1
Bd3148	BD_RS14420	WP_011165510.1
Bd3149	BD_RS14425	WP_011165511.1
Bd3150	BD_RS14430	WP_011165512.1
Bd3151	BD_RS14435	WP_011165513.1
Bd3152	BD_RS14440	WP_011165514.1
Bd3153	BD_RS14445	WP_011165515.1
Bd3165	BD_RS14490	WP_011165525.1
Bd3180	BD_RS14570	WP_011165540.1
Bd3181	BD_RS14575	WP_231839196.1
Bd3182	BD_RS14580	WP_011165542.1
Bd3184	BD_RS14585	WP_011165543.1
Bd3185	BD_RS14590	WP_226988036.1
Bd3241	BD_RS14840	WP_011165595.1
Bd3243	BD_RS14850	WP_080559010.1
Bd3250	BD_RS14880	WP_011165603.1
Bd3253	BD_RS14895	WP_011165606.1
Bd3254	BD_RS14900	WP_038451640.1
Bd3266	BD_RS14950	WP_011165617.1
Bd3267	BD_RS14955	WP_011165618.1
Bd3268	BD_RS14960	WP_048349785.1
Bd3269	BD_RS14965	WP_011165620.1
Bd3289	BD_RS15055	WP_011165638.1
Bd3291	BD_RS15065	WP_011165640.1
Bd3304	BD_RS15125	WP_011165652.1
Bd3318	BD_RS15185	WP_011165664.1
Bd3356	BD_RS15360	WP_041583775.1
Bd3398	BD_RS15540	WP_011165734.1
Bd3399	BD_RS15545	WP_011165735.1
Bd3400	BD_RS15550	WP_011165736.1
Bd3401	BD_RS15555	WP_011165737.1
Bd3402	BD_RS15560	WP_011165738.1
Bd3403	BD_RS15565	WP_011165739.1
Bd3404	BD_RS15570	WP_011165740.1
Bd3405	BD_RS15575	WP_011165741.1
Bd3413	BD_RS15615	WP_011165749.1
Bd3465	BD_RS15845	WP_011165795.1
Bd3466	BD_RS15850	WP_011165796.1
Bd3467	BD_RS15855	WP_011165797.1
Bd3468	BD_RS15860	WP_011165798.1
Bd3469	BD_RS15865	WP_041583634.1
Bd3471	BD_RS15870	WP_011165801.1
Bd3499	BD_RS16010	WP_011165829.1
Bd3501	BD_RS16020	WP_011165831.1
Bd3502	BD_RS16025	WP_011165832.1
Bd3508	BD_RS16055	WP_038448594.1
Bd3509	BD_RS16065	WP_011165839.1
Bd3522	BD_RS16120	WP_038448607.1
Bd3527	BD_RS16145	WP_011165856.1
Bd3528	BD_RS16150	WP_011165857.1
Bd3530	BD_RS16160	WP_011165859.1
Bd3531	BD_RS16165	WP_011165860.1
Bd3532	BD_RS16170	WP_011165861.1
Bd3548	BD_RS16245	WP_041583781.1
Bd3597	BD_RS16445	WP_038448693.1
Bd3721	BD_RS17015	WP_011166030.1
Bd3731	BD_RS17055	WP_038452018.1
Bd3737	BD_RS17085	WP_011166044.1
Bd3738	BD_RS17090	WP_011166045.1
Bd3753	BD_RS17165	WP_011166058.1
Bd3754	BD_RS17170	WP_011166059.1
Bd3766	BD_RS17225	WP_041583660.1
Bd3772	BD_RS17250	WP_041583662.1
Bd3779	BD_RS17280	WP_011166083.1
Bd3838	BD_RS17560	WP_226988197.1
Bd3839	BD_RS17565	WP_231839223.1
Bd3867	BD_RS17690	WP_011166165.1
Bd3877	BD_RS17740	WP_011166175.1
Bd3878	BD_RS17745	WP_011166176.1
Bd3879	BD_RS17750	WP_011166177.1
	411 Attack phase proteins from Karunker et al., 2013

## Sheet: Duncan_104 PEHPs
Locus Tag	Protein ID	Protein Name
EP01_RS18190	WP_226988010.1	ABC transporter permease
EP01_RS14935	WP_011163558.1	ABC transporter permease
EP01_RS18075	WP_011163385.1	MotA/TolQ/ExbB proton channel family protein
EP01_RS18085	WP_011163387.1	biopolymer transporter ExbD
EP01_RS18060	WP_011163383.1	tetratricopeptide repeat protein
EP01_RS18055	WP_011163382.1	tetratricopeptide repeat protein
EP01_RS07205	WP_038449486.1	EF-hand domain-containing protein
EP01_RS04460	WP_226988106.1	LTA synthase family protein
EP01_RS17850	WP_011163343.1	cytochrome P450
EP01_RS17840	WP_011163341.1	thioredoxin domain-containing protein
EP01_RS05310	WP_038449137.1	dTDP-glucose 4,6-dehydratase
EP01_RS14010	WP_038450814.1	FHA domain-containing protein
EP01_RS14015	WP_011163056.1	FHA domain-containing protein
EP01_RS14020	WP_011163057.1	FHA domain-containing protein
EP01_RS18205	WP_011163411.1	PilN domain-containing protein
EP01_RS18200	WP_011163410.1	type IV pilus assembly protein PilM
EP01_RS18215	WP_011163413.1	pilus assembly protein PilP
EP01_RS18220	WP_038451602.1	type IV pilus secretin PilQ family protein
EP01_RS16705	WP_015089704.1	flagellar basal body P-ring formation chaperone FlgA
EP01_RS16695	WP_038451336.1	flagellar basal-body rod protein FlgF
EP01_RS16715	WP_038451340.1	flagellar basal body P-ring protein FlgI
EP01_RS12365	WP_011162728.1	Flp pilus assembly protein CpaB
EP01_RS12355	WP_011162726.1	ATPase, T2SS/T4P/T4SS family
EP01_RS06435	WP_011164552.1	fused vitamin K epoxide reductase/thioredoxin
EP01_RS17645	WP_038451500.1	diguanylate cyclase
EP01_RS14940	WP_038451007.1	GldG family protein
EP01_RS05315	WP_038449139.1	glucose-1-phosphate thymidylyltransferase RfbA
EP01_RS05305	WP_038449135.1	glycosyltransferase family 4 protein
EP01_RS07760	WP_038449605.1	HD-GYP domain-containing protein
EP01_RS02295	WP_038448534.1	histidine kinase dimerization/phospho-acceptor domain-containing protein
EP01_RS13720	WP_011162996.1	HD domain-containing protein
EP01_RS09440	WP_038449942.1	hypothetical protein
EP01_RS08405	WP_226988181.1	LysM peptidoglycan-binding domain-containing protein
EP01_RS12390	WP_011162733.1	Flp1 family type IVb pilin
EP01_RS14245	WP_193352325.1	hypothetical protein
EP01_RS08490	WP_038449728.1	hypothetical protein
EP01_RS12380	WP_011162731.1	hypothetical protein
EP01_RS12375	WP_011162730.1	hypothetical protein
EP01_RS16105	WP_226987956.1	M48 family metallopeptidase
EP01_RS18050	WP_011163381.1	lipopolysaccharide assembly protein LapB
EP01_RS15185	WP_011163608.1	hypothetical protein
EP01_RS12385	WP_011162732.1	hypothetical protein
EP01_RS12535	WP_048349676.1	hypothetical protein
EP01_RS12525	WP_038450505.1	Tad domain-containing protein
EP01_RS01025	WP_011165510.1	protein kinase
EP01_RS10950	WP_011166041.1	ATP/GTP-binding protein
EP01_RS11435	WP_011166130.1	tetratricopeptide repeat protein
EP01_RS01730	WP_051626261.1	hypothetical protein
EP01_RS12370	WP_226987874.1	hypothetical protein
EP01_RS05665	WP_011164398.1	outer membrane beta-barrel protein
EP01_RS12585	WP_226987878.1	hypothetical protein
EP01_RS18045	WP_011163380.1	outer membrane beta-barrel domain-containing protein
EP01_RS11480	WP_226987856.1	hypothetical protein
EP01_RS17630	WP_226987998.1	hypothetical protein
EP01_RS11920	WP_011162643.1	peptidylprolyl isomerase
EP01_RS07655	WP_038449586.1	hypothetical protein
EP01_RS12350	WP_011162725.1	type II secretion system F family protein
EP01_RS13085	WP_226987889.1	hypothetical protein
EP01_RS18040	WP_011163379.1	outer membrane beta-barrel domain-containing protein
EP01_RS14025	WP_011163058.1	hypothetical protein
EP01_RS07210	WP_038449488.1	hypothetical protein
EP01_RS17155	WP_011163199.1	DUF4398 domain-containing protein
EP01_RS09425	WP_011165078.1	hypothetical protein
EP01_RS12180	WP_144313890.1	tetratricopeptide repeat protein
EP01_RS08410	WP_038449716.1	tol-pal system YbgF family protein
EP01_RS18245	WP_011163418.1	hypothetical protein
EP01_RS07220	WP_038449489.1	hypothetical protein
EP01_RS04525	WP_038448981.1	sugar transferase
EP01_RS08390	WP_038449712.1	hypothetical protein
EP01_RS05835	WP_011164433.1	hypothetical protein
EP01_RS07215	WP_011164647.1	hypothetical protein
EP01_RS17855	WP_226988005.1	cupredoxin domain-containing protein
EP01_RS14250	WP_226987917.1	hypothetical protein
EP01_RS11165	WP_226987847.1	hypothetical protein
EP01_RS09610	WP_038449979.1	hypothetical protein
EP01_RS04490	WP_051626277.1	glycosyltransferase
EP01_RS08480	WP_038449727.1	tetratricopeptide repeat protein
EP01_RS18210	WP_038451599.1	type 4a pilus biogenesis protein PilO
EP01_RS18070	WP_011163384.1	AgmX/PglI C-terminal domain-containing protein
EP01_RS14945	WP_038451009.1	DUF4340 domain-containing protein
EP01_RS14930	WP_011163557.1	ABC transporter ATP-binding protein
EP01_RS04455	WP_038448963.1	N-acetylglucosaminyltransferase
EP01_RS04465	WP_226988107.1	O-antigen ligase
EP01_RS12580	WP_038450516.1	penicillin-binding protein 1A
EP01_RS09765	WP_226987809.1	PleD family two-component system response regulator
EP01_RS18185	WP_011163407.1	ABC transporter ATP-binding protein
EP01_RS03705	WP_011163993.1	type II secretion system F family protein
EP01_RS03710	WP_011163994.1	nitrogen regulation protein NR(II)
EP01_RS12360	WP_011162727.1	BON domain-containing protein
EP01_RS16100	WP_038451241.1	type IV pilin protein
EP01_RS14000	WP_226987908.1	type II secretion system F family protein
EP01_RS12325	WP_011162721.1	response regulator
EP01_RS14005	WP_011163054.1	DUF192 domain-containing protein
EP01_RS04475	WP_038448968.1	acyltransferase
EP01_RS17860	WP_011163345.1	CpaF family protein
EP01_RS18080	WP_011163386.1	biopolymer transporter ExbD
EP01_RS15055	WP_011163582.1	triose-phosphate isomerase
EP01_RS11545	WP_011166152.1	type IV pilus twitching motility protein PilT
EP01_RS17090	WP_011163186.1	ATP-binding protein
EP01_RS00915	WP_038448310.1	sensor histidine kinase
EP01_RS03695	WP_011163991.1	type IV-A pilus assembly ATPase PilB
	101 Predation essential proteins from Duncan et al., 2019

## Sheet: 39clust_43prot_overlapLKD
Protein ID	Old Locus Tag	Current Locus Tag	Product Name
WP_011162725.1	Bd0110	BD_RS00520	type II secretion system F family protein
WP_011162726.1	Bd0111	BD_RS00525	ATPase, T2SS/T4P/T4SS family
WP_011162727.1	Bd0112	BD_RS00530	BON domain-containing protein
WP_011162728.1	Bd0113	BD_RS00535	Flp pilus assembly protein CpaB
WP_011162729.1	Bd0114	BD_RS00540	hypothetical protein
WP_011162730.1	Bd0115	BD_RS00545	hypothetical protein
WP_011162731.1	Bd0117	BD_RS00550	hypothetical protein
WP_011162732.1	Bd0118	BD_RS00555	hypothetical protein
WP_011162733.1	Bd0119	BD_RS00560	Flp1 family type IVb pilin
WP_157865749.1	Bd0150	BD_RS00705	hypothetical protein
WP_157865623.1	Bd0161	BD_RS00755	hypothetical protein
WP_231839255.1	Bd0470	BD_RS02160	type II secretion system F family protein
WP_011163054.1	Bd0471	BD_RS02165	DUF192 domain-containing protein
WP_011163055.1	Bd0472	BD_RS02170	FHA domain-containing protein
WP_011163056.1	Bd0473	BD_RS02175	FHA domain-containing protein
WP_011163057.1	Bd0474	BD_RS02180	FHA domain-containing protein
WP_011163058.1	Bd0475	BD_RS02185	hypothetical protein
WP_011163298.1	Bd0739	BD_RS03390	hypothetical protein
WP_011163343.1	Bd0791	BD_RS03610	cytochrome P450
WP_226988005.1	Bd0792	BD_RS03615	cupredoxin domain-containing protein
WP_011163345.1	Bd0793	BD_RS03620	CpaF family protein
WP_011163382.1	Bd0832	BD_RS03805	tetratricopeptide repeat protein
WP_011163387.1	Bd0838	BD_RS03835	biopolymer transporter ExbD
WP_011163418.1	Bd0871	BD_RS03995	hypothetical protein
WP_011163557.1	Bd1023	BD_RS04710	ATP-binding cassette domain-containing protein
WP_011163788.1	Bd1290	BD_RS18395	prepilin-type N-terminal cleavage/methylation domain-containing protein
WP_038448782.1	Bd1434	BD_RS06510	GGDEF domain-containing protein
WP_011163964.1	Bd1478	BD_RS06705	adventurous gliding motility protein U
WP_011163965.1	Bd1479	BD_RS06710	biopolymer transporter ExbD
WP_011164234.1	Bd1769	BD_RS08065	ATP-binding cassette domain-containing protein
WP_011164332.1	Bd1877	BD_RS08535	ABC transporter ATP-binding protein
WP_011164398.1	Bd1946	BD_RS08855	outer membrane beta-barrel protein
WP_011164433.1	Bd1981	BD_RS09025	hypothetical protein
WP_041583553.1	Bd2209	BD_RS10100	EF-hand domain-containing protein
WP_011164646.1	Bd2210	BD_RS10105	hypothetical protein
WP_011164647.1	Bd2211	BD_RS10110	hypothetical protein
WP_011164648.1	Bd2212	BD_RS10115	hypothetical protein
WP_041583564.1	Bd2325	BD_RS10635	HD-GYP domain-containing protein
WP_011165116.1	Bd2723	BD_RS12465	EF-hand domain-containing protein
WP_011165510.1	Bd3148	BD_RS14420	protein kinase
WP_011165652.1	Bd3304	BD_RS15125	hypothetical protein
WP_041583662.1	Bd3772	BD_RS17250	hypothetical protein
WP_231839223.1	Bd3839	BD_RS17565	hypothetical protein
	43 unique proteins from overlap in Lambert et .al., Karunker et. al., and Duncan et. al.

## Sheet: 19clust_19prot_overlapLD
Protein ID	Old Locus Tag	Current Locus Tag	Product Name
WP_011162760.1	Bd0148	BD_RS00695	Tad domain-containing protein
WP_011163008.1	Bd0419	BD_RS01935	biopolymer transporter ExbD
WP_011163108.1	Bd0530	BD_RS02420	flagellar basal-body rod protein FlgF
WP_015089704.1	Bd0532	BD_RS02430	flagellar basal body P-ring formation chaperone FlgA
WP_011163112.1	Bd0535	BD_RS02440	flagellar basal body P-ring protein FlgI
WP_011163341.1	Bd0789	BD_RS03600	thioredoxin domain-containing protein
WP_011163379.1	Bd0828	BD_RS03790	outer membrane beta-barrel domain-containing protein
WP_011163380.1	Bd0829	BD_RS03795	outer membrane beta-barrel domain-containing protein
WP_011163381.1	Bd0831	BD_RS03800	tetratricopeptide repeat protein
WP_011163386.1	Bd0837	BD_RS03830	biopolymer transporter ExbD
WP_226987917.1	Bd0875	BD_RS04035	hypothetical protein
WP_011164148.1	Bd1674	BD_RS07615	O-antigen ligase family protein
WP_011164170.1	Bd1698	BD_RS07735	sugar transferase
WP_038449586.1	Bd2302	BD_RS10530	hypothetical protein
WP_011165081.1	Bd2687	BD_RS12285	hypothetical protein
WP_041583629.1	Bd3428	BD_RS15690	histidine kinase dimerization/phospho-acceptor domain-containing protein
WP_157865733.1	Bd3598	BD_RS16450	outer membrane beta-barrel domain-containing protein
WP_011166152.1	Bd3852	BD_RS17630	type IV pilus twitching motility protein PilT
		Overlap from Lambert et. al. and Duncan et. al.

## Sheet: 2clust_3prots_overlapKD
Protein ID	Old Locus Tag	Current Locus Tag	Product Name
WP_011163414.1	Bd0867	BD_RS03970	type IV pilus secretin PilQ family protein
WP_011163994.1	Bd1512	BD_RS06855	ATP-binding protein (nitrogen regulation protein NR(II) in 109J )
WP_011164583.1	Bd2141	BD_RS09785	histidine kinase dimerization/phospho-acceptor domain-containing protein
			overlap in Karunker et. al., and Duncan et. al.
