# Supplementary material for: Using AlphaFold-Multimer to study novel protein-protein interactions of predation essential hypothetical proteins in Bdellovibrio
Source: Front Bioinform. 2025 Apr 14;5:1566486. doi: 10.3389/fbinf.2025.1566486 (PMC12034629; doi:10.3389/fbinf.2025.1566486)
Supplement: Supplementary file 6 [file DataSheet1.csv]

#clustering method	cluster number	gene count	primary description (STRING)	secondary description(STRING)	tertiary description	protein names
MCL	1	22	Mixed, incl. Type II/IV secretion system protein, and Type II/III secretion system	-	-	PilQ, Bd0109, TadB, Bd0114, CpaB, TadA, Bd0121, Bd0108, Bd0115, Bd0117, Bd2719, pilT, cpaF, cpaF-2, pilQ-2, pilL, yqiD, Bd0119, Bd0118, Bd1291, rhs, Bd1112
MCL	2	18	Secreted	-	-	Bd1434, fliN, hag-2, Bd1971, Bd3528, cheY, pleD, asgA, Bd3430, flaA, hag-3, hag-4, hag, Bd3766, Bd3125, Bd2421, Bd3303, Bd3304
MCL	3	17	Biopolymer transport protein ExbD/TolR, and MotA/TolQ/ExbB proton channel family	-	-	agmU, Bd0834, agmU-2, aglS, Bd2372, aglT, Bd1476, Bd1483, aglR-3, aglW, aglR-4, aglR, aglR-2, Bd0416, tolR-2, Bd1480, aglS-2
MCL	4	13	Forkhead associated domain	Mixed, incl. Tetratricopeptide repeat, and Cytochrome complex assembly	-	Bd0031, Bd0473, Bd2684, Bd0886, Bd2872, Bd0075, Bd0472, Bd0474, Bd1169, Bd3743, Bd3409, maf, Bd0475
MCL	5	12	Phospholipid transport	-	-	Bd1770, ftsX, Bd1769, Bd3120, Bd3807, Bd1768, Bd3411, Bd3804, Bd3123, Bd3805, Bd3413, Bd3803
MCL	6	7	Mixed, incl. ABC-2 family transporter protein, and ABC transporter-like, ATP-binding domain	-	-	gldA, ppc, gldF, gldG, lmbP, Bd1028, Bd1026
MCL	7	6	ABC-2 family transporter protein, and HlyD family secretion protein	-	-	nodJ, Bd1876, Bd1877, Bd1878, Bd1879, Bd1875
MCL	8	6	Mixed, incl. Protein secretion, and Pilus organization	-	-	pilD, pilC, Bd1595, pilI, pilA, Bd2563
MCL	9	6	Mixed, incl. Chromosome segregation, and Pseudouridine synthase, RsuA/RluB/E/F	-	-	Bd1976, Bd1979, Bd1981, resA, Bd1978, Bd1977
MCL	10	6	Protein transport across the cell outer membrane, and EF hand	-	-	Bd2726, Bd2725, Bd2724, hutI, Bd2723, Bd2722
MCL	11	6	AMP-binding, conserved site, and Phosphohistidine domain superfamily	-	-	pkn, coaE, Bd0397, Bd3150, Bd3151, Bd3149
MCL	12	5	Mixed, incl. Metal ion transmembrane transporter activity, and EF hand	-	-	Bd2210, frpC, Bd2215, Bd2212, Bd2211
MCL	13	5	Mixed, incl. Lipoprotein metabolic process, and Aspartyl protease	-	-	Bd3776, priA, galF, Bd3772, Bd3774
MCL	14	5	-	-	-	Bd3880, pgpA, Bd1762, Bd2325, Bd2326
MCL	15	4	Mixed, incl. Mechanosensitive ion channel activity, and Type 1 protein exporter	-	-	Bd0161, ygaD, uvrA, mrcA
MCL	16	4	Methane metabolism	Glycolysis	-	sucA, eno, Bd0794, gpmA
MCL	17	4	-	-	-	Bd3840, nadE, Bd3839, Bd3838
MCL	18	3	Mixed, incl. Calcium ion binding, and Regulation of cell death	-	-	Bd0148, Bd0150, Bd0149
MCL	19	3	Mixed, incl. GMC oxidoreductase, and Arsenite transport	-	-	Bd0739, Bd0740, Bd0738
MCL	20	3	Mixed, incl. Cupin domain, and Cupredoxin	-	-	Bd0790, Bd0792, Bd0791
MCL	21	3	Pilus organization, and Type IV pilus inner membrane component PilM	-	-	pilT-2, pilM, pilQ
MCL	22	3	Proton-transporting ATP synthase complex, catalytic core F(1)	CF(1)	-	atpG, atpB-2, atpA
MCL	23	2	Type II/IV secretion system protein, and Saro_0823-like superfamily	-	-	tadC, Bd0471
MCL	24	2	Mixed, incl. Tyrosine metabolism, and Aromatic amino acid family catabolic process	-	-	Bd0870, Bd0871
MCL	25	2	-	-	-	Bd1946, bsaA-2
MCL	26	1	-	-	-	Bd0742
MCL	27	1	-	-	-	Bd2053
